# Supplementary material for: A TATA binding protein regulatory network that governs transcription complex assembly
Source: Genome Biol. 2007 Apr 2;8(4):R46. doi: 10.1186/gb-2007-8-4-r46 (PMC1896006; doi:10.1186/gb-2007-8-4-r46)
Supplement: Additional data file 2 — Log2 ratios of fold changes in gene expression for the data shown in Figure 3 (63 × 6,227 expression ratios), the standard deviation of each cluster, and ChIP-chip log2 ratios of occupancy relative to wild-type TBP for experiments that were not published elsewhere (that is, Figure 4c). [file gb-2007-8-4-r46-S2.xls]

## Sheet: Avg. Log Ratio
All Ratios that passed background filtering for each experiment
			X = Published in Chitikila et al
			X		X				X		X					X				X
# of genes			6106	5655	5750	5752	5661	5659	5716	5710	6058	5187	5648	5260	5201	6037	5908	5895	5877	5546	5893	5830	5955	5671	5864	5511	5940	5527	5732	5925	5788	5919	5891	5812	5663	5903	5583	5547	5899	5105	5838	5825	5415	5938	5552	5770	5904	5721	5862
Test Sample			WT_Null[CA]	WT_Null2u	WT_WT	WT_Toa2-WT	WT_Toa2-N2-1	WT_K145EV161EF182V	WT_V161E	WT_K145EV161R	WT_V161R	WT_V161RF182V	WT_K145EV161RF182V	DTAND_K145EV161RF182V	DTAND_V161RF182V	DTAND_V161R	DTAND_K145EV161E	DTAND_K145EV161EF182V	DTAND_V161EF182V	DTAND_V161E	spt3D_F182V	spt3D_Null	DTDS_K145EV161RF182V	spt3D_K145EF182V	spt3D_K145EV161R	DTDS_V161R	DTDS_V161EF182V	DTDS_K145EV161EF182V	spt3D_V161R	spt3D_V161EF182V	spt3D_K145EV161EF182V	spt3D_WT	spt3D_V161E	DTDS_WT	DTDS_Null	DTDS_V161E	DTDS_K145EV161E	DTDS_K145E	DTDS_K145EF182V	DTDS_F182V	spt3D_K145EV161E	spt3D_K145E	spt3D_K145EV161RF182V	spt3D_V161RF182V	DTDS_V161RF182V	DTDS_K145EV161R	DTAND_R107E	DTAND_N2-1	DTAND_Toa2-WT
Slide & Scan #s			5-001A;5-004A;2-051;2-055	4-050A-700700;4-056A-730700	1-020-710750;1-059-660670	2-113-700700;5-008A-720700	2-114-700700;2-119-700700	2-115-700700;2-122-720700	2-052-590625;2-056-600640	5-004B-680750;5-005A-720680	1-021;1-060;2-061;2-065	1-129-680680;1-132-650660	1-136-700680;1-141-680680	1-080-730700;1-085-740700	1-032-720700;1-082-730700	1-024;1-064;1-111;1-115	5-007A-720700;5-011B-700720	5-006B-720700;5-012B-700720	5-007B-720700;5-012A-700710	1-102-690700;1-119-680680	4-051B-750690;4-058A-710730	4-051A-740680;4-057A-750720	5-044B-700730;5-031B-720680	5-019A-680710;5-035B-710710	5-018B-700720;4-058B-750690	4-016B-700720;5-027B-730720	5-042B-700720;5-045B-700730	4-020B-720720;5-037B-720680	5-017A-700710;4-057B-710730	5-019B-680700;5-023B-720690	5-020B-680720;5-024B-730730	5-016B-700710;5-021B-740720	5-038B-710730;5-043A-710720	4-015B-710690;5-026B-710690	5-042A-700720;5-039A-710720	5-045A-700710;5-039B-710710	4-018B-730680;5-028B-710710	4-021B-720700;5-037A-720690	5-044A-700730;5-029B-720700	4-018A-720720;5-028A-720700	5-018A-670700;5-023A-750720	5-032B-720720;5-022B-750720	5-033B-700730;5-025A-740700	5-020A;5-024A;5-033A;5-036A	5-034B-710730;5-030B-720690	5-043B-710710;5-029A-720720	5-009A-700700;5-013B-700710	5-009B-700710;5-014A-700740	5-010A-720700;5-014B-700730
Gene	Fig. 3 Cluster		Clean Average Log Ratio (4)	Clean Average Log Ratio	Clean Average Log Ratio	Clean Average Log Ratio	Clean Average Log Ratio	Clean Average Log Ratio	Clean Average Log Ratio	Clean Average Log Ratio	Clean Average Log Ratio (4)	Clean Average Log Ratio	Clean Average Log Ratio	Clean Average Log Ratio	Clean Average Log Ratio	Clean Average Log Ratio (4)	Clean Average Log Ratio	Clean Average Log Ratio	Clean Average Log Ratio	Clean Average Log Ratio	Clean Average Log Ratio	Clean Average Log Ratio	Clean Average Log Ratio	Clean Average Log Ratio	Clean Average Log Ratio	Clean Average Log Ratio	Clean Average Log Ratio	Clean Average Log Ratio	Clean Average Log Ratio	Clean Average Log Ratio	Clean Average Log Ratio	Clean Average Log Ratio	Clean Average Log Ratio	Clean Average Log Ratio	Clean Average Log Ratio	Clean Average Log Ratio	Clean Average Log Ratio	Clean Average Log Ratio	Clean Average Log Ratio	Clean Average Log Ratio	Clean Average Log Ratio	Clean Average Log Ratio	Clean Average Log Ratio	Clean Average Log Ratio (4)	Clean Average Log Ratio	Clean Average Log Ratio	Clean Average Log Ratio	Clean Average Log Ratio	Clean Average Log Ratio
YAL001C	6	T-H	-0.0404398	0.102429	0.0921063	0.152275	-0.184645	0.120609	-0.358258	-0.144465	-0.208431	-0.130029	0.00772808	-0.197688	-0.187086	-0.155912	-0.0378988	-0.167318	-0.118989	-0.37365	-0.148282	-0.537643	-0.613741	-0.432166	-0.260748	-0.830975	-0.883238	-0.535705	-0.45025	-0.735463	-0.668313	-0.786079	-0.870077	-0.857976	-0.903083	-0.904135	-0.720806	-0.566601	-0.852016	-0.620709	-0.502596	-0.655168	-0.559438	-0.690539	-0.639492	-0.819202	-0.33448	-0.136604	-0.0827839
YAL002W	0	T-H	-0.0536792	-0.0541639	-0.142697	-0.0149842	0.0543045	0.138456	0.102661	-0.0344478	0.158268	0.0654346	0.218288	-0.110351	-0.209381	0.217829	-0.0137724	0.203206	0.169886	0.102921	-0.139711	-0.475011	-0.234493	-0.136433	-0.419223	-0.510583	-0.166358	-0.135277	-0.150779	-0.250854	-0.230232	-0.359011	-0.38962	-0.233734	-0.425551	-0.0919494	-0.31107	-0.17303	-0.266328	-0.279864	-0.174621	-0.340818	-0.398531	-0.234587	-0.136258	-0.064999	-0.172611	-0.0164295	-0.107917
YAL003W	9	H-H	-0.0165593	0.0200629	-0.301219	-0.234216	-0.418949	-0.214447	-0.608652	-0.346141	-0.632432	-1.13238	-0.473994	-0.310983	-0.502118	-0.329302	-0.187198	-0.631836	-0.817536	-0.705224	0.0278878	-0.253803	-0.519396	-0.252159	-0.664238	-0.51793	-0.580318	-0.316954		-0.647872	-0.471945	-0.161624	-0.330879	-0.217596	-0.147401	-0.546047	-0.34013	0.118331	-0.173404	0.0676299	-0.116354	0.0427498	-0.265051	-0.350815	0.116454	-0.281901	0.00941144	-0.0580679	-0.255124
YAL004W	5	dubious gene	-0.0183205	-0.310309		-0.194262				0.110958	-0.532885	-1.0097					0.204586	-0.358498	-0.687952		-0.209707	-0.790132	-0.111683	0.421267	0.18208	-0.229566	-0.148631	-0.0408003	-0.224014	-0.335118	-0.254703	-0.412115	-0.375606	-0.505312	-0.394372	-0.320406	0.139207	0.549193	0.268959	0.157263		0.343576	-0.128312	-0.00209492	0.077571	0.123291	0.329595	0.18185	0.210026
YAL005C	5	H-H	0.00457702	-0.3693	-0.0344402	-0.185866	-0.470134	-0.3284	-0.651199	0.157764	-0.336677	-0.497383	0.136337	0.202	-0.312337	-0.214851	0.185267	-0.383821	-0.821532		0.166258	-0.463896	0.052656	0.444075	0.212208	-0.0045472	-0.0670737	0.190474	-0.521799	-0.17004	-0.182491	-0.132167	0.0191145	-0.238645	-0.0976632	0.0601635	0.294817	0.603558	0.398115	0.37569	0.399649	0.62568	0.0762302	0.147856	0.397447	0.46872	0.377467	0.110869	0.272252
YAL007C	0	T-H	0.0169972	0.0333513	0.0672219	-0.0992404	-0.0874574	-0.0379777	0.094539	-0.147082	0.126421	-0.0916088	0.131106	-0.0798393	-0.120344	-0.0064577	-0.11259	-0.215145	-0.0538924	0.103103	0.317102	0.261586	0.0934574	0.308697	0.172531	0.149164	0.212709	0.257669	0.354182	0.444845	0.492577	0.551975	0.53228	0.387652	0.451266	0.247977	0.221336	0.423046	0.230329	0.152467	0.421318	0.115089	0.129944	0.106591	0.0127838	0.0649341	0.0197777	0.115058	0.0605554
YAL008W	5	T-H	0.0679376	0.0352319	0.158699	0.000928388	0.125734	0.080785		-0.178117	-0.229906	-0.209462	0.178505	-0.00530973	-0.0130379	-0.0358402	-0.0319652	-0.200941	-0.133943	0.155386	0.454305	-0.483485	-0.296326	0.263059	-0.26282	-0.346553	-0.438431	-0.171664	-0.270809	-0.299446	-0.0903578	-0.393844	-0.355672	-0.497852	-0.434985	-0.428699	-0.417616	0.0912873	0.107454	0.118273	-0.0980706	0.110374	-0.231013	-0.182426	-0.219075	-0.56811	0.0828878	0.115346	0.214192
YAL009W	0	H-H	-0.0308724	0.0269051		-0.27285	-0.166589	-0.125769		-0.354635			-0.1952			-0.0680982	-0.144299	-0.180467	-0.195042		0.00271491	-0.139221	-0.173552	-0.425917	-0.207212	-0.237736	-0.0940625	-0.474322	-0.0756506	-0.154323	-0.192255		-0.169529	-0.226324	-0.197914	-0.413203	-0.016226	-0.348993	-0.114158		-0.325827	-0.243557	-0.640576	-0.307991	-0.232229		-0.268245	-0.135035	-0.207264
YAL010C	0	H-H	0.0641793	-0.145413		0.143308	-0.0551522	0.0128235		0.0195739	0.0105663		0.0272757		-0.264055		0.0669697	0.19745	0.120227		0.323477	0.512486	0.131338	0.0790973	0.0649812	-0.144629	-0.0582754	0.145719	0.0978847	-0.0583538	0.0594813	0.134771	-0.0780743	0.151497	0.0487783	0.188289	0.278899		0.0588414	0.056069	0.101941	0.0594557	0.0419006	0.0730648	-0.0510704	0.0299343	0.0977756	0.178216	-0.0501788
YAL011W	0	T-H	-0.0346753	0.288766	0.0798491	0.0297924	0.13948	0.0118947	0.0334395	0.27045	-0.00900733	0.641416	-0.0365223	0.026846	0.208348	0.0871012	-0.030445	-0.0573355	-0.0618292	-0.0968963	0.0960885	0.0919496	-0.198396	-0.112079	0.120958	-0.273618	-0.0354401	-0.0914694	0.266567	0.0418753	-0.110682	0.0257938	-0.0259429	-0.0156377	-0.175157	-0.136845	-0.186455	0.280821	-0.057394		0.0493113	0.0541042	-0.0274026	0.000426299	-0.194961	-0.260627	-0.0482664	0.0359854	-0.00258582
YAL012W	2	T-H	0.105032	0.048346	-0.494975	-0.196601	0.265572	0.164818	0.526842	0.183556				0.00159547	0.137469	-0.129713	-0.0628334	-0.0888305	0.126814	-0.110764	0.813941	1.12084	0.654244	0.96325	1.24154	0.520555	0.717783	0.797972	0.778735	0.967409	0.980518	1.23604	1.14135	1.06003	1.23626	0.924152	1.04823	1.14467	0.840976	0.834681	1.05759	0.946144	0.635078	0.869222	0.24546	0.681333	0.23289	0.209038	0.0252635
YAL013W	0	H-H	-0.0617637	-0.0143532	-0.114403	0.00953629	0.136032	0.127628	0.0380952		-0.241918	-0.117296	-0.221383	-0.281656	0.0057547	-0.233321	0.113396	0.0858869	0.142316		0.820254	-0.0504852	0.0377803	0.405284	0.181763	-0.0939467	0.162907	0.0779404	0.362666	0.287543	0.218527	0.206473	0.2992	-0.0186428	0.243088	-0.0230967	0.320796	0.320503	0.25964	0.240993	0.231804	0.279421	-0.120064	0.153119	-0.249597	0.265662	0.154101	0.0387704	-0.0119928
YAL014C	0	H-H	-0.0296699		0.121455	0.126927	0.105042	0.0869605		0.0873165			-0.06308	-0.206494		-0.0896075	-0.166799	-0.15156	-0.152165	0.0204751	0.157779	0.425561	0.169502	0.383794	0.352145	0.129233	0.207032	0.0617272	0.276251	0.412307	0.410855		0.384058	0.305224	0.406394	0.240509	0.33546	0.227586	0.292393	0.312983	0.253904	0.390294	0.274675	0.467005	0.0303254	0.178944	0.251029	0.105621	0.0944529
YAL015C	4	T-H	-0.042582			0.0193238	0.139257	0.0363832		0.332608	0.544015		0.847768		-0.0633657	0.285241	0.227525	0.234056	0.0864993		-0.249027	-0.433621	-0.154105	-0.0282688	0.0418615	-0.392605	-0.33938		-0.0181366	-0.150888	-0.205978	-0.330923	-0.379514	-0.400103	-0.252896	-0.422364		-0.0292735	-0.244996	0.0153716	-0.271825	-0.203794	-0.323057	-0.0503881	-0.0942539	0.0223241	-0.198021	-0.0329666	-0.212416
YAL016W	0	T-H	0.087278	-0.0420144		-0.0255286				-0.215166			-0.0721032			-0.426041	-0.0879538	0.0500415	0.10015		-0.430858	-0.100824	-0.0244379	0.117592	-0.0659279	-0.325399	0.0842254	0.000462369	-0.0914789	0.12853	0.123174	0.0817657	-0.0351097	0.0355497	-0.0111818	0.155644	0.0189236	-0.0816245	0.105	-0.013095	0.0401458	0.0197522	-0.0265116	0.0948935	-0.0956641	-0.0912154	0.15554	0.096823	-0.0913331
YAL017W	0	H-H	-0.0453824	-0.0460169		-0.0463153		-0.0104111		-0.17825			0.4087	-0.201763	-0.417776		-0.00496465	0.052941	-0.0457526		-0.203291	-0.135317	-0.102396	0.0520102	-0.020219	-0.102144	0.103274	-0.0678401	0.0943519	0.0614667	0.251511	-0.0211216	0.00296942		0.157279	0.0583935	0.419648	-0.0168305	0.151294	0.156033	-0.0405137	0.145106	-0.0543683	0.140804	-0.28717		0.0485281	-0.118314	-0.212967
YAL018C	0	H-H	-0.0470469		-0.112297	0.127938	-0.217028	0.0918847	-0.325418	0.258588	0.0358351		0.397477	0.17738	-0.126418	-0.107211	-0.18741	-0.452567		-0.784001			-0.351585	-0.238291			-0.659347		0.246496		-0.41299	-0.685612	-0.78822			-0.953224			-0.692629			-0.557483	-0.552964		-0.208167	-0.286428	-0.49183	-0.538235	-0.463218
YAL019W	1	H-H	-0.0360785	0.019359	0.0179182	0.0960263	0.128045	0.375236	0.278181	0.575243	0.674661	0.764471	0.602805	0.757073	0.97408	0.722695	0.411291	0.64324	0.633027	0.742976	0.552864	0.536596	0.681089	0.447445	0.611587	0.346644	0.390419	0.547917	0.786899	0.509031	0.589642	0.509586	0.56803	0.499914	0.599343	0.299316	0.35984	0.642919	0.408195	0.352381	0.544003	0.346941	0.578061	0.603764	0.406541	0.788122	-0.0401981	0.0817374	0.255985
YAL020C	8	H-H	0.0567485	-0.0977878		-0.280049	-0.21349	-0.152217		-0.215254			-0.209379				-0.529335	-0.814655	-0.592643		-0.118973	-0.149228	-0.537236	-0.308509	-0.572924	-0.53026		-0.376322		-0.371138	-0.234475	-0.108052	-0.239289	-0.260494	-0.25135	-0.563673	-0.349574	-0.186968	-0.451755	-0.465062	-0.332423	-0.0788586	-0.419437	-0.198565	-0.27679	-0.233051	-0.17025		-0.428783
YAL021C	0	T-H	0.00656511	-0.195411						0.213652							0.210372	-0.383758	-0.699631		-0.0782511	-0.819651	-0.141827	0.338522	0.131264		-0.167479		-0.249591	-0.321019	-0.197093	-0.399118	-0.506052	-0.427383	-0.38436	-0.334688	0.154805	0.521063	0.142066		0.109221	0.287014	-0.0799638	0.0388461	0.0457309	-0.0954723	0.361061		0.175501
YAL022C	0	T-H	0.0816883	-0.0164357	-0.160305	-0.379409	0.0372738	-0.142581	0.156485	-0.428249	-0.0679842	-0.257064	-0.00172261	-0.0797475		-0.356681	-0.19926	-0.283074	-0.206299	-0.0627708	0.0834242	0.136116	0.137183	-0.0251728	0.109012	0.0415805	-0.00564461			-0.0406197	0.081531	0.162675	0.0520157	-0.0276956	-0.215922	0.110762	0.117712	0.1506	-0.164005	0.148099	0.230571	0.258838	0.042788	0.438158	0.20918	-0.0125956	-0.169826	-0.41716	-0.246451
YAL023C	0	T-H	0.118831	0.185178		-0.280613	0.115986			-0.174439			0.0407513	0.220743	1.12151		-0.0805587	-0.210109	0.0259337		0.212355	0.169356	0.162225	0.0950139	0.151602	0.0656576	0.290269	0.201881	0.269559	0.237948	0.241402	0.370549	0.404667	0.432776		0.412801	0.28227	0.277181	0.146329	0.147712	0.33294	0.0726448	-0.114241	0.0831732	0.147087	0.240157	0.06405	0.0492325	-0.00956609
YAL024C	2	T-H	-0.124561	0.118208	0.00722472	0.343384	0.0621363			0.476316	-0.268114				0.335683		0.118634	-0.083142	-0.0857928			0.625324	0.740644	0.368828	0.659099	0.267979	0.307397	0.503564	0.499136	0.581496	0.460215	0.426608	0.481685	0.49007	0.590585	0.492798	0.648729		0.18062		0.377633	0.245641		0.33908		0.561282	0.0638414	0.172807	0.276641
YAL025C	0	T-H	-0.0886926	-0.0956085	-0.231826	-0.242304	-0.308004	-0.228661		0.0635754	0.182266	0.108518	-0.274697	0.467948	0.778588	0.141331	-0.0309817	-0.000704405	0.198284	0.548966	0.372872	0.384219	0.105783	-0.048353	0.184656	-0.217128	0.113893	-0.0287723	0.364148	0.160705	0.0403565	0.145893	0.104798	0.273585	0.168252	-0.039645	-0.222331	0.0936982	0.34095	0.104391	0.0767039	0.149166	0.103336	-0.120687	-0.0425051	0.0226257	-0.0557529	0.0390406	0.277441
YAL026C	0	T-H		0.0451979	0.0950681							-0.101811				-0.0708044					0.0498202	0.224796	-0.0650473		-0.058075								-0.0767127	0.0640083	0.318339							-0.339481				-0.0145218
YAL027W	0	T-H	0.0178842	0.126556	0.0356836	0.119664	-0.112672	-0.0037374	-0.105762	0.00877849	-0.296176	-0.167001	-0.299401	-0.324564	-0.316902	-0.400226	-0.0481391	0.0356864	0.103118	-0.164885	-0.182035	-0.400365	-0.262292	-0.233535	-0.224075	-0.391221	-0.270638	-0.285247	-0.0415418	-0.282256	-0.229367	-0.432378	-0.321384	-0.183361	-0.492825	-0.380446	-0.295758	-0.0673557	-0.319166	-0.125973	-0.400358	-0.116583	-0.148074	-0.351822	0.0390524	-0.337002	-0.0492233	0.0707026	-0.00599991
YAL028W	0	H-H	0.0761865	0.0498051	-0.00907744	-0.216558	0.223723	0.0677418		-0.254567				-0.30041	-0.248074		-0.119863	-0.0924345	-0.0572791		0.0915437	0.368782	0.253688	0.406437	0.599298	-0.155047	0.381205	0.260733	0.245014	0.239744	0.417646	0.341757	0.726443	0.600991	0.168078	0.48746	0.231769	0.567614	0.454323	0.090063	0.418268	0.494598		0.424234	-0.178013	0.376634	-0.149149	-0.230838	-0.377355
YAL029C	0	H-H	-0.0237876	-0.0904403	0.143263	-0.0107567	-0.00869236	0.239131	0.130483	-0.0596573	0.0510574	0.208553	0.0912202	-0.0748642	-0.00160263	0.045333	-0.170018	-0.145935	0.0717849	0.11317	-0.43791	-0.0541887	-0.0286254	-0.105424	-0.0829147	-0.392915	-0.104563	-0.108586	0.0892764	-0.00986226	-0.033983	-0.0618091	0.0835671	0.0209521	0.0196849	-0.170677	-0.224846	-0.102951	-0.227182	-0.214946	-0.18408	-0.196483	-0.170449	-0.123326	-0.125204	-0.157198	-0.208236	-0.121226	-0.0124096
YAL030W	0	H-H	0.0435443	0.0472356	0.168324	0.325376				0.189271			0.140356	0.292836		0.362402	0.191561	0.269612	0.23199	0.153302	0.041033	0.269401	0.320559	0.341945	0.377908	0.056785	0.294745	0.443138	0.409956	0.402237	0.45679	0.209818	0.457428	0.30009	0.238904	0.154689	0.0855227	0.297801	0.190202	0.309514	0.26894	0.35089	0.469207	0.402838	0.263287	-0.00645789	0.397245	0.39939	0.414036
YAL031C	0	H-H	0.0469893	-0.0295747	-0.128115	0.0463667	0.168138	0.103623		0.0788753	-0.105378		0.267508	-0.0636206	-0.242337	0.0849912	0.00157117	0.0155056	0.160437		0.0911312	-0.0947785	-0.0318887	0.1276	0.0854957	-0.194323	-0.0325344	-0.16637	0.0955852	0.131592	0.0530401	-0.0783695	0.0410334	-0.0245196	-0.0328829	0.0428512	0.0694073	-0.0294115	-0.0700591	0.124021	0.0543978	0.137068	0.0788052	0.134948	0.0036686		0.0124917	-0.00648157	-0.10569
YAL032C	0	T-H	-0.0525243	0.0562635	-0.0191576	-0.117583	-0.00202002	-0.056299		0.0379069	0.0154065	-0.17458	0.00122799	-0.353589	-0.249523	-0.147572	-0.198838	-0.157543	-0.0672657	-0.233181	-0.27829	-0.0840093	-0.180476	-0.190195	-0.145427	-0.411216	-0.211187	-0.144167	-0.0848359	-0.122607	-0.115739	-0.109634	-0.0889365	-0.0317706	-0.0413479	-0.180005	-0.183318	-0.0991327	-0.194385	-0.174729	-0.242297	-0.138019	-0.115711	-0.0631944	-0.222409	-0.285244	0.0920031	-0.00556403	-0.0404245
YAL033W	0	H-H	-0.0195833	-0.166051	0.132966	-0.40939	-0.0178236	0.0794506	0.187678	-0.116056	0.537419	0.402385	0.389323	0.0486796	-0.0550098	0.269714	0.238577	0.229971	0.3874	-0.128802	-0.177791	-0.225353	-0.375318	-0.294306	-0.157286	-0.332116	-0.222719	-0.208531	0.018577	-0.260154	-0.0676152	-0.265223	-0.127102		-0.154058	-0.435828	-0.139928	-0.388742	-0.306997	-0.198136	-0.386481		-0.251764	-0.163242	-0.44406	-0.454418	-0.218854	-0.0719438	-0.201309
YAL034C	0	H-H	0.0458632	-0.0397795	0.257515	0.138831	-0.0270385	0.0494732	-0.406266	0.101369	-0.287033	-0.459732	-0.165606	0.120532	-0.120327	0.017045	0.156508	-0.0750929	-0.271687	-0.351163	0.300618	-0.343695	0.0890366	0.403487	-0.0666726	0.455965	-0.0319693	0.199442	0.220471	0.0901186	0.127044	0.121741	0.0347463	-0.0581732	0.126965	0.0108081	0.503968	0.0952818	-0.0210259	0.222569	0.17287	0.206328	0.12892	0.560182	0.00417323	0.470318	0.495054	0.345218	0.0803256
YAL034W-A	0	T-H	-0.0363792	0.145727	-0.100118	0.051304	-0.331152	-0.311174	-0.253115	0.109672	-0.0367239	0.136992	0.116524	0.461353	0.228824	0.346098	-0.0376969	-0.177212	-0.198108	-0.238493	-0.133225	-0.222093	-0.028852	-0.238436	-0.188893	-0.258636	-0.34587	-0.375182	0.00348217		-0.192906	-0.251509	-0.108629	-0.127294	-0.375077	-0.336609	-0.348775	-0.0109978	-0.387609	-0.303272		-0.308077	-0.0897677	-0.371217	-0.183169	-0.0535133	-0.0344616	0.124714	0.0255521
YAL035C-A	0	dubious gene	-0.185901	-0.0572871		0.11317	-0.279794					0.372316					-0.133408	-0.138656			-0.0695389									-0.194902														-0.391256			-0.000936713		-0.674008
YAL035W	2	H-H	-0.0913797	0.129792		0.135585	0.165208			0.405138		0.19246	0.156927	0.664034	0.487584		0.120145	0.0530907			0.968089	0.955496	0.391202	0.398773	0.678075	0.25609	0.593901	0.574287	0.854389	0.726391	0.580483	0.666427	0.746482	0.772779	0.667947	0.647447	0.462202	0.618552	0.639408	0.412023	0.64292	0.549886	0.537256	0.495943	0.205152	0.295086	0.0942033	0.121558	0.27768
YAL036C	2	H-H	-0.0572919	0.056605		-0.213483	0.207437	0.000576824		0.180461		0.24596		0.54568		0.298498	0.247244	0.202846	0.470736		1.67888	1.06553	0.615322	0.750803	0.924874	0.419868	0.596973	0.7931	0.655446	0.779004	0.787576	1.00919	0.817446	0.838793	0.824733	0.602596	0.648649	0.928295		0.939092	0.987962	0.822616	0.83782	0.612721	0.630895	0.699169	0.0975396	0.0436915	0.138259
YAL037W	7	T-H	-0.0516035	-0.0653757		-0.302692	-0.0946278	0.0738453		-0.0728941				0.365583		0.425964	0.435388	0.350701	0.310762		-0.608744	-0.749802	-0.466278	-0.51784	-0.479103	-0.543097		-0.49438	-0.512541	-0.633816	-0.407987	-0.636712	-0.454158	-0.602036	-0.544508	-0.704304	-0.406129	-0.553287	-0.891898	-1.02632	-0.417613	-0.657065	-0.487104	-0.428886	-0.0749827	-0.268298	-0.33788	-0.256642	-0.325707
YAL038W	6	H-H	0.0465546	0.14177	-0.402671				-0.43296		-0.506454			-0.0823904	-0.202069	-0.455953					-0.360727	-0.514458	-0.953294	-0.608611	-0.600615	-0.840779	-0.692963	-0.40066	-0.907038	-0.832021	-0.55964	-0.549329	-0.619557	-0.778814	-0.660728	-0.611834	-0.263782	-0.233711	-0.868839	-0.7532	-0.395525	-0.285608	-0.79019	-0.579409	-0.354776	-0.390179	0.167562	0.00374534	-0.322501
YAL039C	8	H-H	-0.0439516	0.0531748		-0.275442	-0.035939	0.131306	-0.239765	-0.196695	-0.342686	-0.673753	-0.147148		-0.313056	-0.154018	-0.132194	0.00254883	-0.134041	-0.306812	-0.578445	-0.655608	-0.641724	-0.469055	-0.581759	-0.824965	-0.425043	-0.322926	-0.560408	-0.588678	-0.487891	-0.56785	-0.531004	-0.710149	-0.58899	-0.676354	-0.549162	-0.802536	-0.622473	-0.667589	-0.476879	-0.54387	-0.534853	-0.477852	-0.366982	-0.498064	-0.444818	-0.399504	-0.0794183
YAL040C	9	T-H	0.191825	0.00865675	-0.202152	-0.214863	0.0256071	-0.135173			-0.279133	-0.323464	-0.265739		-0.369277	-0.48599	-0.769502	-0.893418	-0.78776	-0.716736	0.41923	0.0224709	-0.198468	0.122903	-0.390235	-0.22594	-0.064472	0.118915	-0.385721	-0.331984	-0.471917	-0.363296	-0.553959	-0.253819	-0.181671	-0.00165497	0.135984	-0.19149	0.057107	0.12988	-0.525392	-0.208363		0.0840592	-0.0277655	0.103851	-0.0287976	-0.0821715	-0.444959
YAL041W	0	T-H	0.0530731	-0.0928809	-0.0492614	-0.139827	-0.084067	-0.0616157	0.0375345	-0.024167	0.101076	0.216465	-0.176155			-0.000560075	-0.125722	-0.0178843	0.0117318	-0.0305279	0.145476	0.0945038	-0.104767	0.0432107	0.195582	0.170677	-0.0200459	0.136996	0.349074	0.205701		0.261406	0.314625	0.183521	0.0838632	0.20147	0.17375	0.265712	-0.0288484		0.0722684	0.0467577	0.138852	0.04255	0.23451	0.108341	-0.00124001	-0.117074
YAL042W	2	H-H	0.11426	0.129915	-0.327439	-0.184757	0.00310825	-0.0248441	0.259411		-0.0228787	-0.23525	0.0894943	-0.226448	-0.14069	-0.447887	0.0446345	0.144686	0.300245	-0.0143289	0.523487	0.703	-0.0739873	0.271183	0.341485	-0.00146542	0.140634	0.181449	0.391774	0.456535	0.475954	0.635919	0.486154	0.352601	0.333053	0.276302	0.48487	0.427054	0.105253	0.0739414	0.568812	0.471547	0.250348	0.274573	-0.400052	-0.0987414	0.00571216	0.04111	-0.130716
YAL043C	0	H-H	-0.0681637	-0.0378987		-0.0948852	0.251443			0.263875		0.476888	0.427621	0.235224	0.173921	0.230897	0.13746	0.40227	0.420754	0.157063	0.0823636	0.181803	0.14819	0.191859	0.305345	-0.358497	0.222837	0.10882	0.422457	0.379852	0.375769	0.385372	0.325406	0.239591	0.339985	0.0293862	0.228259	0.28448	0.0403417	-0.0780722	0.204646	0.0775689	0.111847	0.23032	0.00360357	0.0575305	0.1406	0.0802948	-0.0191831
YAL043C-A	2	dubious gene	0.0670334	0.0561751		-0.0526287				-0.106296	-0.340685	-0.368168	0.0488549	-0.440577		-0.607058	0.0403836	0.150599	0.321501		0.453657	0.754604	0.131344	0.251986	0.563839	-0.0865259	0.170664	0.206814	0.506892	0.530196	0.571904	0.648133	0.513837	0.455801	0.433945	0.259417	0.390553	0.440706	0.274423	0.18918	0.578219	0.420519	0.419744	0.295272	-0.188521	-0.182367	0.0681353		-0.0746223
YAL044C	9	T-H	-0.0523064	0.0908547	-0.247743	-0.27951	-0.462265	-0.328248	-0.254378	-0.468446	-0.617799	-0.869035	-0.465533	-0.37375	0.00331087	-0.0967745	-0.678359	-0.981359	-0.664563	-0.528258	0.572528	-0.0742751	-0.209538	0.449856	0.287515	-0.187667	-0.340747	-0.300303	0.327612	-0.0875917	-0.0665128	-0.0935194	0.0315295	-0.188159	-0.109906	-0.365877	-0.223921	0.335763	0.326991	0.473788	0.0979426		-0.0320674	0.232192	0.507869		0.0799781	-0.00615046	-0.209761
YAL045C	0	dubious gene	-0.00933297	0.0193706	0.0586113	0.045833		-0.019239		-0.291614	-0.284697	-0.616835	-0.307303	-0.375872	-0.101985	-0.264832	-0.331223	-0.489126	-0.259488	-0.32668	0.0201803	0.342421	0.0642364	0.346389	0.283811	-0.0320237	0.0943862	0.171527	0.474472	0.390784	0.285396	0.280316	0.264067	0.253958	0.298869	-0.0298786	-0.12218	0.215461	0.187115	0.213826	0.0334764	0.23099	0.335047	0.332788	0.173431	-0.353643	0.211467	0.137895	0.247694
YAL046C	5	H-H	-0.0207441	-0.136663	0.0759382	-0.0311091	0.193966			0.381271		-0.157394	0.120327	-0.184019		-0.214994	0.537789	0.53554	0.437685		0.53525	-0.18484	-0.25617	0.163112	0.463623	-0.157658	-0.102675	-0.0371819	0.153157	-0.0641271	0.189263	-0.190062	0.0198299	-0.236889	-0.0797471	-0.569103	-0.00151523	0.259947	-0.00504634	0.18796	0.26768		0.00308243	0.0150828	0.0836383	-0.00837944	-0.0699087	0.0369802	0.0632003
YAL047C	0	T-H	-0.0379766	-0.0569361	-0.109819	0.229768	-0.0633035	0.0448971	-0.112717		-0.0215438	0.0729642	-0.0339228	0.29109	0.0494444	0.202125	0.142365	-0.0332785	-0.0784912	0.0788492	0.160115		0.343047				-0.161505				-0.00430691	0.391547			0.151817		-0.219223				0.00534272			0.127775			0.282114		-0.0904758
YAL048C	0	T-H	-0.0150004	0.0299937	-0.159112	-0.0285195	-0.0413072	-0.151828	-0.203761	0.09119	0.0813962	-0.130418	0.00561571	0.200632	-0.0407351		-0.116126	-0.0624463	-0.189146		0.194641	-0.125733	0.0118913	0.119497	-0.0185806	-0.392915	-0.115546	-0.0687218	-0.0769858	-0.219433	-0.208483	-0.26467	-0.225532	-0.231167	0.104906	-0.265145	-0.060256	0.267507	0.0823949	-0.0287556	-0.0673301	-0.00153627	-0.130716	-0.0982646	0.0508363	0.22054	0.0452709	0.0607752	-0.0197601
YAL049C	7	T-H	0.0596206	0.0428703	-0.0226082	-0.0529512	0.0898955	0.124766	0.0146582	-0.151278	-0.0976172	-0.288468	0.142949	-0.30915	-0.547374	-0.185207	-0.238893	-0.303169	-0.165939	-0.0448895	-0.754672	-0.545316	-0.731385	-0.552562	-1.00378	-0.611658	-0.861872	-0.632392	-0.821748	-0.823509	-0.612248	-0.564953	-0.637253	-0.529561	-0.571908		-0.580718	-0.625097	-0.696828	-0.594288	-0.621714	-0.544146	-0.586749	-0.548284	-0.697219	-0.506441	-0.156981	-0.192422	-0.150327
YAL051W	0	T-H	-0.0681267	-0.106365	-0.0320423	0.00623619	0.0660218	0.224369	-0.0152964	0.14145	0.13202	0.191347	0.383739			0.45613	-0.0819979	-0.105162		0.0557391	0.0601077	-0.142381	0.1333	-0.119581	-0.0104591	-0.194368	-0.00201045	-0.22344	-0.0228707	-0.13626	-0.0540424	-0.0885794	0.0705882	-0.0297986		0.0130646	-0.128488	0.133917	-0.112503	-0.328363	0.0409431	-0.195115	-0.0636508	-0.0689953	0.163739	0.181451	-0.0427111	-0.123093	-0.0432464
YAL053W	3	H-H	0.132514	0.30908		0.358457	0.658656	0.220015		-0.13024		-0.493229					0.301069	0.102059	-0.122207		1.18766	0.454824	0.00343026	0.59611	0.489734	-0.108087	0.135972	0.327533		-0.00913684	0.160847	0.142356	-0.0509786	0.0673905	0.0691572	0.209593	0.300013		0.688786	0.853422	0.498325	0.31172	-0.163868	0.147692	0.325686	0.394874	0.05324	-0.011433	0.240069
YAL054C	0	H-H	0.0849657	-0.0561686			0.605623	-0.0971697		0.196595						0.420826	0.656817	0.184284	-0.0153767		0.465267	-0.678099	0.130438	0.764418	0.115675	0.00584805		-0.0915744	0.252274	-0.0221105	0.126664	-0.466819	-0.202002	-0.361764		0.087276	0.114958	-0.220812	0.445894		-0.099589		-0.0129329	0.702298		0.67555	0.103752	-0.207922	0.211928
YAL055W	0	T-H	0.00469458	0.0865784	0.080282	0.182466				0.0025758		-0.50068	-0.12161	0.0383139	-0.0369099	-0.266274	-0.0732841	-0.212826	-0.299579		0.175281	-0.256202	-0.553838	-0.29195	-0.382934	-0.535854	-0.634514	-0.210452		-0.637963	-0.439954	-0.325677	-0.484808	-0.470764	-0.329694	-0.559998	-0.407154	-0.099137	-0.414565	-0.12101	-0.322349	-0.205363	-0.557683	-0.439205	-0.357275	-0.5087	0.114524	0.0203276	0.0431654
YAL056W	8	T-H	-0.0777174	0.0345056	0.143909	-0.014686	-0.141026	-0.121081	-0.0834518	-0.451495	-0.150591	-0.463922	-0.115093	-0.905607	-0.432486	-0.360331	-0.197006	-0.222794	-0.227452	-0.41742	-0.461378	-0.539554	-0.740226	-0.617731	-0.63095	-0.854596	-0.558543	-0.688776	-0.460255	-0.552112	-0.515845	-0.557325	-0.667322	-0.622604	-0.825836	-0.706728	-0.716125	-0.55928	-0.771891	-0.814065	-0.560635	-0.590084	-0.705096	-0.576402	-0.648652	-0.743462	-0.234592	-0.0640693	-0.159685
YAL058C-A	0	dubious gene	0.0583532	-0.0633813	0.075327	0.00471051	-0.0224555	0.0244903	0.100206		0.193339	0.149745	0.166826	-0.0902343	-0.149246	-0.099557		0.145608	0.15844	0.0918594	0.124116	-0.0363523	0.00239657		-0.183388		0.0266643	0.109953	-0.171707	-0.180724	-0.0680192	-0.0239948	-0.115297	-0.0508811	-0.166623	-0.128072	0.229324	0.0236961	-0.163567	-0.171701	-0.206465			-0.0767243				0.042421	-0.116666
YAL058W	0	T-H	0.00303438	-0.119057	-0.171998	-0.14792	-0.00883788	-0.0155675	0.0305293	-0.126284	0.239981	-0.0314535	0.0496337	-0.0149802	-0.142177	-0.142188	0.180938	0.175979	0.188699	0.107517	-0.185385	-0.0409214	-0.080929	-0.165805	-0.0461108	-0.473248	-0.0151258	-0.0723085	0.0671702	-0.0509512	-0.00777724	-0.0778101	-0.0577981	0.0214981	-0.117583	-0.0168565	0.0419715	0.0523759	-0.298955	-0.302618	-0.194046	-0.276793	-0.230843	-0.0617463	-0.0623854	0.0671939	-0.125555	-0.00445335
YAL059W	0	T-H	0.0106652	0.0777222	-0.256366	-0.225437	-0.0746798	-0.0773746	0.280483	-0.165355	0.54238	0.534605	0.0490061	-0.131287	0.258375	0.285844	-0.010914	0.0863533	0.318093	0.404545	0.342573	0.673366	-0.106133	0.000746679	0.00458941	-0.213893	-0.0694688	0.0210831	0.128681	0.0369368	0.0797277	0.161944	0.223549	0.252209	0.0460693	-0.0127423	0.0864431	0.120825	0.101497	-0.0430818	0.0912609	0.206542	0.163943	0.020201	-0.28741	-0.237176	-0.0847494	-0.0501225	0.0420578
YAL060W	6	T-H	0.0565158	-0.143145					-0.711853	0.00191058	-0.651959		-0.0713402	-0.580623	-0.829718	-0.523607			-1.25612		-1.63496	-2.23627	-1.62529	-0.905423	-1.35456	-2.01276	-1.8411	-1.77548	-1.73807	-1.95143	-1.87679	-2.15175	-1.82611	-2.12323	-2.403	-1.93044	-1.75234	-0.992876	-1.25178	-1.36359	-1.61985	-1.03271	-1.58626	-1.3851	-0.814537		-0.391012		-0.836459
YAL061W	5	T-H	0.0810194	0.221232	0.470929	0.00608934	0.264893	0.00553723	-0.80434	0.222501	-0.562006	-0.600766	0.19316		-0.532941	0.198717	0.556451	0.632373	0.00319961	-0.477722	-0.80996	-1.35601	-0.549136	0.112176	-0.39693	-1.07956	-0.280594	-0.0940775	-1.04446	-0.529248	-0.23827	-1.08045	-0.610944	-1.03034		-0.803312	-0.605127	-0.542526	-0.174013	-0.747611	-0.383534	0.00963847	-0.291576	-0.336657	-0.247336	-0.232468	0.577931	0.714284	0.108765
YAL062W	5	H-H	-0.00178345	-0.012128		-0.0583054	0.31469	-0.0107974		0.183607		-0.113209		0.48373	0.0669184	-0.105998	-0.10266	-0.478289	-0.389817		0.17514	-0.232559	0.082958	0.269712	0.086248	-0.0290652	-0.273281	-0.266038	-0.119112	-0.231616	-0.115212	-0.31344	-0.269849	-0.233975	-0.0387757	-0.357834	-0.0892504	0.24599	0.298948	0.333257	-0.0775201		-0.0909791	0.214365	0.369174	0.379169	-0.0715577	-0.119092	-0.329552
YAL063C	0	H-H	0.0878871	-0.113504		-0.159812		-0.179819		-0.0869884	0.032879	0.359163	0.518723	0.116483		0.102354	0.00591743	0.0396894	-0.294689	-0.200323	-0.159528	0.0431774	-0.0917461	0.0129008	-0.332043	-0.252916	-0.148594	-0.0201714	-0.15753	-0.272885	-0.176935	-0.339312	-0.154389	-0.293369	-0.331938	-0.15465	-0.154755	-0.123033	-0.26164	-0.309595	-0.204848	-0.21948	-0.124212	0.100428	0.00570789	0.0762556	-0.120894	-0.331275	-0.356967
YAL064W	0	T-H	-0.0952602	0.0322405	0.101466	-0.0144738	-0.034319		-0.0961312	-0.0852504			1.28089	0.850258		1.29508	0.182051	0.109547	0.293488		-0.0466296	-0.202292	-0.0960674		0.345694	-0.474181	-0.0368744	-0.217408	0.16149	-0.142872	0.180517	0.0385865	-0.153353	-0.0190544	-0.784692	-0.381283		0.295236	-0.0167438			0.142736			0.0264705	0.0489669	-0.0306775	0.026108	-0.123314
YAL065C	0	H-H	0.0381155	-0.0182267	0.210153	0.0461855	-0.152643	0.0485309	0.0264264	0.277667	0.127811	0.541373	0.135655	0.542474	0.294667	0.605564	0.350429	0.365181	0.222753	0.0704778	0.0792619	-0.207073	0.213046	-0.144358	-0.231991	0.202677	-0.129675	0.00957266	0.0546441	-0.131688	-0.0730386	-0.14759	-0.20067	-0.292429	-0.137646	-0.205942	0.0415866	-0.144827	-0.167779	-0.154169	-0.093988	-0.242933	0.0839441	0.25966	0.252906	0.294027	-0.0175213	-0.104064	-0.142006
YAL065C-A	0	dubious gene	-0.059807	0.135932	0.0980238	0.0611707	0.240628	-0.0971971	9.37572e-06	0.137097	0.0861867	0.61449	0.160585	0.421564		0.246337	0.0781774	-0.0805899	-0.0113376	0.0803112	0.419377	-0.00840263	0.0178431	0.156531	0.230405		-0.0432405	-0.119087	0.30621	0.0970714		-0.10537	0.0215931	-0.0563613	-0.13949	-0.101264	0.0808418	0.181904	0.00179635	0.137835	0.0868688	-0.127849	-0.0270815	0.0106406	-0.0595709	-0.246229	-0.0436029	-0.035099	0.0979632
YAL066W	0	dubious gene	0.064765	0.0329981							0.0371295	0.650532				0.815868	-0.000111153	-0.21685	-0.191701		-0.61702	-0.627255			-0.741272					-0.668226		-0.145198					-0.0714859	-0.297238			-0.689876	-0.669004					0.277871	-0.0230074	-0.189873
YAL067C	4	T-H	0.0819543	-0.203052	-0.129867	0.0267973	0.0191405	-0.190869		0.338141			0.602758	0.7028	-0.0595211	1.09265	0.0618516	-0.242737	-0.275287		-0.525675	-1.08244	-0.0625953	-0.335595	-0.155828	-0.739465		-0.843148		-0.761282	-0.569045	-0.922725	-0.552088	-0.697089	-0.612009	-0.764259	-0.556843	-0.244283	-0.794587		-0.323521	-0.588377	-0.0767999	-0.281656	0.197452	0.562722	-0.260019	-0.319742	-0.453096
YAL068C	4	H-H	-0.0531816	0.102515		-0.000147924	0.498855			0.672512				1.09314			0.363877	0.366441	0.20275		0.572284	-0.409683	0.825374	0.215478	0.580122	0.412768	-0.183677	0.0830136	0.064153	-0.356581	-0.2977	-0.252955	-0.416486	-0.387099	-0.271241	-0.346547	0.201824	0.606343	-0.0719669		0.117608	0.286418	0.640075	0.595882	0.959631	1.41415	-0.166666	-0.210576	-0.425026
YAL069W	0	dubious gene	-0.0734341	0.0401943	0.220648	-0.254608	0.307717			0.479	0.512966				0.316314	1.13107	0.166735	-0.141512	-0.0205588		0.95477	0.2673	0.922922	0.608528	0.941229	1.00069	0.601554	0.770285	0.82209	0.456953	0.62407	0.319587	0.664318	0.326936		0.547287	1.13186	0.805381	0.458781	0.69564	0.673351		0.723692	0.708382	0.913982	1.32637	0.0740824	-0.174178	-0.218556
YAR002C-A	0	H-H		0.0307775																	-0.0712603				-0.366859							0.00643451	-0.618173														0.0987402		-0.299407
YAR002W	0	H-H	0.0400594	0.124989		-0.0890077	-0.00545015	0.0525051	0.111791	0.0087812	0.0623676	-0.0869353	-0.0437302	0.0863365		-0.00483753	-0.0654116	-0.0332392	-0.103644		0.236395		0.000872596		-0.0528407	-0.24208	0.0478363	-0.127647		-0.0967754	-0.156532	0.0462022	-0.0268184	0.0166267	0.000889434	-0.0806913	0.0284897	0.176176	0.107137			0.165537	-0.143429	-0.0615742	0.0101052	-0.227676	0.0869438		0.0987124
YAR003W	5	T-H	0.00516954		0.00767225	-0.0504837	-0.113847	-0.0957849	-0.0581472	-0.225201	-0.0441814	-0.0510917	-0.0299724	-0.35272	-0.330263	-0.250068	0.0225634	-0.0033245	-0.0938949	-0.325922	0.317485	0.0842139	-0.267151		0.311013	-0.459921	-0.289171	-0.283302	-0.254447	-0.198151	-0.268411	-0.264752	-0.292555	-0.270455	-0.507214	-0.228543	-0.0783017	0.077947	-0.195888	-0.0567393	-0.0153896	0.0976487	-0.229222	-0.118363	0.190812			-0.185549	-0.242787
YAR007C	0	H-H	0.0379539	0.105335	-0.230548	0.0477827	0.146825	0.200957	-0.00790762		-0.0961356	0.0206667	0.189549	-0.0478869	-0.524925	-0.422456	-0.110353	-0.0787416	-0.0203904	-0.200324	-0.0452999	0.0400673	-0.0856469	0.00904579	0.16202	-0.14214	0.0273012	0.00315096	0.156133	0.0302499	0.0396131	0.0740841	-0.100256	0.140433	0.102708	0.0366104	0.133065	0.0849909		0.110301	0.0383537	-0.110761	-0.0699938	-0.00591912	-0.129679	-0.322335	-0.0818076	0.0163777	-0.15904
YAR008W	0	H-H	0.110097	0.0816196		-0.0902923	-0.377998	-0.128853		-0.138086	-0.235424		-0.0486497	-0.321304	-0.251881	-0.277745	-0.16444	-0.254892	-0.299687	-0.406559	-0.00624551	0.289361	-0.328428	-0.348427	-0.516516	-0.426703	-0.37597	-0.320265	-0.178998	-0.244734	-0.23264	-0.176503	-0.118337	-0.0854964	-0.292824	-0.293323	-0.133136	-0.221797	-0.203583	-0.158117	-0.231826	-0.150341	-0.193399	-0.206267	-0.403073	-0.46096	-0.145106	-0.0882329	-0.201464
YAR009C	7	dubious gene	-0.061401	-0.26284		0.155263	-0.147654	-0.0124943	-0.255357		-0.102391	0.0175211	-0.0381968	-0.204827	-0.196263	0.28302	-0.100902	-0.115817	-0.078342	-0.746159	-1.29171	-1.86893	-0.950218	-1.43436	-1.04034	-1.24054	-1.30996	-0.961743	-1.31539	-1.44711	-1.33248	-1.83555	-1.83748	-2.00597	-1.86681	-1.64187	-1.09603	-1.46891	-1.5084	-1.35658	-1.4795	-1.49964	-1.24416	-1.20267	-0.585862		0.140773	-0.187406	-0.830923
YAR010C	7	dubious gene	0.0950395	-0.0986718	-0.069715	0.0561514	-0.263894	0.0477551	-0.297754	0.0150914	-0.295494	-0.328081	-0.262151	0.127558	-0.174857	0.248163	-0.0495379	-0.166084	-0.261842	-0.681203	-1.63379		-1.10452	-1.65188	-1.45626	-1.75391	-1.41373	-1.21424	-1.79326	-1.83913	-1.70009	-1.97001	-1.92014	-1.60726	-1.99385	-1.51026	-1.73055	-1.61401	-1.76721	-1.83032	-1.82404	-1.62342	-1.47584	-1.49309	-0.875573	-1.17589	0.268439	0.0241851	-0.748135
YAR014C	0	H-H	-0.0264778	-0.0251684		-0.0752264		0.0118689		0.0112075	0.0701393	0.0980477	0.30751	0.144988	0.00409138	-0.0291112	-0.00525325	0.0586727	0.0410309		0.0903901	0.0302294	0.182738	-0.0666139	0.0759755	0.0403154	0.0218212	0.102382	0.122395	0.0932976	0.0530924	0.111589	0.00508923	0.17484	0.222107	0.00717726	0.209427	0.0629176	0.114397	0.0564797	-0.0880885	0.179912	0.0194756	0.169978	0.228065	0.287895	0.0158111	-0.152507	-0.177327
YAR015W	3	H-H	-0.0127954	0.121215	0.012698	0.244499				-0.124929	-0.0274375	-0.505333	-0.180713	-0.285658	0.110089	0.281897	0.464158	0.870934	0.692128	0.289267	1.29911	0.931114	0.418076	1.2375	0.986724	0.246183	0.467994	0.567304	0.776359	0.729562	0.713414	0.742583	0.643716	0.398093	0.411533	0.416831	0.76999	1.10937	1.126	1.07956	1.10761	1.32545	0.60029	0.626415	0.0866445	0.375508	0.322684	0.292876	0.139103
YAR018C	0	T-H	-0.0255215	0.155365	-0.198354	-0.138649	0.0130882			-0.038583	0.0440778	0.0457325		0.1947	0.253606	0.0798036	0.00515282	0.0905963	0.137408		0.276446	0.279406	0.0718382	0.252179	0.446555		0.429617	0.139726	0.489459	0.465089	0.437391	0.258678	0.372579	-0.0964031	0.258598	0.058661	0.452947	0.416477			0.18161	0.238071	0.274516	0.307056	-0.0222528	0.233774	0.226495	0.103393	0.26518
YAR019C	0	T-H	-0.0828838	0.109728	0.203039	0.148485	0.164003	0.215682	-0.104127		-0.00391519		-0.14105		-0.248815	0.0620668	0.0886714	0.274036	-0.0690227		0.180311	-0.333589	-0.0415424	-0.0243013	-0.292243	0.0634514	-0.117004			-0.18584	-0.0307687	0.0679021		-0.0633135	-0.104828	-0.0766572	0.132503	0.113439	-0.127043	-0.119725	-0.0519554	-0.0421109	-0.149085	-0.0932653	0.142833	-0.0344985	0.0371041	0.475555
YAR020C	0	T-H	0.00992025	0.0526536		0.0821652	0.154725	-0.00826995	-0.0405799	0.248114	0.176715	0.36778	0.451015	0.543041	0.0043323	0.412402	0.0724721	-0.256564	-0.164927	-0.555958	-0.189724	-0.360882	0.0670365		0.0565435	-0.445305	-0.183605	-0.475669	0.058975	-0.43166		-0.35888		-0.48029	-0.48849	-0.426135	-0.657857	0.0213607	-0.323936		-0.170613		-0.127399	0.140663		0.501593	-0.120394	-0.102288	-0.251609
YAR023C	7	H-H	0.0155837	0.167785		0.0373986	0.00841248	-0.00820334		-0.220167		-0.196805	-0.12093	-0.622381	-0.379849	-0.243303	0.30597	0.203946	-0.116142		-0.497984	-0.841844	-0.83366	-0.64869	-0.739182		-0.853619			-0.894453	-0.779938	-0.803921	-0.803002	-1.03023	-0.909808	-1.10332	-0.759369	-0.599933	-0.329147	-0.67771	-0.82275	-0.766134	-0.823369	-0.541264	-0.552218	-0.395221	-0.224282	-0.139117	-0.215852
YAR027W	0	H-H	0.0339114	-0.0339877	0.0659015	-0.00782605	0.0732149	-0.0107201		-0.275728		-0.204707	0.0626182	-0.62715		0.0517201	-0.0947848	-0.108951	-0.232443	-0.131336	0.034074	-0.30349	-0.256349	0.0817499	-0.145303	-0.315163	-0.384854	-0.347918		-0.266576	-0.0530508	-0.210045	-0.157624	-0.359542	-0.351045	-0.332436	-0.112424	-0.205829	-0.0378897	0.00850627	-0.218559	-0.228461	-0.288326	-0.0218922	-0.046598	0.0119652	-0.266987	-0.195678	-0.253247
YAR028W	0	T-H	0.0111348	0.0178952						-0.234315				0.0254958			0.0107351	0.0997844	0.0208622		0.87271	0.409067	0.270143	0.381435	0.0902819	-0.0105518	-0.0286494	0.165778	0.0333413	-0.0137334	0.208428	0.31405	0.17366	0.194053	0.229556	0.0633889	0.480086	0.563961	0.402411	0.457653	0.260691	0.162733	-0.0117268	0.278798	-0.0137409	0.144788	-0.302523	-0.201893	-0.129196
YAR029W	0	T-H	0.104064	-0.12536	-0.0333323	-0.442807	0.0398564	-0.54841		-0.0851646	0.575506			0.464114		1.07835	-0.0350715	-0.0660547	-0.0219829		0.703907	0.462631	0.599626	0.444385	0.302525	0.488711	0.477978	0.622436	0.553613	0.394301	0.494581	0.47292	0.939786	0.334589		0.571561	0.574382	0.0741968	0.378964	0.446154	0.210562	0.515206	0.217519	-0.0243132	0.547906		-0.245062	-0.255273	-0.281619
YAR030C	0	dubious gene	-0.0660321	-0.0682943		-0.221433	0.0661474	-0.120018	0.486732			0.86256				1.10599					0.734575	0.626692	-0.0564217				0.164647						0.280847			-0.0242897
YAR031W	0	T-H	-0.0151794		0.219585	-0.199809	0.229287	-0.0252825	0.236947	0.119856	0.364785	0.439429	0.552405			0.495556	-0.000357534	-0.098476	-0.140948		-0.15943	-0.242851	0.131669		-0.0546913		-0.183107	-0.370341	-0.271	-0.515132		-0.163326	-0.267953		-0.142639	-0.128761	0.0237505	-0.105403	-0.422748	-0.302299		-0.204125	-0.0141197			-0.0661417	-0.194882	-0.043124	-0.189091
YAR033W	0	T-H	0.0375521		0.273843	-0.0161423	0.00208393	-0.036152			0.0401547	0.104687	0.0917205	-0.0314252	-0.328868	-0.0127158	-0.0821106	0.00865605	0.0302326	0.311336	-0.187747	0.207351	0.0535747		-0.0172257	-0.198815	-0.221427	-0.279383	-0.0794789	-0.0751723	-0.0214939	0.0860579	-0.0460089	0.0693582	0.0443356	-0.166506	0.0895242	0.0380898	-0.12534	-0.340857	-0.0224936	-0.0466481	-0.122966	-0.199668	0.130649	0.0372975		-0.0146734	-0.0637854
YAR035W	5	H-H	0.0035188	-0.174354	-0.0125167	0.35435	0.443643	-0.194687			-0.202045	-0.383412	0.307963		-0.492674	0.215024	0.355714	-0.326706	-0.525081	-0.839816	-0.5789	-1.67057	-0.433363	0.66214	-0.114184	-0.998542	-0.161596	-0.685395	-0.659881	-0.229689	-0.330579	-1.34482	-1.1217	-1.22577	-1.14936	-0.967311	-0.33612	0.157622	-0.347121	-0.336906	-0.360308	0.247812	-0.76298	-0.411615	-0.792802	0.445353	-0.0371823	-0.237388	-0.224458
YAR037W	6	dubious gene	0.156533	-0.0892976		0.221568	0.495034	-0.191294		0.0187493							0.326713	-0.322036	-0.604886	-0.830404	-0.445665	-0.987237	-0.452186	0.444741	-0.20925	-0.887209	-0.28552	-0.523184	-0.812709	-0.400292	-0.402639	-1.17696	-1.07731	-1.04665	-1.02186	-0.829538	0.00996919	0.14361	-0.394038	-0.339545	-0.47655	0.244308	-0.67271	-0.553706	-1.0738	0.300205	0.057972	-0.203509	-0.311429
YAR040C	7	dubious gene		-0.253886		0.244079	0.497998	-0.164742		0.124871				-0.27974			-0.154113	-0.532292	-0.615513		-1.08155	-1.88092	-0.837521	-0.511993	-0.66569	-1.17352	-0.816994	-1.03689	-1.13061	-0.994737	-1.05549	-1.56766	-1.56349	-1.59174	-1.54019	-1.477	-0.841453	-0.805397	-0.858203	-0.773747	-0.917912	-0.67397	-1.05419	-0.830546	-0.659219	-0.253005	-0.0325511	-0.258701	-0.518722
YAR042W	0	T-H	0.0705173	0.0377031	-0.209292	-0.0910162	0.22393	0.0437318			-0.175269	-0.125473	0.0565899		-0.501134	-0.0965387	-0.0545278	0.0377401	0.0725017		-0.397518	-0.609424	-0.06706	0.508982	0.109666	-0.645105	0.0229932	-0.122392	-0.101151	0.354578	0.163753	-0.10864	-0.24237	-0.104003	-0.349933	0.136342	-0.0149238	-0.124258	0.256241	0.137462	0.159602	0.254768	-0.0696908	0.266934	0.128589	0.0749088	0.00887068	0.0195807	-0.336258
YAR043C	0	dubious gene	-0.0111967	-0.0492114		-0.187056	0.210438	0.0693769		0.122456	-0.0861804			-0.0256637		-0.340684	-0.154878	0.0450004	0.0910614		0.625475	0.166936	0.117529	0.603099	0.612583	-0.122923	0.274325	0.156814	0.573709	0.578093	0.474793	0.160134	0.0542797	0.00997314	0.107507	0.218181	0.586265	0.365673	0.446389	0.431999	0.415976	0.346838	0.13089	0.416244	0.242794	0.468354	-0.0962881	-0.120995	-0.289892
YAR044W	3	T-H	0.0733715	0.0583405		0.0590717		0.0576886				0.162489	0.278951	0.156543	0.0703534	-0.0429991		0.282083	0.218572		1.16828	0.777952	0.308798		0.582585	0.132136	0.300326	0.423266	0.425262	0.458447	0.405725	0.323331	0.376377	0.242807	0.249842	0.271385	0.652746	0.594425	0.798991		0.548793	0.837958		0.565082		0.309084	0.0881699	0.0660706	-0.0820817
YAR047C	0	dubious gene	0.00753439	-0.0581959		-0.149844	-0.114537	-0.200189		-0.123214			0.250517	-0.0467423	-0.0242595	-0.107778	-0.198208	-0.271669	-0.216642		-0.394555	-0.365974	-0.178472		-0.205812		-0.24644	-0.0989052	-0.284538	-0.0558142	-0.139981	-0.208566	-0.256101	-0.213239	-0.39363	-0.0607141		0.0140535			-0.00447705	-0.237429	0.00422607	-0.0786725		-0.0571937	-0.0327489	0.0403583	-0.129931
YAR050W	7	T-H	0.0752611	0.0154706	0.225199	0.0383853	-0.231922	-0.217327	-0.163366	0.0789652	-0.0100365	0.14572	0.145546	-0.0156006	-0.164491	0.0689355	-0.167401	-0.403199	-0.244473	-0.808838	-0.310701	-0.229408	-0.231352	-0.32802	-0.131409	-0.355241	-0.534732	-0.311471	-0.221384	-0.444902	-0.424876	-0.408444	-0.589736	-0.571855	-0.56328	-0.375207	-0.467134	-0.489245	-0.628177	-0.653053	-0.489575	-0.602687	-0.215915	0.0508846	-0.0382094	0.0389349	-0.14605	-0.280367	-0.390717
YAR052C	7	dubious gene	0.0409208	-0.163275		-0.0744484	-0.119432	-0.328333		-0.0484039	-0.0642437	0.142074		0.0482921		0.0350623	-0.274041	-0.441505	-0.434732		-0.686988	-0.772839	-0.492807	-0.347458	-0.232412	-0.833058	-0.679728	-0.627019	-0.334126	-0.49068	-0.492658	-0.645351	-0.60777	-0.62233	-0.894943	-0.526302	-0.941059	-0.513666	-0.64238	-0.65401	-0.514661	-0.586043	-0.50198	-0.1863	-0.272116	-0.0580938	-0.253886	-0.344424	-0.395048
YAR053W	0	dubious gene	-0.0937549	0.0149368		0.00139746	-0.220651			0.0169805			0.203806	0.0724422	0.140491		-0.0114772	-0.229932	-0.265649	-0.170417	0.105367	-0.314457	-0.218421	-0.211104	-0.172082	-0.347107	-0.330385	-0.365736		-0.439452	-0.427119	-0.410874	-0.260337	-0.474526	-0.487055	-0.210226	-0.269595	-0.216282	-0.221196	-0.270204	-0.150862	0.0477149	-0.225657	-0.234277	-0.176359	-0.107547		-0.110819	-0.238047
YAR060C	1	dubious gene	-0.0567319	0.0256597	0.018963	0.116096	0.681443	-0.043603		0.136			0.22898			0.86866	0.18162	0.0208347	-0.0320573	0.220666	0.343334	0.174214	0.389379	0.459326	0.608753	-0.018798	0.388248		0.504014	0.336975	0.286187	0.0419861	0.229193	0.317055	-0.0897547	0.219363	0.165905	0.235438	0.138129	0.345486	0.192653	-0.0662479	0.130794	0.247712	0.677544	0.655322	0.330126	0.0170179	0.144049
YAR061W	0	T-H	-0.139086	0.0395097						0.788648			0.31637	0.678807			0.0336635	0.114617	-0.0497869		0.491377	0.248169	0.225067		0.322972	0.0670296	0.0189322		-0.168693	-0.00059731	0.0897589	-0.195216	-0.0456223	0.0954487			0.370025		0.100244		-0.107882	0.0568016		0.00701555		0.465697	0.138563	0.0392926
YAR062W	0	T-H	-0.0264576	-0.212143		-0.17975	-0.0453736	-0.278806		-0.00232359				0.0993182			-0.234006	-0.439134	-0.462662		-0.659955	-0.939897	0.00191824	0.0124503	-0.0465433		0.0299343	-0.371387	-0.121499	-0.123361	-0.172331	-0.437215	-0.153215	0.0342489					-0.0384951	-0.340071	-0.0793333	-0.184405	-0.0733369	0.297256		0.99419	-0.350207	-0.485574	-0.68324
YAR064W	0	T-H	-0.0147634	0.100162	0.0434349	-0.0888211	0.168136	0.132702	-0.117479	-0.191103			-0.0202766	-0.328853	-0.14762	-0.426699	-0.130592	-0.043468	-0.155454	-0.428501	-0.0320662	-0.039194	-0.461769	-0.244509	-0.222223	-0.138432	-0.480955	-0.437245	-0.303357	-0.353111		-0.285345	-0.463325	-0.51011	-0.489654	-0.426149	0.0188626	-0.305785	-0.390341	-0.130249	-0.338945	-0.139963	-0.377089	-0.0563666	0.302638			-0.192856	-0.224134
YAR066W	6	T-H	-0.0160629	0.0261435	-0.000838595	-0.0235807	-0.126214	0.0174137	-0.240377	-0.152811	-0.472	-0.659294	-0.433437	-0.0251739		-0.249434	-0.109292	-0.232391	-0.407489		-0.407737	-0.740107	-0.593471		-0.219492	-0.707034	-0.730135		-0.353588	-0.738332		-0.71573	-0.657719	-0.883414	-0.709729	-0.71053	-0.373573		-0.663701	-0.448718	-0.325584	-0.34582		-0.557782	-0.228894	-0.136043	-0.113363	-0.202401	-0.237575
YAR068W	6	T-H	0.105717	0.0793065	0.229759	-0.121523	-0.131344	-0.15081	-0.121086	-0.260118	-0.405485	-0.304517	-0.38866	0.30217		-0.180493	-0.244043	-0.346676	-0.635516	-0.160331	-0.764437	-0.659511	-0.753882	-0.461273	-0.169914	-0.961579	-0.9679	-0.794781	-0.631777	-0.801142	-0.645912	-0.992683	-0.964975	-0.962181	-1.28192	-0.735988	-0.769194	-0.820769	-0.520792	-1.13378	-0.512074	-0.459937	-0.428621	-0.240252	-0.16291	-0.164118	-0.161073	-0.142653	-0.457397
YAR069C	7	dubious gene	0.132639	-0.0397001	0.0584095	0.0323194	-0.101315	-0.145706		0.0679381		0.398005	0.303725		0.0159618	0.550171	-0.209396	-0.304635	-0.225469	-0.669256	-0.896375	-0.563113	-0.0925201	-0.313306	-0.142318	-0.502104	-0.471213	-0.549867	-0.112551	-0.376647	-0.315053	-0.461847		-0.560218	-0.628001	-0.406063	-0.39336	-0.795289	-0.507274	-0.613135	-0.405325	-0.40246	-0.158438	0.0432912	0.0661707	0.19442	-0.0561988	-0.263871
YAR070C	0	dubious gene	-0.0161537	0.059762		-0.0641388	-0.217895	-0.322661				0.274907	0.239551		-0.165585		-0.679755		-0.401182		-0.609922	0.0322474	-0.337074	-0.55364	-0.300389	-0.588629	-0.498798	-0.418131	-0.580728	-0.491108	-0.508697	-0.201331	-0.338638	-0.154662	-0.236467	-0.410681	-0.679083	-0.310634	-0.361623	-0.440532	-0.570748	-0.115593	-0.358216	-0.56739	-0.326507	-0.588999	-0.0131949	0.0118316	-0.261167
YAR071W	7	T-H	0.121877	0.35864	-0.690783	-0.00869426	0.0533156	0.0469978		0.489167	-0.723289	0.371478	0.391892	0.124145	-0.117057	0.306862	0.0154937	0.161237	0.0221154	-0.0431078	-2.06155	-2.07684	-0.76871	-1.54479	-1.64017	-1.97905	-1.81137	-1.36375	-2.0532	-2.78481	-2.65773	-3.26993	-3.18233	-2.69715	-2.83603	-1.86978	-1.96104	-1.45006	-2.49701	-2.51158	-2.60811	-1.65568	-1.35177	-1.269	-0.854875	-0.82814	-0.307718	-0.433961	-0.534748
YAR073W	10	T-H	0.0973352	-0.0161337		-0.0434639	-0.117971	0.0255949		0.412139		0.087582	0.234723	-1.10652	-0.880519	-0.571909	-0.881622	-1.10508	-0.773321	-1.10095	-0.0558529	0.0687487	0.320823	-0.293514	0.225294	0.0273284	0.466299	0.210907	-0.0442455	-0.144653	-0.0109519	-0.294933	-0.257192	-0.491072	-0.375621	0.150949	0.123172	-0.0883002	-0.15551	-0.0568434	-0.070338	0.0851741	0.201317	0.236221	2.41142	1.51353	-0.995672	-0.852043	-1.55087
YAR074C	10	dubious gene	0.0430933	-0.103377		-0.215578	-0.147289	0.0544021		0.345796	-0.0276038		0.153636		-0.334443	-0.128297	-0.41346	-0.571653	-0.452075		0.276976		0.31332	0.0335315	0.548237	0.245562	0.681091	0.2118	0.235384	0.000202547	0.0104826	-0.286113		-1.12615	-0.0738518	0.244847	0.410679	0.257675	0.478061	0.338542			0.247775	0.307292		1.56065	-0.509466	-0.46336
YAR075W	10	T-H	0.128673	-0.0141432	-0.0025662	-0.170338		0.183997		0.266999	0.129213		0.183745	-0.929775	-0.437394	-0.0985795	-0.41694	-0.453919	-0.241297	-0.599558	-0.179777	0.38412	0.245285	-0.0334537	0.174263	0.200196	0.290146	0.259422	0.0822975	-0.0309805	0.0293704	0.15044	0.23696	0.157733	0.168306	0.12891	0.0878895	0.138768	0.238756	0.222866	0.0696496	0.432814	0.0956837	0.120835	1.20731	0.790269	-0.348576	-0.227335	-0.524006
YBL001C	6	T-H	0.0541158	-0.146321	0.0646731	0.0686977	-0.11445	0.00991162	0.00652622	-0.232432	-0.172673	-0.328386	-0.140081	-0.492409	-0.0760386	-0.352658	-0.145202	-0.310519	0.0206067	-0.0398267	-0.537648	-0.635066	-0.775085	-0.422207	-0.772853	-0.595749	-0.629677	-0.525971	-0.341028	-0.450814	-0.309471	-0.656785	-0.533421	-0.665219	-0.682789	-0.870838	-1.09189	-0.767358	-0.520287	-0.51672	-0.67455	-0.28161	-0.464307	-0.713624	-0.605086	-1.35225	-0.0948221
YBL002W	9	H-H	0.0631304	0.421384					-0.787073	0.02212	-0.952722	-1.40005	-0.597147			-0.52488				-1.02411	0.0430649	0.382915	-0.434021	-0.164942	0.17215	-0.330978	-0.685199	-0.308243	-0.363318	-0.276036	-0.167675	0.0125189	-0.20827	-0.102321	-0.276401	-0.465767	-0.288437	0.199824	-0.0983518	-0.0132839	0.0802031	0.228297	-0.28516	-0.484153	-0.615239	-0.505362	0.206622
YBL003C	6	H-H	0.0111693	0.385959					-0.720775	-0.0980823	-0.824934	-0.942268	-0.32155			-0.617758	0.293635	-0.747665	-0.760357		-0.477455	-0.336846	-0.74733	-0.612962	-0.0901153	-0.898142	-0.880587	-0.93571	-0.380133	-0.524482	-0.510228	-0.543863	-0.516973	-0.506843	-1.00263	-0.927863	-1.05132	-0.361081	-0.357164	-0.245755	-0.302037	-0.194338	-0.672319	-0.939521	-1.10188	-0.766165	0.0889861	0.12874	-0.104189
YBL004W	0	T-H	-0.0861586	0.0281243	0.16429	0.0969461	-0.155687	0.192338	0.234886	0.0373508	0.388279	0.1662	0.0961456	-0.048445	0.393933	0.273551	-0.01326	-0.0122212	0.288602	0.451766	0.188372	-0.0670766	-0.157709	-0.238269	-0.0426482	-0.000459259	-0.166897	-0.041651	-0.283718	-0.121757	-0.101405	0.127158	0.00719062	-0.071	-0.0593877	-0.211124	-0.144752	-0.28778	-0.24182	-0.163752	-0.154096	0.16417	-0.0716868	-0.210646	-0.132217	-0.271966	-0.0375464	-0.0791408	0.0602653
YBL005W	0	H-H	-0.0560388	0.0145044	-0.267216	-0.105807				0.101118		0.323221	-0.0176246	0.699302		0.42295	0.017785	0.295869	0.077723		0.275669	-0.193	0.115695	-0.199284	0.102116	-0.104096	0.372772		-0.0562512	-0.0263089	-0.0824436	-0.130078	0.306569	-0.530738	-0.256369	0.138852	0.33028	-0.0529026	-0.0753209	-0.177152	-0.624123	-0.0756496	-0.0592176	0.175159		0.471829	0.122965	-0.0538089	-0.0596614
YBL005W-A	0	dubious gene	-0.0105706								-0.358661					0.225441							-1.15057	-1.68544			-1.41272	-1.13967		-1.79253	-1.70905	-1.86002	-1.93248	-1.57622		-1.52502			-1.91877		-1.80184	-1.55596	-1.43969	-1.49988	-0.880291	-1.16183
YBL005W-B	7	dubious gene	-0.143772	-0.307054	0.0790551		-0.230639	0.180983	-0.124296		0.0892476		-0.119193	0.382694	0.0740672	0.532649				-0.490515	-0.636808		-0.177665	-0.849843		-0.59297	-0.620197	-0.281365	-0.853847	-0.83439	-0.62776	-1.25222	-1.11006	-1.37117		-1.07386	-0.698891	-0.87177	-0.93136	-0.677835	-0.819424	-1.09889	-0.477654	-0.682928	0.151497	-0.126962
YBL006C	8	H-H	0.0245246	0.0471774	-0.102126	-0.470546	-0.455665	-0.41243		-0.592497			-0.582046	-0.671068	-0.700714	-1.24926	-0.885782	-1.26905	-0.995585		-0.490014	-0.319943	-1.10684	-0.922336	-0.857079	-0.803851	-1.08492	-1.06469	-0.505297	-0.882373	-0.830274	-0.634223	-0.84274	-1.04983	-0.898046	-1.16089	-1.03755	-1.03014	-1.18623	-0.955959	-1.00246	-0.501152	-0.855262	-0.619802	-1.02039	-0.984287	-0.404236	-0.245465	-0.21074
YBL007C	0	T-H	-0.0188105	-0.102613	0.182627	0.00659449	0.23791	0.314262		0.122586	-0.0768502	-0.0830451	0.0396372	-0.295933	-0.268641	-0.166185	-0.00262095	0.112261	0.0964855	-0.0054183	0.25314	-0.0916467	0.0525327	0.445042	0.250011	0.204019	0.0625597	0.162228	0.309244	0.394573	0.354692	0.258936	0.397392	0.182371	0.271083	0.227593	0.301665	0.174231	0.304997	0.374082	0.349934	0.618664	0.0735926	0.244978	-0.225117	0.0544352	0.0331339	0.0349124	-0.00313741
YBL008W	0	T-H	-0.0417814	-0.0539826	-0.193974	-0.122459	0.0202744	0.0139248		0.140431	0.1563	0.275425	0.486304	0.205511	0.336898	0.0814814	-0.0532151	0.0300289	-0.185964	0.162325	-0.232277	-0.160057		-0.515197	-0.173309	-0.432424	-0.556377	-0.44025	-0.39056	-0.587572	-0.513214		-0.547978	-0.627541	-0.523281	-0.488079	-0.196674	-0.377736	-0.454748		-0.264232	-0.0862123		-0.179305		0.0757987	0.0173942	-0.0264975	-0.304927
YBL009W	0	H-H	-0.00768321	0.259022	-0.0309099	0.22711	-0.212569	0.0596603	-0.413105	0.104475	-0.378223	-0.61152	-0.360862	-0.339223	-0.111414	-0.249867	0.0206253	-0.242588	-0.382537	-0.519974	-0.46009	-0.0731072	-0.227609	-0.309786	0.0113659	-0.0197007	-0.325715	-0.407932	-0.0883945	-0.0687079		-0.0738973	-0.0397864	-0.0558692	-0.371669	-0.269122	-0.0601057	-0.174956	-0.14279	-0.138243	-0.160684	0.0266688	-0.228435	-0.368925	-0.559803	-0.207834	0.18134	0.0787266
YBL010C	0	H-H	0.0116436	0.00314586		-0.0699225	-0.223921	-0.189676		0.133632		0.000515565	0.0820603			0.0850964	-0.170175	-0.0340966	-0.0829601		-0.464122	0.178266	-0.00627832	-0.241469	-0.0915342	-0.287597	-0.25496	-0.236302	-0.285698	-0.29209	-0.228276	-0.236537	-0.167937	-0.021253	-0.152869	-0.167191	-0.262825	-0.134212	-0.101642	-0.357592	-0.266711	0.085317	-0.0840001	-0.17643	-0.0298896	-0.140347	0.102449	0.0948941	-0.109691
YBL011W	7	T-H	0.0411402	0.119247	-0.0179266	-0.0699171	0.0789802	-0.0428728		-0.10148		-0.111906	-0.0773002			-0.258188	-0.262811	0.0397672	-0.0637692		-1.23736	-1.01551	-0.588678		-0.545779	-0.680975	-0.519007	-0.487302	-0.685252	-0.425386	-0.413987	-0.52531	-0.474992	-0.536379	-0.821454	-0.391406	-0.593504	-0.748861	-0.455504		-0.579095	-0.126266	-0.416168	-0.405546		-0.454136	-0.137861	-0.260548	-0.213743
YBL012C	8	dubious gene	0.028885	0.12777	-0.152948	-0.183019	0.00578437	-0.136467	-0.0720399		-0.283385	-0.461574	-0.154082	-0.405416	-0.340197	-0.380964	-0.317653	-0.175489	-0.165058	-0.447433	-0.593644	-0.142285	-0.663886	-0.772862	-0.245501	-0.4373	-0.434687	-0.27002	-0.3185	-0.514148	-0.513566	-0.551891	-0.477585	-0.457483	-0.528784	-0.452761	-0.335792	-0.287179	-0.455589	-0.578106	-0.433408	-0.2407	-0.398161	-0.496936	-0.307394	-0.431306	-0.251738	-0.295344	-0.475466
YBL013W	0	H-H	0.105938	-0.00252287	-0.0188409	-0.27251		-0.0154193		-0.164515	-0.335792	-0.249288	-0.277686		-0.256944	-0.377489	-0.182446	-0.154691	-0.0525517		-0.331119		-1.16142		-0.456716	-0.691105	-0.755575	-0.816112	-0.517316	-0.810591	-0.798984			-0.988208	-0.570617	-1.10898	-0.433891	-0.617621	-1.01782	-0.733788	-1.19952	-0.592152		-0.970536	-0.89811	-0.97986	-0.417566	-0.29953	-0.471465
YBL014C	0	H-H	-0.01687	-0.0730778		-0.276719				-0.263875				-0.355026	-0.111124		-0.184327	-0.0943102	-0.226131		-0.308757	0.305293	0.0995648	-0.363295	0.091638		-0.0341038	0.0247826	0.0503511	-0.0741075	0.000464156	-0.0195445	0.0724007	0.116213		0.132871	0.104894	-0.0342537	0.0389647		-0.117222	0.308434		-0.240413	-0.056065	0.121827	-0.119551	-0.11339
YBL015W	6	T-H	0.109924	-0.18436	0.0918637	-0.299153			-1.00379	-0.340282	-1.0128	-0.926097	-0.124481	-1.15128	-0.852182	-1.59198	-0.346701	-0.759809	-0.886547	-1.25957	-0.971687	-1.40664	-1.33644	-0.314114	-0.85759	-1.09694	-0.994506	-1.26993	-0.939701	-0.780829	-0.799347	-1.08806	-0.886781	-1.33532	-1.26913	-1.25783	-0.645956	-0.43963	-0.752563	-0.406221	-0.681918	0.113047	-0.997722	-0.660863	-0.842887	-0.970697	-0.2526	-0.1774	-0.554206
YBL016W	5	H-H	0.0503503	0.0341961	0.148871	0.0766118	0.220853	0.136279	0.127369	0.0659969	0.240192	0.100125	0.0460005	-0.201854	-0.26764	-0.295241	0.248439	0.209613	0.223061	-0.12668	0.656507	-0.185103	-0.490322	-0.0359643	-0.214042	-0.410983	-0.599735	-0.295776	-0.428106	-0.487833	-0.449307	-0.37712	-0.661386	-0.653281	-0.598108	-0.564727	-0.249645	-0.00980277	-0.250368	-0.13617	-0.292595	0.169168	-0.316205	-0.277383	-0.367811	-0.299197	0.0232692	0.158542	-0.25198
YBL017C	0	H-H	0.0140538	0.0390186	0.381997	0.175929	0.176241	0.292934	-0.0879272	-0.241937	0.173211	0.483877	0.335398	0.134858	-0.062399	-0.00384007	0.120579	0.0239521	-0.077416	-0.00465911	-0.434014	-0.345647	-0.188246	-0.229733	-0.143459	-0.245491	-0.279776	-0.0815091	-0.193388	-0.295179	-0.177726	-0.333877	-0.223384	-0.29553	-0.284665	-0.349002	-0.431909	-0.122934	-0.24153	-0.223233	-0.20142	-0.0610344	-0.298073	-0.284393	-0.296965	-0.192249	-0.0262306	0.0419702	8.01628e-05
YBL018C	0	T-H	-0.0393487	-0.0340927	-0.248917	0.0516402	-0.187881	-0.244908			-0.0219717	-0.5088	-0.350652	-0.317236		0.089262	-0.082593	-0.307685	0.0324966	0.0638887	0.269445	0.109886	-0.123335	-0.227569	0.163223		-0.151691	-0.660857		-0.226788	-0.196511	-0.317682	-0.116861	-0.0335326	-0.197124	-0.384266	-0.319409	-0.114379	0.0503789	-0.0618736	-0.0290631	0.209877	-0.0275584	-0.148859	-0.189058	-0.127224	-0.127719	-0.112401
YBL019W	0	T-H	-0.104033	-0.127632	-0.254906	-0.0064812	-0.213667	-0.142909	-0.0906399	-0.0626163	-0.0261411	-0.0983017	-0.117081		-0.0796102	0.21644	-0.0351911	0.11188	-0.0673306	-0.262818	-0.28847		-0.173706	-0.241909	-0.195918	-0.443296	-0.351562	-0.451888	-0.298188	-0.3995	-0.266485	-0.549802	-0.594488	-0.339212	-0.610162	-0.5035	-0.437356	-0.219165	-0.380202	-0.438973	-0.365489	-0.105088	-0.242257	-0.407777	0.0418277	-0.0932048	-0.0906541	-0.0256153	-0.125966
YBL020W	7	H-H	0.0980704	-0.0350816	-0.0487515	-0.0801933	0.3424	0.045561	0.121771	0.191923	0.38027	-0.0306729	0.390411	-0.188214	-0.203743	0.00089812	0.22072	0.367105	0.318134	0.404838	-0.760573	-0.747504	-0.65215	-0.786164	-0.603907	-0.71833	-0.725172	-0.538769	-0.823461	-0.628187	-0.60154	-0.591996	-0.762923		-0.827002	-0.584553	-0.622965	-0.852862	-0.943277	-0.842549	-0.660374	-0.579552	-0.662621	-0.62759	-0.422476	-0.544215	-0.0203499	-0.0657172
YBL021C	6	H-H	-0.172216	-0.275418		-0.197531	-0.335626			0.220902	-0.635737		-0.579725	-0.476708	-0.21652	-0.463886	-0.302064	-0.402045	-0.265042	-0.508632	-0.668356	-0.867289	-0.580154	-0.614751	-0.271857	-0.593553	-0.752671	-0.592994	-0.137535	-0.578675	-0.575353	-0.700612	-0.625716	-0.707448	-0.7817	-0.890454	-0.900498	-0.706581	-0.71163	-0.543739	-0.722588	-0.442961	-0.537428	-0.632543	-0.26028	-0.533872	-0.099919	-0.0675527	-0.0591935
YBL022C	0	T-H	0.0243024	0.080379						0.0106317		-0.545063	-0.398661	-0.258012		-0.533015	-0.367412	-0.415317	-0.271925		-0.11354	0.156386	-0.255326	-0.191464		0.0348818	-0.231633	-0.266618	0.0754887	-0.0343712	-0.0876593	0.113651	-0.138721	-0.00272336	0.0203436	-0.157219	-0.0330295	0.106501		-0.00387585	0.0221872	0.2699	-0.0537743	-0.151237	-0.266635	-0.213178	-0.00753009	0.168633	0.0772245
YBL023C	0	T-H	-0.09182	-0.0177684		-0.136615	0.00352672	0.090611	0.159276	-0.0478246	0.187949	0.107701	-0.149704	0.193051		0.00152578	-0.023644	0.173446	0.124306	0.223405	0.0267308	-0.153005	0.051878	0.236332	0.145599	0.209828	0.157855	0.0476289	0.287799	0.245941	0.213548	0.0858072	0.2919	0.17511	0.22609	0.144644	0.195306	0.10033	0.17393	0.0567578	0.13098	0.491737	0.0209018	0.0715116	-0.169884	0.0872753	-0.0346141	-0.025905	-0.0265524
YBL024W	0	T-H	-0.0501374	0.0529232	-0.164807	-0.0814953	0.189082	0.137861	0.328226		0.297516	0.439864	0.417594	0.483629	0.458064	0.406972	-0.0994223		0.271078	0.667695		0.993907		-0.696547		-0.309299		-0.496631				-0.226142	0.248971			0.186181				0.028439	0.130523					-0.019655		-0.141108
YBL025W	0	T-H	-0.0655561	0.0731408	-0.184242	-0.151859	-0.0392324	-0.154106	-0.190573	0.112293	0.0184996	-0.0704501	-0.0778765		0.320952	0.267409	0.100166	0.237193	-0.0436657	-0.0361463	-0.239474	0.0368514	-0.0393629	-0.0566417	0.264513	-0.167654	-0.192155	-0.107978	0.280706	0.0176277	0.1099	-0.0528349	-0.0409137	-0.0424626	-0.163434	-0.0751294	-0.0593803	-0.256874	0.0492358		-0.148069	0.16837	0.0290301	0.017094	0.0606773	0.0637308	-0.0931578	-0.028599
YBL026W	0	T-H	-4.17691e-05	0.0711408						0.0196862							0.220224	0.238932	0.293769		-0.349753	0.292259	0.0544743	-0.00613567	-0.0979588	-0.133366	-0.155057	0.0709971	0.0315906	0.109841	0.129154	0.0213176	0.0663722	-0.0712113	-0.121417	-0.275292	-0.394636	-0.0721953	0.0480797	-0.201192	-0.0604207	0.41899	0.118831	-0.0781068	0.0864594	-0.47179	0.283355	0.237773	0.207611
YBL027W	0	H-H	0.0170554	0.0755926					0.0731104	-0.0016095	0.0398214		-0.0239484			-0.398595	-0.378829	-0.43189	-0.208651		-0.260039	0.00258562	-0.129403	0.00482199	-0.0203761	-0.14668	-0.186351	-0.0530641	0.0787187	-0.0448133	-0.0390307	0.129856	0.0559368	0.153117	0.130986	-0.198568	-0.3813	-0.0165964	0.169248	0.0583128	-0.110226	0.399537	0.0114825	-0.172704	0.127602	-0.300975	0.233795		0.160127
YBL028C	4	H-H	-0.0304355	0.0251577	-0.345011	-0.0630388	-0.160932	-0.136144	0.235077	0.0752367	0.430241	0.260596	-0.184822	0.409648	0.872819	0.715503	0.0237926	0.302788	0.45331	0.440787	0.037695	0.1837	-0.175697	-0.32429	0.299065	-0.410177	-0.43737	-0.169606	-0.0314243	-0.270989	-0.160844	-0.271673	-0.240637	-0.230387	-0.505158	-0.665773	-0.606594	-0.198028	0.0596296	-0.0919418	-0.243835	0.183817	0.141984	-0.392703	0.10961	-0.123207	-0.117716	0.0405976	0.0307527
YBL029W	5	H-H	-0.0236665	-0.103387	0.0118238	-0.150119	-0.0748527	0.130698	-0.153281	-0.088658	-0.0148658	0.103225	0.0447186	0.245152	0.426183	0.445257	-0.296579	-0.272663	-0.343207	-0.205332	-0.759795		-0.57776		-0.663362	-0.503894	-0.478098		-0.509061	-0.920028	-0.861368	-0.886546	-0.67676			-0.849165	-0.780337	-0.843853	-0.730934	-0.449097	-0.952396	-0.255219		-0.587655		-0.429908	-0.139685	-0.167997	-0.20799
YBL030C	9	H-H	0.231414	-0.135068	0.046179	-0.297321	-0.13549			-0.248308	-0.399672	-0.918118	0.0554912	-0.244028	-0.192777	-0.826218	-0.207584	-0.756342		-0.830677	-0.635614	-0.283514	-0.495414	-0.138468	-0.163838	-0.263693	-0.528213	-0.821199	-0.476698	-0.315441	-0.224308	-0.259005	-0.0240111	-0.184711	-0.381218	-0.355579	-0.473916	-0.0546696	-0.0192122	-0.057054	-0.134566	0.529653	-0.143509	-0.250331	-0.0654384	-0.437614	0.225029	-0.0964335	-0.405638
YBL031W	0	T-H	-0.0322861	-0.109221	0.179734	-0.239305	-0.195354	-0.0470251	-0.0759451	-0.00466027	-0.0596307		0.267961	0.0933448		0.131516	-0.24763	-0.31324	-0.419842	-0.109916	-0.757349	-0.824418	-0.393988	-0.274846	-0.460981	-0.355005	-0.396685	-0.520431	-0.441661	-0.305621	-0.196141	-0.324136		-0.447454	-0.34869	-0.359837	-0.101798	-0.308046	-0.376467		-0.243714	0.0782149	-0.307219	-0.136753	-0.451428	-0.321691	0.0136513	-0.0624433	-0.134222
YBL032W	0	H-H		0.0961623		0.124974	-0.00959314	0.0187705									-0.00356821	0.0857805			0.561503	-0.214665			-0.209756	-0.371885	-0.581875	-0.365091		-0.420651	-0.466607	-0.219409	-0.491129	-0.684483	-0.317162	-0.55863	-0.423116				-0.286496	0.257731	-0.271156	-0.530868	-0.39882		0.168406	0.313289
YBL033C	5	H-H	0.00936126	0.0512057	0.003191	-0.0176926	-0.267694	-0.163338	-0.44152	0.0738565	-0.66995	-0.643566	-0.489681	0.133251	0.141027	-0.406961	-0.0719948	-0.280362	-0.384141	-0.215212	0.268144	-0.33984	-0.430558	0.000588313	-0.201213	-0.429443	-0.486792	-0.395587	-0.374626	-0.475633	-0.40193	-0.586644	-0.550502	-0.606266	-0.445001	-0.702905	-0.0570652	0.311713	0.0675414	0.276467	-0.152746	0.410702	-0.571662	-0.434664	-0.515283	-0.187504	0.10994	0.208709	0.0835631
YBL034C	0	T-H	-0.117934	0.0766397		0.109658			-0.0677729			1.06548	0.413925			0.930348					0.51277	0.44842	-0.40131	0.115547	0.575907	0.544427	-0.073061			0.32248	0.228104				0.258826			0.419185		0.0699527		0.370187			0.124013		0.238816	0.119256
YBL035C	0	T-H	-0.0470489	-0.147137		-0.151278	-0.231948			0.157815		0.215621			0.0530068		-0.10952	-0.137379	-0.180621		-0.0894895		0.10211	0.0936442	0.300814	-0.230114	0.00535445	-0.21505	0.24527	0.0216205	0.0363158	-0.0799673	-0.0182808	0.0742305	-0.233134	0.187476	-0.290061	0.0391091	0.118865	0.0423654	0.0817517	0.196677	-0.0272887	-0.00941123	0.1619	0.239507	-0.105282	-0.128481	-0.196451
YBL036C	0	T-H	-0.0203031	0.0329262	-0.10452	-0.0429063	-0.155649	-0.129005	0.00799844	-0.0214003	0.301445	-0.0591436	-0.014181	-0.206908	0.355131	0.000226275	-0.0658068	-0.0801426	0.0443393	0.16926	0.137336	0.370273	-0.019549	-0.104415	0.331444	-0.0888361	-0.178799	-0.0581374	0.367077	0.115254	0.0201891	0.236266	0.074428	0.0737048	-0.0124561	-0.0540439	-0.198313	0.0247007	-0.209768	-0.126863	0.03473	0.108019	-0.110625	-0.171104	-0.086533	-0.376959	-0.133297	0.0543253	0.21625
YBL037W	0	T-H	-0.0521451		0.00106	0.0191432	-0.195994	-0.166036		0.0527455		0.686837		0.0751074	-0.0948423	-0.17437	-0.217274	-0.290827	-0.170295	-0.39583	-0.191647	-0.574111	-0.490831		-0.205852	-0.444849	-0.691861	-0.315914	-0.485404	-0.485948	-0.424961	-0.519584	-0.544467	-0.531089	-0.352103		-0.167013	-0.158606	-0.623644	-0.325996	-0.638677	-0.420791				-0.217252	-0.0276218	-0.108424	-0.133972
YBL038W	8	H-H	0.0326183	0.0635937	0.0156623	-0.0786062	-0.159767	-0.0893273		-0.299625	-0.406284	-0.649589	-0.181282	-0.306184	-0.0918251	-0.357979	0.0793054	-0.0432875	-0.104812	-0.238252	0.0268726	0.165684	-0.44103	-0.394514	-0.243092	-0.267863	-0.542609	-0.349239	-0.0629833	-0.139097	-0.0747626	-0.0110501	-0.21297	-0.396156	-0.382108	-0.390051	-0.680737		-0.426364	-0.447657	-0.241819	-0.00366238	-0.0510066	-0.324757	-0.663333	-0.820843	-0.0543736	-0.0551437	0.11365
YBL039C	0	H-H	-0.0273548	0.239605	-0.476241	-0.361457	-0.068906	-0.157944	0.438391	-0.334603	0.449112	0.121996	-0.223309	-0.367744	-0.0341964	-0.103345	-0.161991	0.0754954	0.556932	0.634071	0.581904	0.50542	-0.146449	-0.0260006	0.317152	-0.0855024	-0.0022938	-0.0493857	0.10113	-0.000295538	0.00551134	0.183472	-0.117407	0.137638	0.0471461	0.0654528	-0.063717	0.17299	0.377031	0.364887	0.0749794	0.493196	-0.0918154	-0.163782	-0.164663	0.115105	-0.292303	-0.109234	-0.0496457
YBL040C	5	H-H	0.0437859	0.0958751	-0.0774778	-0.0945932	-0.0187196	-0.0113559	-0.0206807	-0.00985552	-0.199722	-0.371384	0.0722013	0.0540911	-0.243561	-0.485003	-0.106968	-0.138987	-0.0692257	-0.226182	0.0840363	0.00575062	-0.546709	0.132738	0.48029	-0.442344	-0.516846	-0.377174	-0.320408	-0.24002	-0.1703	-0.189935	-0.323773	-0.307137	-0.398897	-0.258108	0.0383037	0.203061	-0.0117116	0.0656866	0.234928	0.555281	-0.353487	-0.398844	-0.629521	-0.170672	-0.229606	-0.0997689	-0.325102
YBL041W	2	H-H	-0.00563509	0.120557	-0.0617163	0.222401	0.155481	0.225379	0.195794	0.0883407	-0.116082	-0.215908	-0.156837	0.0356311	0.119838	-0.313771	0.0228576	0.14141	0.312311	0.314473	0.682014	0.892436	0.712632	1.09083	1.05963	0.680779	0.773868	0.883487	1.21256	1.08005	1.09824	0.949654	1.00949	0.922265	0.849286	0.964993	0.930802	0.787129	1.29204	1.14842	1.0147	1.26979	0.873508	0.899659	0.426402	0.543701	0.112829	0.186781	0.266148
YBL042C	3	H-H	0.0680131	-0.00611138	-0.620998	-0.45684	-0.0958923	-0.141008	-0.196595	-0.259175	-0.483855	-0.455158	-0.360236	0.00829221	0.293811	-0.22155	-0.279995	-0.239045	-0.388901	0.392237	0.481138	0.978881	0.153241	-0.0858717	0.40212	-0.0350547	0.12374	0.225859	0.0290536	-0.065485	-0.0874291	-0.0607382	-0.142251	0.242955	0.216075	0.286778	0.125269	0.337607	0.486175	0.235667	0.136232	0.455283	-0.0403835	-0.0513119	0.22628	0.607749	-0.00671409	-0.0403309	-0.0551741
YBL043W	5	T-H	0.105444	0.0384046		-0.514851	-0.2858	-0.374792	-0.659187	-0.0925913	-0.766744	-0.695866	-0.454429	0.168654	0.320437	0.570582	-0.218636	-0.545027	-0.911551	0.131903	-0.085248	-0.0370446	-0.470353	-0.293585	-0.236014	-0.148312	-0.445155	-0.313198	-0.205576	-0.290805	-0.275984	-0.516116	-0.451301	-0.342756	-0.15926	-0.590616	-0.124444	-0.145322	0.106327	0.0545267	-0.545691	0.264049	-0.520768	-0.352015	-0.755529	-0.0809058	0.513398	0.412122	0.213958
YBL044W	0	H-H	-0.00651886	0.131934	0.131186	-0.12682		0.0474149		-0.0648093	0.10614				0.891417	0.655453		0.064273	0.17946		0.697455	0.474535					0.726637		0.572048																		-0.0349237	-0.221387
YBL045C	0	H-H	0.127565	-0.225285	0.0124067				-0.308137		-0.451306			-0.354643	-0.329704	-0.437966	-0.332051	-0.617743			-0.405616		-0.494529	-0.287221	-0.426139	-0.164849	-0.410866	-0.644582	-0.222207	-0.199513	-0.136581	-0.10013	-0.103764	-0.226521	0.00666816	-0.131977	0.095938	-0.509446	-0.164772	-0.231205	-0.326587	0.0594259	-0.294922	-0.0592055	-0.227797	-0.279297	0.0492676	-0.0993276	-0.32924
YBL046W	1	H-H	0.0307129	-0.0796776	0.0629356	-0.00145433	-0.00693105			0.688103	0.342698	0.715588	0.579636			0.946429	-0.0575472	0.0474902	-0.170708	0.306321	0.014502	0.312437	0.413701	0.0131692	0.266764	0.163344	0.274159		0.220171	0.272326	0.148431	0.148485	0.46308	0.230454	0.0480517	0.305649		0.160383	0.252641	0.0425194		0.562234	0.292654		0.183271	-0.111913	0.172328	0.0990468	-0.056795
YBL047C	0	H-H	0.0111202	0.0756555	0.374497	0.174935	0.252312	0.414484	0.0736573	0.127219	-0.11036	0.107561	0.371684	-0.26852	-0.0781552	-0.140257	0.0592941	0.268457	0.23188	-0.0347884	-0.245628	0.103706	-0.0174741	0.255249	0.0819084	0.159448	0.05846	0.14365	0.243334	0.291444	0.230336	0.0756997		0.175931	0.239985	0.239517	0.434559	0.0943594	0.162671	0.0271536	0.0339827	0.405994	-0.0610805	0.252378	-0.29965	-0.22584	0.0639087	0.109032	-0.0766343
YBL048W	1	dubious gene	0.019173		0.28063	0.0829995	0.103243	-0.123303	-0.118503	0.0724587	0.151738	0.401445	0.573426		0.957546	1.00365	0.806518	0.548507	0.212933	0.673645	0.406374	-0.0069398			0.778683	0.380854	-0.184092	0.0876487		0.0986653	0.214751	-0.0915899	-0.192648		-0.188865		0.269362		0.334343	0.0625789	0.167688	0.632414	0.290385	0.165129	0.141866	0.270396	0.0572243	-0.028818	0.186587
YBL049W	1	T-H	-0.0186087	-0.347959	0.133938	-0.0199253	0.0223864	-0.189081	-0.231297	0.251306	0.166512		0.445234	1.13	0.97052	0.834364	1.19163	0.70349	0.320755	0.861645	0.305307	-0.184522	0.507264	0.697284	0.972071	0.527244	0.380478	0.634432	0.476381	0.260709	0.404716	-0.0751256	0.0197385	0.105645	0.0326142	0.258167	0.134266	0.393614	0.557353	0.532582	0.428463	0.801514	0.49238	0.577662	0.25985	0.697576	-0.0178234	-0.0107458	0.395219
YBL050W	0	H-H	0.0662497	0.106782	0.0139878	0.166384	0.0843342	0.211896	0.0300234	-0.208614	-0.0368529	-0.260275		-0.453995	0.0398535	-0.123162	0.267288	0.26675	0.266517	0.262068	0.190321	0.364691		0.245434	0.268109	0.104068	0.109318	0.135967	0.2379	0.233275	0.237149	0.150905	0.139344	0.118412	-0.02126	0.10542	0.0328101	0.0235738	-0.0250301	-0.00861819	0.0717037	0.362219	0.13431	0.0807161	-0.223963	-0.533799	0.0560319	0.11548
YBL051C	2	H-H	0.0132834	-0.0386852	-0.187078	0.159752	0.206941	0.179518	0.388189	0.581344	0.440324	0.814982	0.347442	0.721909	0.852046	1.04391	-0.00977492	-0.0639723	0.124029	0.541563	0.975832	1.03911	0.808313	0.89511	1.06753	1.03003	0.7701	0.657566	1.38365	1.1054	0.9852	1.09242	1.10911	1.01634	1.17364	1.15275	1.01895	0.72654	0.950153	0.941824	0.92606	1.0408	1.06245	1.17616	0.875766	1.115	0.49	0.207107	0.290554
YBL052C	0	T-H	-0.0400704	0.154785	-0.229847	0.0116135	-0.132805	-0.011003	-0.127236	0.162206	-0.149618	-0.0207254	-0.174216	0.576514		0.0487912	-0.0314699	0.0408346	0.0126899	-0.0290988	-0.0513183	0.0924708	-0.187292	-0.680451	-0.307846	-0.157908	-0.459489	-0.143861	-0.184858	-0.380839	-0.350385	-0.253547	-0.258425	-0.476825	-0.149856	-0.324355	-0.15927	-0.17033	-0.30904	-0.473896	-0.325902	0.0151294	-0.224503	-0.40502	-0.206238	-0.292395		-0.034921	-0.261495
YBL053W	0	dubious gene	0.000854063			-0.00688917		0.122755	-0.136541	0.207255	-0.213458	0.602055	0.0673504	0.386434	0.553351	0.375168	0.00529885	0.0121507	0.00308292	-0.0440603	-0.176587	-0.265875	0.012679	-0.523659	-0.248328	-0.256262	-0.0886098	-0.0186699	0.0584499	-0.337335	-0.321368		-0.195381	-0.177872	0.0740547	-0.138027		-0.304122	-0.417644	-0.621583	-0.372439	-0.266202	-0.379227	-0.558141	-0.231085		0.0350201	-0.0258505	-0.0176276
YBL054W	1	H-H	-0.0705819	-0.0257944	0.0132888	-0.044727	0.240195	-0.048434		0.316554	0.783473	0.747328		0.8266	0.879911	1.00346	0.25229	0.327442	0.35917	1.04504	0.381297	0.507987	0.0788042	-0.159044	0.188383	0.364594	0.0323186	0.114834	0.145725			0.161618	-0.102849	0.0705548	0.074836	-0.115719		-0.377243	0.142289	-0.0828573	0.0489759	0.172795	0.101057	0.0422792		0.168415	0.0611107		0.138417
YBL055C	8	H-H	-0.0460721		-0.0826746	-0.156175	0.00720651	-0.0634405	0.0223751	-0.422233	-0.0525068	-0.532219	-0.287457			-0.367532	-0.113141				-0.282896	-0.0388205	-0.214304	-0.210593	-0.12652		-0.0409112	-0.272062	-0.376929		-0.0933381	0.0725915	-0.197343	-0.103005		0.0208989		-0.219054	0.0499562		-0.162875	0.203634		-0.53207		0.0117724	-0.382557	-0.242827	0.000444708
YBL056W	0	H-H	0.024135	0.181336	-0.0657615	0.142403	-0.00776896	-0.0488913	-0.0384839	-0.310768	-0.270035		-0.00710614			-0.563355	-0.22336	-0.0368539	0.0438819		-0.11528	0.468446	-0.233275	-0.101419	0.0829276	-0.20093	-0.157142	-0.052824	0.0631463	0.114719	0.092169	0.0984762	0.0577244	0.00150802	-0.129092	0.0821297	-0.0393571	-0.184122	-0.0605559	-0.40834	0.0098435	0.342255	-0.0362668	-0.0914311	-0.358695	-0.491466	-0.057823	0.0972798	-0.0504578
YBL057C	2	H-H	-0.0146425	-0.0131	-0.0490194	-0.0495066	-0.0689639	-0.102928	0.0968522	-0.162922	-0.000944042	-0.300173	-0.11933	0.143942	0.192323	-0.260135	0.0244362	-0.249132	0.185427	0.159973	0.0903882	0.383548	-0.0212929	0.188517	0.48845	-0.102247	0.180655	0.0119668	0.71447	0.301941	0.359282		0.310104	0.279523	0.0223816	0.0879516	-0.0339423	-0.0663761	0.208216	0.106746	0.257076	0.666858	0.21597	0.192526		-0.160307	0.00885399	0.0313143
YBL058W	0	H-H	0.0329785	0.0703224	0.105927	0.158265	0.138772	0.0852986	0.111045	0.150685	0.0727142	0.130409	0.144737	-0.0418593	-0.0372546	-0.212727	-0.0237745	0.122187	0.156537	0.196826	0.110708	0.567493	0.194742	0.440105	0.306205	0.546391	0.377108	0.465117	0.532118	0.477157	0.43222	0.543895	0.502049	0.329773	0.578649	0.359086	0.358619	0.353542	0.397027	0.209904	0.275383	0.776888	0.534061	0.522959	-0.303991	-0.078236	0.226272	0.217343	0.0430176
YBL059W	0	T-H	-0.072829	-0.0596496	-0.0636011	0.0741074	-0.156379	-0.117231	-0.297522	0.179847	-0.269062	-0.179254	-0.150803	0.110022	0.0862986	-0.0760656	0.14547	0.100451	0.00451876	-0.157046	-0.18178		-0.140164		-0.163282		-0.456362	-0.168841	0.0899748	-0.266422			-0.295713	-0.433892	-0.0881071	-0.714763	-0.0125382			-0.057831		-0.109799	0.0971247		-0.097445	0.0721361
YBL060W	0	H-H	-0.0721547	-0.0130825	0.0251243	0.0270073	0.0844044	-0.155805	0.0226278	-0.0161002	0.149688		0.476262	-0.069918	0.119361	0.264527	-0.20275	0.047852	0.0255053	-0.154044	-0.0824654	0.205166	-0.0900168	-0.441727			0.0435208			-0.307428		0.0334274		-0.265814		0.167474			-0.294237		-0.845439	-0.0526934				0.530168	0.288674	-0.00178797	0.257715
YBL061C	0	H-H	-0.010584	-0.0993982	0.22537	0.0365166	-0.0398443	0.341539	-0.216185	-0.078373		0.23969					-0.201556	-0.305197	-0.287887		-0.341489	0.0153846	-0.269649	-0.14741	-0.268339		-0.147234	-0.394262	-0.119296		-0.0621204	-0.00296017	-0.0114144			-0.0218491	0.0910623		-0.0925065	-0.12444	-0.169576	0.185968	-0.0767349	-0.0417647	-0.0630769	-0.202537	0.113465	-0.0369268
YBL062W	0	dubious gene	-0.0270749	0.127997		0.514682		0.274483		-0.0105323	0.224388			-0.0243075			0.0812851		0.277894			0.560801	0.389171	-0.0821766	0.37148	0.317446	0.210103		0.592467				0.531554	0.512097	0.297055	0.236726		0.240372		0.0493193	-0.0610157		0.211444	-0.0638695		-0.399328	0.219765	0.257061	0.219171
YBL063W	0	H-H	-0.123776	0.00366094		-0.0738838	-0.358258							-0.0160468		-0.403109	-0.0672828	0.0441209	-0.0941189		-0.409142	-0.164011	-0.163601	0.144908	-0.233911		-0.216178	-0.170737	-0.0770561	0.010084		0.0820548	0.0147764	-0.305659	0.0284581	-0.170994	0.355749	0.00344335	-0.0781539		-0.0999575		-0.294711	-0.0891291	-0.457465	0.122154	-0.0375665	0.0861027
YBL064C	3	H-H	0.002155	-0.0849817	0.154963				-0.367209	0.38361	-0.244548	-0.496205	0.114211	0.694575	0.324244	0.132707		0.0566936	-0.115196	-0.0401972	0.705428	-0.106813	-0.133404	0.666412	0.423599	0.325633	-0.105363	0.130749	-0.179421	0.0475686	0.0657392	-0.0520635	-0.0664244	-0.3254	-0.25948	-0.018565	0.168899	0.427598	0.702496	0.399539	0.364541	0.79826	0.206188	0.221226	-0.396489	-0.185075	0.411084	0.284411	0.308518
YBL065W	0	dubious gene	0.0109041			0.401009	-0.117673		-0.268949	0.310622	0.0624605	0.367469	0.703992		0.289072	0.344905	0.388223	0.0845025	-0.17713	0.0776145	0.133659	0.00110771	0.270832	0.0324865	0.615963	0.0380884	0.240721	-0.180264	0.430215	0.000359754	0.0727367	-0.0636307	-0.0612934	0.00406366	-0.210411	-0.0667245	0.0193942	0.195461	0.530632	0.15488	0.163456	0.369951					0.143569	0.126469	0.152775
YBL066C	0	T-H	0.000981755	-0.12661		-0.170291	-0.230289	-0.0487094	-0.145649	-0.292302	-0.00396434	-0.563478	-0.186764	0.228576	-0.187624	-0.010233	-0.264725	-0.430776	-0.429141	-0.303332	-0.259398	-0.271595		-0.412218	-0.37696	-0.281636	-0.305431	-0.357285	-0.521489	-0.466852	-0.246502	-0.369056	-0.215588	-0.237569	-0.206877	-0.195099	-0.0716757	-0.152407	-0.249833	-0.352883	-0.263426	-0.154889	-0.205117	-0.384245	-0.0456641	-0.222482	0.0211942	-0.286928
YBL067C	0	T-H	-0.088735	0.000216337		0.152627	0.123117	0.0474825	-0.0320124	0.27051	-0.0357599	0.0775025	-4.87008e-05	-0.220981		-0.07077	-0.112811	-0.157547		0.121031	-0.539467		0.634196	0.713156	0.454378	0.348262	0.668444	-0.0386985	0.354691	0.706469	0.728488	0.86641	0.941705	0.764288	0.213886	0.910654	0.308386	0.0243418	0.714317		0.551233	0.843771	0.848938	0.850334	0.712828	0.933699	0.386209	0.0497748	0.0744944
YBL068W	0	T-H	-0.00634789	-0.0644401	-0.188688	-0.172101	-0.0347409	-0.053262	0.0295409	-0.185954	0.169991	-0.260703	-0.0604272	-0.270676	-0.16393	-0.201035	-0.252366		-0.253141	0.0515811	-0.104664	0.126539	-0.205536	-0.514809	-0.168199	-0.533974	-0.263248	-0.324622	-0.469412	-0.379568		-0.188044	-0.190959	-0.193412	-0.153179	-0.245117		-0.100952	-0.183961	-0.143588	-0.323232	-0.0525195	-0.35481	-0.325114	-0.0727178	-0.10984		-0.249576
YBL069W	0	H-H	-0.0130394	-0.0535645		-0.188273	0.0498394			0.218867	0.0728904		0.163452			0.782561		0.148733		0.249321	0.399292	0.0394118	0.176019		0.455683		0.213445	0.136379		-0.314826	0.10762		0.00150192	-0.0701573	0.132209	-0.0538434	0.316508	0.444552	0.659326	0.478415	0.0199458			0.0216731		0.276272	-0.024947	0.0883496	0.123259
YBL070C	0	dubious gene	-0.13036	0.106289		-0.0603554	-0.142486	-0.0624241														0.126654
YBL071C	0	H-H	0.0376217			-0.280918	0.0405095	0.00411575				0.402088	0.00467395			0.816837				0.614043	0.566525	0.408962	0.375625		0.567311		0.405242	0.137242	0.600446				0.224022	0.400968		-0.0592891		0.530731	0.570955			0.159599		-0.0859426		0.551347
YBL072C	0	H-H									-0.115185					-0.210596
YBL073W	0	dubious gene	-0.0704698	0.183731	-0.102996	0.0602919	-0.0337755	-0.237804	0.0711465	0.00614868	0.0295137	0.371048	-0.00387784		0.0582378	0.441651	-0.140922	0.0760515	-0.0660682	-0.439372	-0.420071	-0.159322	0.0271647	-0.125385	0.118822	-0.504879	-0.160941		0.256936	-0.186509	-0.10969	-0.381008	-0.160857	-0.185619	-0.479081	-0.202981	-0.556228	-0.256272	-0.0397954	-0.27488	-0.171323	-0.0391578		-0.179847		0.091861	-0.022947	-0.0975866
YBL074C	0	T-H	-0.0137762	0.10577	-0.115876	0.0810759	-0.130203	-0.291511	0.0211198	0.0463219	0.0853299	0.0785696	0.026896	-0.155145	-0.155526	0.243289	-0.10317	-0.0831603	-0.0746274	-0.0689136	-0.244394	0.304727	0.0603804	-0.0540072	0.227895	-0.248526	0.0696923	0.122512	0.13195	0.0912585	0.0283914	0.00209636	0.0830726	0.10859	-0.23762	0.236226	-0.290788	0.0147093	0.0379954	-0.290179	-0.0150888	0.319766	0.166149	0.0794103	0.11603	-0.00570189	0.0535078	-0.0361167	-0.0667913
YBL075C	1	T-H	-0.0477838	0.0498895	-0.137997	-0.0195269	-0.114324	-0.178939		1.46779	0.382844	1.54685		2.91128	1.79415		0.767605		-0.00699413		1.37422		1.93115	1.73587	1.77903	1.60049	1.43169	1.49973	1.79407	1.06711	0.920717	0.610117	1.09505	0.89301	1.16921	1.5482	1.39884	0.909302		1.41842	0.692676		1.7357	1.75326	0.705785	1.77811	0.200139	0.00990576	0.358833
YBL076C	0	T-H	0.0291205	0.0763503	0.276121	0.00831676	0.15852	0.244036	0.111693	-0.140724	0.0741421	-0.128346	0.199266	-0.168117	0.157758	-0.164896	-0.330048	-0.25122	-0.0339231	0.123244	-0.0263127	0.448981	-0.00571926	-0.0671054	0.0348313	0.0876496	-0.0563099	0.110927	0.102823	0.0103989	0.0101647	0.2362	0.234818	0.21381	0.176369	0.138003	-0.0497335	0.105468	0.0830427	0.0412672	-0.0467196	0.380493	-0.0721768	-0.0357319	-0.108617	-0.151451	0.0146375	0.0553647	-0.171266
YBL077W	0	dubious gene	-0.0508466	-0.0800915	0.310554	0.0707761	-0.00866644	0.278612	0.0747049	0.105624	0.0188411	-0.0156226	0.036782	0.0118087	-0.0638405	-0.0843035	-0.328176	-0.197808	0.0567967	0.175418	-0.127237	0.0209656	0.0550407	0.00896371	-0.13754	0.105492	0.0463445	0.103796	0.165682		0.140545	0.17537	0.392291	0.307302	0.118261	-0.0601456	0.101662	-0.0763227	0.11678	0.262606	-0.0538675	0.310846	0.0445488	-0.0866798	0.060851	-0.14636	0.0564402	0.0423158
YBL078C	0	T-H	0.0132443	0.168965	0.360102	0.423049		0.212759		-0.0027625	-0.0342549	0.0143993	0.338398	-0.375032	0.425777	0.258469	0.313694		0.266587	0.0529357	0.641634			0.864519	1.00275	0.612746	0.579013		0.897493	0.800618		0.356546	0.708304	0.557745	0.52905	0.392227	0.0632977		1.00554	0.63979	0.699081	0.981909		0.403162		-0.315817			0.255205
YBL079W	0	H-H		-0.114949									0.24526			0.243642						-0.0218292																								-0.0549912
YBL080C	6	H-H	0.00545252	0.0316463	0.023032	-0.130913	-0.284771	-0.154031	-0.259498	-0.288814	-0.389777	-0.232912	-0.125744	-0.267718	-0.326953	-0.609695	-0.296632	-0.62638	-0.485741	-0.538196	0.0932869	-0.166902	-0.71323	-0.349805	-0.487347	-0.691979	-0.615271	-0.435044	-0.254233	-0.388652	-0.356383	-0.396338	-0.481869	-0.642024	-0.498773	-0.583154	-0.442865	-0.366682	-0.680357	-0.591096	-0.439295	-0.249379	-0.545366	-0.378127	-0.586675	-0.768654	-0.148179	-0.128679	-0.153828
YBL081W	1	H-H	0.00467708	-0.068516	-0.286412	-0.0765346	-0.155577	0.100731	0.0175166	0.326762	0.197654	0.418294	0.186884	0.62608	0.456461	0.514899	0.0855837	0.103949	0.0608769	0.366044	0.494969	0.234779	0.503014	0.392465	0.159732	0.24523	0.10916	0.254879	0.678104	0.266532	0.337878	0.338704	0.538938	0.66896	0.382968	0.493865	0.384914	0.0683488	0.666379	0.522993	0.485526	0.432065	0.360661	0.694197	0.479047	1.07553	0.340248	0.094941	0.0609577
YBL082C	0	H-H	0.0598272	0.0419257		-0.277317	0.258075	0.0838574		-0.0113284				-0.0247614	-0.0216907		0.0376783	-0.00752384	0.210938	0.0512347	0.475263	0.418781	0.386049	0.281791	0.619526	0.15322	0.486157	0.331553	0.477005	0.438987	0.329437	0.466174	0.405075	0.361008	0.0971908	0.540682	0.344321	0.345871	0.320771	0.365659	0.4362	0.422782	0.171866	0.335019	0.283432	0.433268	-0.0653111	-0.141107	-0.182077
YBL083C	0	dubious gene	0.201689	-0.116232		-0.419393	0.319692	-0.0637597		0.0594404	0.322033	0.554158	0.526797	0.105283		0.552855	0.241776	0.0755574	0.13943		0.286876	0.157206	0.114558		0.723076		0.445814	0.220017	0.315635	0.289975		0.124965	0.396829		0.136341	0.364124	0.212268		-0.14016	0.119223	0.0817146	0.326793		0.150399	0.0778861	0.550823	-0.182881	-0.251837	-0.328777
YBL084C	0	T-H	-0.0862047		0.0961256	-0.209169	-0.271741	-0.12986	-0.186951	0.0104665			-0.0957541	1.22903	0.288139						0.263393	-0.1094	-0.142507	-0.273706	-0.187736		-0.544607	-0.417242	-0.455879	-0.0129322	-0.0585393	-0.0956676	0.562438	-0.469022	0.087423	0.288719	0.285569	0.365883	0.247199			-0.39995			-0.217415		-0.0112683	-0.322422	-0.289511
YBL085W	0	H-H
YBL086C	0	H-H	-0.120395	0.087226		0.0802054	-0.117491	0.076207		0.0920736		-0.329974			-0.421368	-0.058601	-0.133808	-0.0984549	-0.171235		-0.391481	-0.424296	-0.376632	-0.465481	-0.618657	-0.190932	-0.493222	-0.27506	-0.326893	-0.420221	-0.390166	-0.353601	-0.32366	-0.352171	-0.329081	-0.393149	-0.251436	-0.296359	-0.598749	-0.469372	-0.423196	-0.253619	-0.368275	-0.178134	-0.499808	-0.47243	0.0648642	0.377316	-0.00151329
YBL087C	8	T-H	-0.0435294	0.0162556		-0.38963	-0.192973		0.116238	-0.615709	0.0713024	-0.614729	-0.380474	-0.612308	-0.21549	-0.257688	-0.42596	-0.497603	-0.145267		-0.308109	-0.441462	-0.687181	-0.508435	-0.230594	-0.700563	-0.66857	-0.692078	-0.268493	-0.456659	-0.401734	-0.296814	-0.414792	-0.493975	-0.512794	-0.806672	-1.09221	-0.621716	-0.642017	-0.389375	-0.500488	-0.320902	-0.493975	-0.738779	-0.284589	-0.742197	-0.282893	-0.124246	-0.0376722
YBL088C	4	T-H	0.057847	0.0305462	0.406329	0.320635	-0.120797	0.221601	0.0379475	0.654958	0.329933	0.608395	0.787456	1.24581		0.779223	0.306613	0.0697596	0.235907	0.255074	-0.33441	0.00905503	0.427533	0.136924	-0.122972	0.191487	0.0868453	0.537882	0.367211	0.207695	0.0981509	0.00243094	0.142257	0.168024	0.11949	0.163537	0.0706272	0.12987	-0.0350483	0.377067	-0.0200423	0.176419	0.275693	0.354532	0.682342	0.247662		0.10658	0.11752
YBL089W	0	T-H	0.0681338	0.0239764	0.110107	-0.13268	0.0636171	0.0200243	0.00955726	0.00529235	0.00846307	0.148475	0.27433	-0.0966741	-0.146331	-0.0394813	-0.184736	-0.0710737	-0.106385	-0.185099	-0.214231	-0.279065	-0.103832	-0.195828	-0.161152	-0.148217	-0.239947	-0.204386	-0.261374	-0.237497	-0.202003	-0.231616		-0.0698836	-0.270823	-0.271123	-0.0861491	-0.250999	-0.224509	0.00394814	-0.285861	0.180676		-0.230244	-0.0145723	-0.0788391	-0.0850448	-0.0558924	-0.284252
YBL090W	6	H-H	0.044367	0.0218421	0.0537036	-0.0175705	-0.248662	-0.101772	-0.272562	-0.385868		-0.999127	-0.788956	-0.771155	-0.64512	-0.582958	-0.253332	-0.274124	-0.252721	-0.43936	-0.701289	-0.613065	-0.957631	-0.511734	-0.750506	-0.799489	-0.85209	-0.706825	-0.560381	-0.573489	-0.61074	-0.651244	-0.64126	-0.878321	-0.964578	-1.05018	-0.845903	-0.695538	-0.679578	-0.528972	-0.633901	-0.265796	-0.610273	-0.73775	-0.909847	-1.21813	-0.131047	0.024428	0.00129742
YBL091C	0	H-H	-0.00112621	0.0202564	0.0967867	0.079264	0.217173	0.187315	0.218086	0.0613533	-0.0464704	0.0637388	-0.0485582	-0.381239	0.0404455	-0.0318441	0.149087	0.222692	0.230122	0.171297	0.16799	0.223773	0.240253	0.304188	0.28584	0.454313	0.45889	0.469704	0.420341	0.562342	0.527447	0.538455	0.653474	0.466836	0.64061	0.448256	0.636862	0.196638	0.39121	0.444432	0.419181	0.562734	0.18308	0.452809	-0.0844863		0.233307	0.23521	0.153374
YBL092W	0	H-H	-0.0332657	0.0951176						-0.064744	0.0198524		0.0710674			-0.222901					-0.144066						-0.294596		-0.196168					0.0218346		-0.284057			-0.0947796	-0.0307683	-0.202435			-0.38218		-0.460897	0.196492
YBL093C	0	H-H	-0.084568	-0.110198		-0.22517	-0.195699	0.00287301	0.105545	-0.125068	0.000520715	-0.0970602	-0.265442	-0.373129	-0.0469747	0.013116	0.220177	0.201798	0.279329	-0.0513916	-0.0705521	-0.45646	-0.0935388	0.0233362	0.0945663		-0.281468	-0.178183	0.0207622	-0.257097	-0.132025	-0.511883	-0.377536	-0.356388	-0.360175	-0.365018	-0.135416	-0.0536349	0.137736	-0.0487145	-0.111753	0.129358	-0.26967	-0.282704	-0.235976	-0.0970754	-0.19935	-0.0858911	-0.0579293
YBL094C	0	dubious gene	0.166298	-0.0257287	0.113006	-0.153712		-0.0777329		-0.345227	-0.232863			-0.426115		-0.0568481	-0.197963	-0.200346	-0.249141	-0.0833487		-0.742839	-0.555997	-0.156631	-0.284424	-0.508393	-0.541261	-0.487338	-0.388867	-0.372623	-0.349807	-0.537469	-0.372252	-0.433054	-0.524404	-0.585742	-0.500001	-0.169917	-0.271756	-0.204758	-0.437231	-0.0988879	-0.521022	-0.247026	-0.302676	-0.376642	-0.212375	-0.150149	-0.229448
YBL095W	6	T-H	0.0428741	-0.0579061		-0.239383	-0.0208973	-0.0711463		-0.307701	-0.273153		-0.112432	-0.335839	-0.393124	-0.284837	-0.248875	-0.35632	-0.240467		-0.232223	-0.652783	-0.692481	-0.0932897	-0.287966	-0.459913	-0.610052	-0.614568	-0.367785	-0.368214	-0.356442	-0.640198	-0.63232	-0.600234	-0.64419	-0.689554	-0.465106	-0.39574	-0.373285	-0.187323	-0.319539	-0.0724806	-0.598487	-0.236779	-0.2382	-0.473427	-0.342223	-0.25163	-0.297206
YBL096C	0	dubious gene	0.044486	0.0563652	0.0249317	-0.258886	-0.134645	-0.060986	-0.186916	0.0197606	-0.316826	-0.214135	-0.124842	0.00407322	-0.148562	-0.252345	-0.167728	-0.266515	-0.254372	-0.152135	0.222369	-0.378921	-0.557711		-0.308291	-0.373274	-0.523865		-0.198074			-0.444818		-0.483477	-0.481814	-0.612954	-0.50746	-0.283261		-0.00866442	-0.322168	-0.0797179	-0.435367	-0.251254		-0.341536	-0.276404	-0.187431	-0.162836
YBL097W	0	T-H	-0.135424	0.125771	-0.449187		-0.347898	0.0280011	-0.062717		-0.140815	-0.0802548	-0.423655	0.673087	0.483596	0.120869				0.245289			-0.421295
YBL098W	6	T-H	0.0121863	0.00918892		-0.256213	-0.670438	-0.456495	-1.27185	0.0224328	-0.514277	-0.638184	0.0109796	-0.764143					-1.13297		-0.599846	-1.4582	-0.487883	-0.73484	-0.345704	-0.693677	-1.37054		-1.05307	-1.08727			-0.935787		-1.48307		-0.80854	-0.0489227	-0.795955		-0.717401	-0.0695774	-1.10068	-1.09389	-0.571217	-0.00910988	-0.492628	-0.412759	-0.629053
YBL099W	0	H-H	0.0745514	-0.123592	-0.177737				-0.388971		-0.510306			-0.285928	-0.420298	-0.528681	-0.443631				-0.0681893	-0.199122	-0.482047	0.108821	-0.189057		-0.24554	-0.668114	-0.165942	-0.0133981	-0.0480024	-0.131922	-0.0149877	-0.133185	-0.227456	-0.131388	-0.255583	-0.248039	-0.0373842	0.0100282	0.0484106	0.204711	-0.16885	0.0400501	0.152476	-0.249782	-0.0124229		-0.0952938
YBL100C	9	dubious gene	0.11187	-0.0588251	-0.0855271	-0.157443	-0.0300471		-0.52634	-0.167468	-0.577612	-0.898723	-0.244755	-0.291164	-0.515189	-0.600072	-0.456826	-0.751973	-0.837899	-0.596801	0.0551883	-0.0442017	-0.447392	-0.0148912	-0.110983	-0.155469	-0.334834	-0.81177	-0.178725	-0.0771857	-0.0632637	-0.00389413	0.0334432	-0.240682	-0.425796	-0.267767	-0.522237	-0.265945	-0.0576954	-0.0373439	0.0738112	0.348446	0.0149992	0.0562798	0.159645	-0.185509	-0.101139	-0.255216	-0.135483
YBL101C	0	H-H		-0.0388551										0.643837	-0.820826	0.0586114					-0.155836	-0.561996
YBL101W-A	7	dubious gene	-0.0600849	-0.0197606		-0.0868269	-0.268651	0.0581104		0.229398							0.151486	-0.255413	-0.56202		-0.797393	-1.29002	-0.500317	-1.05498	-0.496691	-1.39306	-0.888962	-1.04723	-1.07902	-1.27023	-1.01334	-1.48395	-1.3423	-1.51977	-1.78783	-1.13943	-1.41256	-0.99367	-1.2061	-1.18595	-1.09818	-1.02118	-0.828244	-1.00795	0.259226	-0.397117	-0.195136	-0.188294	-0.694927
YBL101W-B	7	T-H	-0.147839	-0.0559008			-0.175268	0.138321			-0.00270076	0.119696	0.235451	0.592916		0.390857	0.0800467	-0.0996648	-0.190611		-0.821536	-1.30748	-0.531286		-0.29282	-0.74899	-0.528985	-0.536417	-0.704772	-1.00397	-0.985213	-0.864663	-0.623604		-1.04583	-0.805704	-0.895192	-0.616811	-0.715007		-0.445692	-0.657929		-0.727829	-0.267491	-0.111584	-0.0974585	-0.0953149	-0.493419
YBL102W	0	H-H	0.122739	0.0430668	0.150588	-0.222393	0.295276	-0.163519	0.157306	-0.496386	-0.184306	0.199188	0.0847264	-0.325051	-0.422064	-0.432099	-0.064256	-0.0615511	0.0923568	0.261032	-0.167796	0.129059	-0.258795	0.129273	-0.068678	-0.278918	-0.0066725	-0.00982114	0.0224665	0.0610848	0.0253428	-0.0722277	0.103761	-0.16481	-0.317508	-0.00793347	-0.140645	-0.286058	-0.259135	-0.420565	-0.128983	0.13677	-0.19735	0.110705	-0.278471	-0.410147	-0.200663	-0.132468	-0.223836
YBL103C	0	H-H	0.00766255	0.0086955	0.038683	0.134983	0.0518881	-0.0527559	0.0474232	-0.130487	-0.172816	-0.14673	-0.220388	0.0226236		-0.245244	-0.0874769	-0.000248249	-0.0653121	0.0097005	-0.21942	-0.104978	-0.134975	-0.321182	-0.194094	-0.041912	-0.170185	-0.13962	-0.220329	-0.180642	-0.219859	-0.216337	-0.330212	-0.213349	-0.0500545	-0.0957825	0.0510613	-0.322958	-0.20543	-0.227741	-0.35358	0.0416922	-0.273392	-0.0906186	-0.0581171	0.084891	0.151147	-0.00457822	-0.107428
YBL104C	0	T-H	-0.132601	0.0823562	0.040929	-0.108648	0.0647248	0.034113	0.00750888		-0.0256091		-0.101556		0.0109778	0.27549	-0.0795649	-0.00596101	-0.0587222	0.0162498	-0.536879	-0.325894	-0.573464	-0.40063	-0.544747	-0.290572	-0.368631	-0.337713	-0.4386	-0.442222	-0.409392	-0.3205	-0.405245	-0.562201	-0.502452	-0.62434	-0.324184	-0.248482	-0.50235	-0.258182		-0.179635	-0.298452	-0.466042	-0.551339	-0.493083	0.138995		0.0205039
YBL105C	0	T-H	-0.107609	0.0554498		0.186268	0.136312	0.105197		0.0787927		0.133746		-0.114122	-0.30759		0.0153054	0.0949979	0.115261		0.0273953	0.0854198	0.230811	0.0829375	0.10912	0.32388	0.344011	0.171446	0.299711	0.285525	0.223943	0.149209	0.121373		0.355323	0.284019	0.54495	0.292266	0.0770208		0.0335025	0.53157	0.0338447	0.156025	0.0850693		0.248352	0.139571	0.0212025
YBL106C	8	T-H	-0.0577407	0.0753205		-0.035618	-0.0743478	-0.108732		-0.13134			0.435162	-0.233078		0.136018	-0.240887	-0.288911	-0.0192689		-0.307854	-0.0418568	-0.333167	-0.200325	-0.142431	-0.408729	-0.42555	-0.368911	-0.106824	-0.205817	-0.215035	-0.183966	-0.101013	-0.246449	-0.335347	-0.239727	-0.588545	-0.104558	-0.248816	-0.231749	-0.361048	-0.0178195	-0.264873	-0.35693	-0.147944	-0.252827	0.0288336	-0.0220326	-0.112208
YBL107C	0	T-H	-0.18038	0.0341887						0.259562				-0.650002			-0.0256861	0.000978356	0.163155		-0.429385	-0.560164	-0.375391	-0.281789	-0.425397		-0.447316	-0.254055	-0.425818	-0.503683	-0.385189	-0.671678	-0.622079	-0.568777	-0.555726	-0.62359	-0.539023	-0.379927	-0.127096	-0.0237382	-0.285418	0.118661	-0.205296	-0.409773	-0.16735	-0.514613	-0.143287	0.0227515	0.209732
YBL108W	0	dubious gene	0.200643	0.00609778						-0.317736				0.273655	-0.0829905			-0.35511			-0.499754	-0.609807	-0.400809		-0.360228	-0.107286	-0.607849	-0.325595		-0.46051	-0.291614	-0.519219	-0.208146	-0.397374	-0.507594	-0.599763			-0.977716	-0.498879		-0.3062	-0.329188	-0.599291	0.088289	0.0919115	-0.0735302		-0.258266
YBL109W	0	dubious gene	0.124564	-0.164795			0.503645			0.906676							0.245022	0.132239	0.400239		0.670954	0.177325	1.04612	1.0302	1.20156	1.18898	0.740239	0.774119	0.856829	0.939594		0.532753	0.666233	0.659166	0.780551	0.802577	1.30982	0.95261	0.521809		1.02221	1.11049		1.11671		1.69937	0.267861	-0.0172653	-0.233203
YBL111C	0	T-H	0.00688803	0.237515	-0.0192018	-0.110097	0.234708	0.165289	0.0255488	0.148649	-0.090617	0.029469	0.12476	-0.555825	-0.559674	-0.522126	-0.16735	-0.139099	-0.0912007	-0.125166	0.175874	-0.230447	0.0108509	0.0202225	-0.00019683	-0.0842432	-0.0178017	-0.0952729	-0.202681	-0.13761	-0.21991	-0.34596	-0.436451	-0.255369	-0.345195	0.0687754	0.0875537	-0.00963779	-0.183294	-0.130345	-0.110607	-0.161807	-0.346264	0.0631741	0.186472	0.133957	-0.130813	-0.133804	-0.17092
YBL112C	0	T-H	-0.152344	0.114187	-0.192159	0.279297	0.289337	0.218062	-0.0109343	0.417583	-0.0720644	0.173106	0.142195	0.0278718	0.155749	-0.0927836	0.0139068	0.0725515	0.175351	0.105728	-0.0896053	-0.455557	0.100913	0.00784549	-0.256964	-0.114126	0.105586	0.0418058	-0.122104	0.00897534	-0.0748255	-0.327205	-0.294453	-0.0653425	-0.282543	0.0899958	0.0158163	-0.167376	-0.0808155	-0.0447194	-0.0189681	-0.0623647	-0.222618	0.0349802	0.375694	0.0788791	-0.0389195	0.0483118	0.089252
YBL113C	0	T-H	0.0723713	0.155121	0.0081762	-0.0163776	0.115432	0.179115	0.0125162	0.343035	-0.0388357	0.128917	0.300127	-0.292463	-0.194874	-0.0327012	-0.138476	-0.072385	0.00204512	0.00180394	0.195678	-0.148748	0.0564438	0.0162693	-0.0971221	-0.155955	-0.0227819	-0.0253345	-0.0215368	-0.124628	-0.130833	-0.175716	-0.146504	-0.211413	-0.247311	0.0532377	0.188296	-0.090917	-0.181093	-0.0529944	-0.176439	-0.112502	-0.277292	0.218078	0.241923	0.399818	-0.032441	-0.130244	-0.217706
YBR001C	5	T-H	0.0187077	-0.0158888	-0.211376	0.0768339	-0.122852	-0.146821	-0.340475	0.222464	-0.227795	-0.210709	0.0118466	-0.181404	-0.297441	-0.0155509	-0.173981	-0.387271	-0.346992	-0.49055	0.0503529	-0.478285	0.121944	0.242894	-0.00835805	0.0349501	-0.0821338	-0.21202	-0.00906854	-0.169925	-0.171712	-0.430771	-0.354687	-0.107753	-0.386433	-0.0332172	-0.124497	0.0528523	0.0595462	0.180743	0.0678299	0.51196	0.0654823	0.0843454	0.29503	0.233974	-0.0374729	0.162852	-0.100166
YBR002C	0	H-H	0.00910416	0.0523315	-0.130822	-0.241524	-0.0893315	-0.0455082	6.18586e-05	-0.0465732	-0.288716		-0.245193	0.0617966	0.0532016	-0.088394	-0.0405245	0.00592996	-0.000279634		0.319383	0.262892	0.0817752	0.163049	0.174203	0.223271	0.15643	0.000818442	0.201632	0.0935455		0.183616	0.266116	0.28716	0.0884546	0.155532		0.21176	0.246084	0.217383	0.118464	0.290762	0.0976057	0.105455	0.284295	-0.0647207	-0.479435	0.00331964	0.142612
YBR003W	0	H-H	0.0757458	-0.063586		0.0688592	0.107107	0.112245		-0.0511589	-0.206227			-0.349718		-0.360744			-0.107824		-0.128101	-0.393064	-0.376178		-0.125669	0.107464		-0.0552738	-0.115884		-0.575651	-0.326518		-0.124378	-0.227257	-0.241453	-0.223091			0.173027	-0.122142			-0.395921		-0.245886			0.0139266
YBR004C	0	H-H	-0.0706738	-0.0594624		0.23126			-0.0914528	-0.22347			0.102293	0.371389		-0.0370464	0.282436				0.133316	-0.3837		0.20007	-0.415343										-0.444328		-0.614604	-0.197282	-0.100382		-0.472442		-0.450425	-0.397022			0.164033		0.0756379
YBR005W	0	H-H	-0.0390193	0.0860122	0.193776	0.176917	0.389669	0.160339	-0.218058	-0.177248	-0.265103	-0.366308	-0.199868			-0.0030074	0.238487	0.0454369	-0.129978		0.191294	-0.0951773	0.00423389	0.452086	0.306627	0.248537	-0.00838814	-0.252323	0.229556	0.128391	0.12929	0.0563645	0.104781	-0.0578612	-0.04671	-0.0720057	0.133349	-0.0326638	0.216885	0.24711	0.136639		0.0258322	0.328728	0.432194	0.378191	-0.150246	-0.0237241	0.118152
YBR006W	0	T-H	-0.0477204	0.072191	-0.0419873	-0.0874678	0.193879	-0.141704	-0.244361	0.179781	-0.173591	-0.168093	0.215106	0.289353	0.0124863	-0.00165833	0.308986	0.190792	-0.00633081	0.0516329	-0.102611	0.117996	0.0665725	0.418305	0.334402		-0.126844	-0.000254843	-0.115678	-0.146308	-0.079426	-0.262708	-0.190957	-0.230559		-0.199375	0.143202	0.0820088	0.256744	-0.484573	0.191067	0.451638	0.158096	0.0613485	-0.59439	0.0893762	-0.0512284	-0.0807342	0.0324848
YBR007C	0	T-H	-0.106726	0.0756455	-0.0534734	0.0519754	0.0935961	-0.0861847	-0.0956996	0.194272	-0.0155155	0.556084	0.276741	0.501725	0.298454	0.179559	-0.0714416	-0.0592538	-0.177884	-0.125909	-0.181607	-0.202333	0.138541	-0.197743	0.0370853	-0.0905205	0.039304	-0.0662478	0.124421		0.136614	0.020664	-0.0377084		0.186546	0.0622389	0.158879		-0.0805885	0.10288	0.0727679	-0.0399947	0.00260729	0.114846	0.0400681	0.197827	0.0365631	-0.12101	-0.114431
YBR008C	0	T-H	0.0722692	0.109365	-0.107366	-0.353895	0.0259284	-0.061922	-0.100063		-0.0309441	0.232049	0.383391	0.169682	0.267561	0.27476	0.000340505	-0.047024	-0.234112	-0.0937014	-0.116812	-0.0799607	-0.283642	0.139141	0.228647	-0.046544	-0.155268	-0.109846	-0.0362154	-0.216377	-0.130735	-0.264906	-0.149446	-0.168051	-0.432527	-0.139801	-0.015831	0.193903	0.152419	0.233428	-0.0313328	0.426331	-0.236772	-0.111242	0.00897167	0.0481148	-0.0461239		-0.169701
YBR009C	0	H-H	0.0158422	0.251203						0.187358	-0.513112					-0.327127		-0.491757			-0.448919		-0.313055	-0.478448	-0.0872488	-0.330933	-0.530395	-0.483052	0.109936	-0.193117	-0.104103	-0.282735	-0.240186	-0.314248	-0.513764	-0.73945	-0.640404	-0.399395	-0.267013	-0.269739	-0.23393	-0.240097	-0.223359	-0.61536	-0.945347	-0.810995	0.257847		0.0760659
YBR010W	8	H-H	-0.0306049	0.369309	-0.137897	-0.158685			-0.500154		-0.568062	-0.704191	-0.224453	-0.451066	-0.361892	-0.590859		-0.718352			-0.684404	-0.125941	-0.563515	-0.614689	-0.0188085	-0.386447	-0.738492	-0.629085	-0.377838	-0.526305		-0.425289	-0.476067	-0.55238	-0.622747	-0.841068	-0.680458	-0.423748	-0.619978	-0.675652	-0.372465	-0.438765	-0.468136	-0.633866	-0.868972	-0.732937	-0.00571612
YBR011C	2	T-H	-0.0196477	-0.166739		-0.198561	0.0781837	0.189936		0.0387046	0.275556	0.138022	0.155483	-0.389543	-0.272372	-0.107438	-0.348389	-0.46012	-0.273851		0.084438	0.0825392	0.433934	0.426011	0.216531	0.566219	0.35384	0.481012	0.202861	0.318381	0.432646	0.498048	0.60787	0.664546	0.738183	0.430101	0.614213	0.603099	0.463975	0.698779	0.536082	0.493346	0.225599	0.254627	0.29408	0.348322	0.00959251	-0.0698903	-0.239112
YBR012C	0	T-H	0.0257906			-0.167998							1.07102			1.68948	0.982382	1.50955	1.06549		0.593931	-0.424186	0.240208		0.999005	0.266436			0.576856	0.660526	0.778686	-0.235075					0.154183		-0.498432		0.369206	-0.218077	0.398413	0.480905	0.618643	0.675026	-0.0321577		-0.354736
YBR012W-A	7	dubious gene	-0.0234315	-0.274578	-0.052888				-0.224109		-0.245125		-0.077368		-0.0121636	0.0965642	0.000692177	-0.219665	-0.21789		-1.76667	-1.94265	-1.15553	-1.61692	-1.43878	-1.8147	-1.36082	-1.21976	-1.7558	-1.73173	-1.68281	-2.16982	-1.9201	-1.66745	-2.08868	-1.61984	-1.72871	-1.77369	-1.94055	-1.89966	-1.81673	-1.80336	-1.70755	-1.61561	-0.925346	-1.2269	0.200655	-0.0912085	-0.772444
YBR012W-B	7	dubious gene	-0.176772	-0.148163	-0.0894142				-0.124418	0.72998	0.108858		0.173593	0.375553	0.278031	0.800559	0.337225	0.226357	0.187166	-0.319677	-0.509109	-1.08394	-0.0751528	-0.765972	-0.565298	-0.360867	-0.458179	-0.0337196	-0.858513	-0.771493	-0.664241	-1.05516	-0.899228	-1.0887	-0.963886	-0.967014	-0.624624	-0.980462	-0.879231	-0.560834	-0.650349	-1.04122	-0.360266	-0.427427	0.261439	0.00717097	0.32345	-0.120853	-0.43241
YBR013C	3	T-H	-0.00273948	-0.231734		0.0643531	0.0283589	0.0952992	0.15512	0.26518	0.122085	0.0836762	0.0636946	-0.0756832	0.171725	0.0453131	0.274617	0.0915767	0.304262	0.329622	0.641215	-0.107621	0.233956	0.5266	0.582973	0.429664	0.315988	0.216196	0.284496	0.283737	0.337319	0.159688	0.228027	-0.0495348	-0.0372623	0.138896	0.118343		0.369208			0.684119	0.284958	0.353153	0.597116	0.527094	-0.068429	-0.0203568	0.16821
YBR014C	0	T-H	0.0282392	-0.0927487	-0.213531	-0.074166	-0.0972768	0.085851	0.0106373	-0.181624	0.0842142	-0.344392	-0.00295256	-0.250422	-0.381133	-0.204125	0.210254	0.425082	0.088928	0.144315	0.0215105	-0.218284	-0.507155	-0.176656	-0.195951	-0.379576	-0.520581	-0.354321	-0.172115	-0.0479916	0.155707	-0.027652	-0.0488092	-0.459701	-0.49794	-0.604319	-0.322228	-0.207469	-0.202369	-0.148338	0.0112813	0.114373	-0.174973	-0.327328	-0.601263	-0.456673	-0.0960712	-0.00766174	0.0574077
YBR015C	0	H-H	0.0233739	0.0632686	-0.231086	-0.135118	0.200133	0.18859	0.16517	0.0578453	0.169039	0.225421	0.228006	-0.164118		0.0739597	0.00868495	0.0337467	0.0262742		-0.148311	-0.19501	0.0355619	0.115127	-0.104547	0.202762	0.232088	0.195735	0.0665732	0.0804479	0.012822	0.125796	-0.0077984	0.0879078	0.296429	0.260715	0.290777	-0.0618222	0.171224	-0.0329482	0.0971631	0.12177	-0.139198	0.0441417	0.200321	0.338745	0.0364568	0.0168189	-0.0378392
YBR016W	5	H-H	-0.0376881	-0.0126152	0.0868299	0.0922674	0.13282	0.227511	-0.12126	0.591653	-0.226254	-0.335123	-0.0380299	-0.315382	-0.52737	-0.384034	-0.136115	-0.33118	-0.255174	-0.619855	0.568281	-0.141968	-0.345408	0.190312	0.363585	-0.180227	-0.377581	-0.364514	0.0779516	-0.20632	-0.153516	-0.0959784	-0.123292	-0.368048	-0.306323	-0.540606	-0.105852	0.077979	0.256452	0.502139	0.345581	0.509389	-0.111126	0.0607987	0.217042	-0.0216612	-0.217535	-0.0366137	-0.0376645
YBR017C	0	T-H		-0.0506858													-0.108003	0.0987365	0.4217		0.323059	0.316136	0.371356		0.613031		0.397733			0.347701		0.364232	0.51191	-0.0847211		0.509825	0.74897	0.184285			0.235274	0.438342				0.279014	-0.0428644	0.0861659
YBR018C	7	T-H	0.00833891	-3.43472	-0.0746676				-0.48512		-0.499638					-0.106814					-2.57326	-2.27387	-2.00512	-2.46484	-2.2194	-2.36137	-2.12627	-1.10212	-2.81513	-2.52459	-2.4105	-2.99834	-2.91406	-2.63484	-3.03241	-2.8045	-2.17638	-2.82693		-2.89599	-1.90914	-1.89937	-2.31833	-2.20179	-1.84006	-1.90067	0.383575	0.113722	-0.0514863
YBR019C	0	H-H									-0.457008					-0.227241							-2.80181	-3.24543		-2.84176		-2.13969		-3.60161	-3.3103	-3.81411	-3.69218	-3.06007	-3.67687	-3.37853	-2.65693	-2.91608	-4.69811	-3.47472	-2.70055	-2.06137	-3.2325	-2.93596	-2.51735
YBR020W	7	H-H	0.1143	-2.7145	-0.0265661				-0.216939		-0.32127	-0.411259	0.0937731	-0.20785	-0.512042	-0.116539				-0.733689	-3.21961	-1.91732	-2.28342	-2.97967	-2.97602	-2.27114	-2.06394	-1.35114	-3.10346	-2.94799	-2.84294	-3.12739	-2.87296	-2.38545		-2.55062	-2.77228	-3.46022	-4.21137	-3.66923	-2.81171	-2.41557	-2.72308	-2.27158	-2.21184	-2.06035	0.448883
YBR021W	1	T-H	0.0989452		0.103169	-0.392934	0.0564968	-0.143284	0.410532	0.417092	0.853857	0.981266	0.85683	1.2651	0.417415	1.52897	0.194514	0.172295	0.106414	0.614495	1.00026	0.324853	0.213485	0.834786	0.646428	0.265873	0.519812	0.50197	0.259846	0.429997	0.326382	0.0689599	0.104867	0.312925	0.210664	0.29945	0.504543	0.441497	1.04131	0.923818	0.528623	0.573582	0.0440818	0.139421	0.540294	0.787654	0.629882	0.168503	-0.0742217
YBR022W	8	T-H	0.0493299	0.102618	-0.0855231	-0.172614	-0.352631	-0.166435	-0.410642	-0.590577	-0.662898		-0.740438		-1.03645	-0.822496	-0.74322	-0.57072	-0.432402	-0.703914	-0.766787	-0.495588	-0.975583	-0.851033	-0.854237	-0.959275	-0.96695	-0.885107	-0.725425	-0.881107	-0.816766	-0.951139	-0.928539	-0.864462	-1.07824	-1.05325	-1.10356	-0.745871	-0.992133	-0.774163	-0.873135	-0.53062	-0.798014	-0.872331	-0.608215	-1.00555	-0.455924	-0.264532	-0.274571
YBR023C	0	H-H	-0.0163811	0.250183	-0.162268	0.0300181	0.127297		-0.019478		-0.130179	-0.144383	-0.164445		0.236433	-0.00290711	0.245983	-0.290025	-0.270999		-0.330212	-0.123719	-0.163979	-0.106625	0.0390716	-0.17965	-0.254511	-0.303914	0.0607472	-0.0182894	-0.00250105	-0.0278465	-0.063886	-0.151467	-0.236841	-0.19485	-0.562632	-0.263331	-0.0897186	-0.103919	-0.00777541	-0.0318501	-0.175068	-0.31228	-0.490551	-0.326092	0.236895	0.129712	0.0541959
YBR024W	6	H-H	0.0161958	0.316632	0.149022	-0.0830019	-0.0185074	-0.0577882	-0.0248317	-0.0617075	-0.0333885	-0.106096			-0.107713	-0.0126028	0.0383796	-0.298165	-0.446119	-0.126629	-0.626878	-0.172161	-0.520191	-0.507483	-0.145924	-0.429816	-0.618206	-0.557055	-0.234577	-0.470633	-0.403791	-0.412447	-0.319221	-0.478919		-0.737985	-0.646434	-0.393024	-0.553247	-0.508688	-0.332263	-0.228055	-0.342086	-0.523302	-0.771499	-0.670054	0.0450654	-0.0430675	-0.0757301
YBR025C	3	T-H	-0.00657834	-0.213546	-0.0997909	-0.168872	0.126579	0.040806	0.479203	-0.076976	-0.106954	-0.0909121	-0.0188021	-0.500514	-0.17948	-0.243874	-0.189287	0.164873	0.335291	0.40511	0.7016	-0.00170515	0.00696003	1.17038	0.419471	0.241746	0.618059	0.637196	-0.0132127	0.449462	0.257066	0.159881	0.344727	0.347324	0.177351	0.477776	0.340834	0.606466	0.789117	1.22998	0.587175	0.870998	-0.0277486	0.169942	0.168476		-0.109704	-0.0794484	0.0527685
YBR026C	6	T-H	0.0854902	-0.035363	0.192344	0.00752985		0.213413		-0.171592	0.118032	-0.0514855	-0.0314608			-0.201154	-0.0640784	0.060537	-0.123702		-0.847974	-0.541242	-0.558498	-0.207685	-0.595512	-0.310625	-0.291907	-0.170442	-0.545149	-0.450209	-0.338578	-0.519807	-0.41994	-0.439991	-0.444637	-0.532201	-0.225187	-0.296251	-0.389327	-0.260549	-0.328682	-0.14321	-0.389609	-0.370175	-0.384595	-0.656917	0.0434085	0.00471722	0.0279492
YBR027C	7	dubious gene	-0.060883	-0.305356	0.0032922	-0.105626	-0.130571			0.117719	0.0348752	0.714065		-0.122641		0.391757	-0.0184984	-0.136111	-0.18129		-1.67619	-2.02426	-1.01366	-1.53709	-1.42894	-1.58691	-1.28879	-1.22967	-1.57898	-1.70227	-1.59055	-1.96582	-1.79615	-1.53893	-1.92521	-1.56333	-1.75507	-1.68893	-1.72255	-1.64979	-1.68044	-1.60704	-1.50763	-1.3916	-0.83583	-1.0546	0.267541	-0.0763187	-0.650837
YBR028C	0	T-H	0.0144817	-0.0177776	-0.145745	-0.0567633	-0.216143	-0.13186	-0.287912	-0.0331067	-0.413642	-0.173941	0.012088	-0.142796	0.0817883	0.124967	-0.0643999	-0.0860351	-0.201937	-0.0465858	0.0951908	-0.141877	-0.13334	-0.279505	-0.271112	-0.355415	-0.404869	-0.215217	-0.441684	-0.412328	-0.324833	-0.300459	-0.383061	-0.274175	-0.357889	-0.2677	-0.162063	-0.262586	-0.0497796		-0.212453	0.0155779	-0.227019	-0.305694	-0.109497	0.0885316	0.0618463	0.196436	0.141728
YBR029C	6	H-H	0.0646232	0.0920731	-0.35181	-0.131978	0.123629	0.0561776	-0.00711688	-0.267902	-0.538534	-0.644829	-0.534198	-0.868089	-0.62132	-0.603198	-0.327044	-0.26538	-0.123605	0.00694012	0.123699	-0.173037	-0.792198	-0.501961	-0.4373	-0.607475	-0.509146	-0.714899	-0.592322	-0.560576	-0.512871	-0.490733	-0.504005	-0.374707	-0.770918	-0.491525	-0.662725	-0.488574	-0.247933	-0.115638	-0.279192	0.0890504	-0.857922	-0.781909	-1.01791	-0.652133	-0.486698	-0.494361	-0.386781
YBR030W	0	H-H	0.0120192		-0.302661	-0.0710297	0.0704612	0.303019	-0.0477381	0.12471	0.0273254	0.045251	0.0732549	0.293919		0.350216	0.139443	0.413879	0.297646	0.366521	0.218844	0.344312	-0.0335384	-0.1977		-0.0877122	-0.103555	-0.0707728	0.283521	0.0726489		0.358189	0.235874		-0.158258	-0.158298	-0.0639891	0.0516611	-0.125376	-0.0748843	-0.182577	0.142157	0.00727347		-0.132621		-0.0724842	-0.114086	0.0523953
YBR031W	9	T-H	0.0749997	-0.0202546	-0.110554	-0.297107	-0.0189432	-0.166049	0.0613961	-0.326567	-0.141469	-0.777963	-0.273097	-0.406697		-0.550184	-0.496894	-0.981204	-0.925393	-0.566482	-0.23814	-0.208137	-0.43406	-0.0628434	-0.00153396	-0.275591	-0.323855	-0.41839	-0.409675	-0.283943	-0.297961	-0.171865	-0.163207	-0.133113	-0.247949	-0.222795	-0.508102	-0.0446436	-0.173785	-0.0453182	-0.19114	-0.033039	-0.472125	-0.298587	0.0482527	-0.144275	-0.25583	-0.338469	-0.189629
YBR032W	0	dubious gene	-0.0832895	-0.00862906	0.353079	0.49348	0.257407	-0.251412		0.394102		1.48323	0.791336			0.925059	0.0337197	-0.343795	-0.329817		0.927504	0.280471	0.123664	0.289202	0.613215		0.148293			0.0755493		0.231388	0.341201	-0.0425652	0.300132			0.625993				0.490562					-0.317323	-0.0726989
YBR033W	7	T-H	0.00762757	-0.175392	0.00578559	-0.0530638	-0.0746446	0.0467372	-0.429082	-0.118085	-0.600426	-0.432075	-0.465618	-0.0471066	-0.064342	-0.186148	-0.216386	-0.254027	-0.294082	-0.375068	-0.797834	-1.21149	-0.73626	-0.541244	-1.04934	-0.570334	-0.576165	-0.726597	-0.894902	-0.706702	-0.496809	-0.979741	-0.813217	-1.12926	-1.25562	-0.681928	-0.803777	-1.07664	-1.00023	-0.838178	-0.718705	-0.629155	-0.836223	-0.496839	-0.124782	-0.671852	-0.182741	-0.0682932	-0.174277
YBR034C	5	T-H	-0.0849261	0.00824738	-0.413942	-0.332793	-0.0265467	-0.370267	-0.205873	0.0250064	-0.441428	-0.681386	-0.186435	-0.0740462		-0.289209	-0.0694315	-0.192534	-0.29629	-0.0176515	0.621027	0.0641638	-0.316904	-0.144107	0.0321855	-0.222925	-0.421967	-0.183527	-0.564789	-0.742447	-0.583481	-0.343593	-0.621818	-0.287734	-0.330177	-0.328515	-0.00405665	0.0493266	0.545821	0.533895	0.0558124	0.427367	-0.497663	-0.224684	-0.0670433	0.167532	-0.0405663	-0.021513	0.0177203
YBR035C	0	T-H	0.00502253	0.027718	0.152539	-0.10324	0.0919021	0.00709668	0.0379996	-0.17277	-0.0311657	-0.693981	-0.250646	-0.338335	-0.414544	-0.354135	-0.139767	-0.36128	-0.407231	-0.30598	-0.0850137	-0.30663	-0.465924	-0.291759	-0.309478	-0.140113	-0.357291	-0.207581	-0.366206	-0.365921	-0.332635	-0.376909	-0.148132	-0.336375	-0.143469	-0.416893	-0.288018	-0.461966	-0.423949	-0.244675	-0.369959	-0.118232	-0.53126	-0.349782		-0.539701	0.0423079	-0.0805583	-0.0276598
YBR036C	8	T-H	0.10726	-0.460261	0.0869426	-0.159954			0.242598	-0.565924	-0.240337	-0.384907	-0.202521	-0.540994	-0.722243	-0.361734	-0.312486	-0.269894	-0.0424978	-0.0108071	-1.0371	-0.530907	-0.287816	0.0339073	-0.516412	-0.0208979	-0.0449861	-0.123148	-0.378364	0.126646	0.0230271	0.0427375	-0.0679561	0.00821226	-0.254904	0.0246449	-0.185968	-0.326248	-0.109924	-0.355117	-0.0889004	0.220696	-0.218871	0.0615992	-0.180033	-0.302501	-0.086506	-0.0564355	-0.187169
YBR037C	6	H-H	0.108832	-0.000767419	0.0687731	-0.114908	-0.0197149	-0.0855412	-0.161854	0.0685249	-0.507176	-0.27087	-0.105893	-0.758556	-0.216078	-0.302791	-0.0973556	0.0215911	-0.122748	-0.171587	-0.0201328	-0.454825	-0.601128	0.142692	-0.284503	-0.354201	-0.21387	-0.160237	-0.413855	-0.308305	-0.262376	-0.486325	-0.464532	-0.43804	-0.498063	-0.464714	-0.144843	-0.242949	0.0490556	0.219071	-0.279951	0.187544	-0.445578	-0.393974	-0.60142	-0.57087	0.0104363	0.0305718	-0.0444791
YBR038W	2	H-H		0.230111	-0.21554	-0.0914346	0.200555	0.16601	0.183098	0.0757322	0.128115	0.284216	0.0757865	0.504068	0.157655	0.135547	0.034989	0.350201	0.391874	0.345568	0.286688	0.547721	0.356642	0.635621	0.621563	0.443185	0.517744		0.600938	0.700365	0.585182	0.639524	0.529541			0.524889		0.618462	0.577461			0.957534	0.356834	0.53229	-0.197951	0.268931	0.260594	0.174109	0.142601
YBR039W	0	T-H	0.0110759	-0.186418	-0.0394232				-0.183309	-0.114597	-0.212907	-0.198226	-0.253202	-0.442868	-0.273067	-0.744892	0.0564675	-0.222165	-0.0995974	-0.0724907	-0.358733	-0.331542	-0.10551	0.017489	-0.290517	0.0639354	-0.143482	-0.232269	-0.145526	-0.000339431	0.0222487	-0.0983411	-0.057892	-0.012467	0.126475	-0.111305	0.152732	0.0843967	0.0505994	0.150767	-0.0930022	0.367572	-0.107665	-0.0641225	-0.0446512	-0.43687	0.0849108	-0.00933553	-0.00483909
YBR040W	4	T-H	-0.0247722	0.231575	0.00545506		-0.399964			0.255641		2.01677			1.48413	1.93432	0.0282733	-0.43787			-0.496004		-0.0749848	-0.311519	0.125447	-0.472669	-0.681068	-0.650479	-0.184311	-0.508005	-0.415501	-0.492229	-0.414518	-0.525424	-0.817581	-0.744582	-0.701765	-0.352674	-0.581864	-0.613988	-0.433266	-0.395272	-0.159467	-0.48663	-0.317563	-0.133328	-0.0229642	-0.0660642	-0.0905302
YBR041W	3	T-H	0.00265405	0.019431	-0.0399852	0.0251404	0.0810973	0.021999	0.0368157	0.0548758	-0.0172429	0.175166	-0.0107255	-0.194686	0.0463317	0.00292516	-0.0154419	-0.151602	-0.0909845	-0.00866063	0.654153	0.338373	0.410901	0.757784	0.62667	0.411795	0.383019	0.317647	0.44902	0.487544	0.593422	0.442905	0.412197	0.421607	0.423239	0.597939	0.83362	0.729838	0.74051	0.747239	0.761563	0.89811	0.253462	0.421227	0.116305		0.0458535	0.13281	-0.051867
YBR042C	0	T-H		0.203104	-0.114212		-0.0518158	-0.0978158	-0.0819196	-0.161065	0.018105	0.0315706	-0.0559881			-0.0940683	0.0113791	-0.00460554	-0.021599	0.123629	0.149268	0.432505	0.301417	0.153174	0.518555	0.308298	0.263449	0.308982	0.446862	0.210569	0.326997	0.450918	0.216244	0.480124	0.41051	0.305863	0.0584812	0.476604	0.35198	0.102852	0.266373	0.559059	0.386801	0.273392	0.307848	0.0463627		0.15949	0.171542
YBR043C	7	T-H	0.0222216	-0.131348	-0.501575	-0.271245	-0.344136		-0.0989877	-0.269156	-0.298321	0.0221227	-0.0480782	-0.323617	0.180459	-0.121338	-0.144355	0.0864607	-0.116966	-0.0656332	-0.162865	-0.408253	-0.409424	-0.220275	-0.235523	-0.395961	-0.298284	-0.249369	-0.260775	-0.324982	-0.261331	-0.579481	-0.576445	-0.494128	-0.581183	-0.385125	-0.435665	-0.728879	-0.232489	-0.511078	-0.505569	-0.208733	-0.475942	-0.356967	-0.353123	-0.330008	-0.385654	-0.357757	-0.287903
YBR044C	0	T-H	-0.0493794	0.0193916	-0.106316	-0.102278	-0.222411	-0.0316208	-0.233861	-0.218833	-0.327896		-0.115619	-0.541458		-0.394437	-0.265509	-0.293263	-0.369499	-0.559733	-0.43451	-0.550951	-0.676454	-0.816165	-0.490751	-0.936865	-0.72343	-0.803749	-0.595368	-0.519183	-0.734701	-0.718471	-0.81551	-0.970947	-0.897778	-0.644745	-0.833055	-0.747307	-0.735926	-0.512895		-0.770957	-0.534469		-0.415219	-0.402627	-0.134937	-0.235779	-0.259462
YBR045C	0	T-H	-0.0833616	-0.0558017	0.0312705	-0.0598123	-0.146668	-0.335205	0.0209942	0.137143	0.217247	0.620153	0.165784	-0.154345	-0.249544	0.611037	0.0419304	-0.348972	-0.219441	-0.376057	-0.164602	-0.491217	0.0581831	0.155203	-0.052874	-0.357898	-0.23216	-0.391337	-0.406924	-0.375938	-0.287054	-0.509801	-0.4201	-0.538752	-0.573332	-0.287982	-0.426001	-0.250735	-0.366062	-0.220378		-0.0309161	-0.166723	-0.160328		-0.00222687	-0.109547	-0.00699462	-0.263643
YBR046C	6	H-H	-0.0213949	-0.0171347	-0.0259508	0.0737103	0.0232208	0.0967772	-0.190557	-0.0489724	-0.29192		0.224355		-0.40357	-0.319831	0.135867	0.0615174	-0.239884	-0.325925	-0.0657293	-0.939689	-0.769051	0.0163205	-0.622481	-0.741105	-0.708817	-0.62001	-0.814589	-0.766528	-0.71725	-0.876458	-0.786732	-0.568499	-1.03312	-0.630589	-0.407629	-0.476575	-0.286093	-0.227901	-0.696977	-0.233557	-0.700916	-0.651459	-0.34368	-0.385075	-0.0213955	0.00138661	-0.136891
YBR047W	8	H-H	-0.0410458	-0.0155975	0.156496	-0.0346208	-0.192622	-0.397579	-0.300827	-0.27159	-0.0449555		-0.349412	-0.113161		0.109947	-0.309393	-0.722288	-0.645646			-1.50971	-0.459888		-0.326832		-0.370336	-0.963991	0.903508	-0.353763	-0.352225	-0.30308	-0.171286	-0.240482		-0.312808	-0.388853	-0.712235	-0.30457		-0.30553	-0.104379	-0.469087	-0.198806	0.045637	-0.138179	-0.197168	-0.113054	-0.178412
YBR048W	0	T-H	-0.0045503	-0.0854577	0.000410005	-0.145215	-0.0894315	-0.0035755	0.219568	-0.242023	0.209787	-0.309334	-0.128545	-0.15976		0.152336	-0.47487	-0.57612	-0.388006	-0.243359	-0.0624655	-0.044989	-0.21329	-0.339866	-0.223052	-0.167865	-0.33071	-0.288014	-0.203485	-0.150667	-0.213174	0.161375	0.0289874	0.0684273	0.0507689	-0.249116	-0.342852	0.0212125	-0.16232	-0.0435124	-0.314763	0.0399062	-0.19418	-0.255262	0.254565	0.0510939	0.174097	0.110103	0.0527532
YBR049C	0	T-H	-0.0573586	0.176787	-0.169081	0.135576	-0.183527	0.0697436	-0.179387	0.31405	-0.358249		-0.143401		0.124441	-0.056683	-0.107232	-0.0533949	0.0140547	-0.148515	-0.230702	-0.321873	-0.0540221	-0.234439	-0.243264	-0.127485	-0.0684646	-0.0487492	-0.0580946	-0.022284	-0.104451	-0.134587	-0.155287	-0.112949	-0.025992	0.0818	-0.0255911	-0.0669911	-0.130903	-0.0774615	0.0291562	0.0390014	-0.134188	-0.22625	-0.0922506	0.108554	0.108342	0.253954	0.0586969
YBR050C	7	T-H	-0.0577167	0.22655	0.276281	0.457549	0.393125	0.288472	-0.231217	0.100627	-0.325778	-0.00840417	0.213553	-1.42692	-1.2447	-0.0560241	0.312147	0.436042	0.447798	-0.0905858	-1.62948	-2.10174	-0.945913		-1.38628	-1.43674	-0.902901	-0.458663		-1.32827		-1.48464	-1.46016		-1.89261	-0.992234	-1.27087	-1.61471	-1.65879			-1.18457					-0.162082	-0.0761777	-0.29989
YBR051W	7	dubious gene	-0.00267081	0.0971192	0.278255	0.43476		0.0208088		-0.0233234	-0.378851	-0.173007	-0.0395369	-1.48864	-0.919841	-0.129645	0.339068	0.363924	0.328349	-0.0649066	-1.31516	-1.81591	-1.05387				-0.786433			-0.902837	-0.78065	-1.38491	-1.22743			-0.911618			-1.20113			-0.868658					-0.102032	-0.0600938	-0.055457
YBR052C	6	T-H	0.0734015	0.116511	0.252751	0.0346187	-0.277317		-0.503162	-0.227249	-0.788856	-0.72082	-0.411911	-0.569317	-0.593808	-0.7178	-0.516449	-0.689327	-0.654507	-0.650667	-1.06277	-0.786482	-1.38384	-0.610286	-0.957289	-1.16838	-1.31532	-0.978007	-0.979087	-1.02252	-0.964838	-1.02281	-0.946839	-1.16714	-1.40632	-1.28649	-1.17812	-0.721921	-0.973794	-0.895447	-0.720212	-0.421022	-0.950096	-0.964787	-1.43823	-1.51332	-0.0615974	-0.0590892	-0.150754
YBR053C	6	H-H	-0.00055921	0.0360375	-0.152063	-0.014748	-0.0888318	-0.120526	-0.049245	-0.307106	-0.295658	-0.0507035	-0.312252	-0.523235	-0.385726	-0.447129	-0.187354	-0.255581	-0.264549	-0.0475928	-0.143919	-0.465221	-0.54506	0.0338832	-0.208674	-0.27295	-0.349389	-0.340652	-0.13339	-0.223784	0.00821507	-0.329035	-0.172961	-0.117206	-0.365851	-0.338712	-0.151718	-0.343122	-0.0502401	0.0437513	-0.0886325	0.0135614	-0.454047	-0.571772	-0.760601	-0.791097	-0.197595	-0.137504	0.0128227
YBR054W	6	H-H	0.0292277	-0.411453	-0.173347				-0.844922		-0.87353	-1.29718	-0.75922	0.10485	0.035118	-0.332926				-0.357054	-1.60823	-1.6477	-2.37923	-0.99833	-1.62782	-1.41734	-1.75734	-1.95087	-1.71804	-1.26645	-1.07714	-1.46458	-1.44516	-2.11777		-2.21368	-1.70692	-1.31778	-1.48233	-1.44616	-1.11085	-0.815363	-2.20096	-1.59395	-3.32816	-2.65104	0.214765	-0.116316	0.0188491
YBR055C	0	H-H	-0.0108989	-0.0729945	-0.0237276	0.00283256	-0.0780025	-0.0515013	0.0602492	-0.0576746	-0.128906	0.119329		0.189448		0.0138984	-0.0288643	-0.118889	-0.0473085	0.176256	-0.250101	-0.182251	-0.111168	0.0180995	-0.189831	0.00271314	-0.0753662		-0.0421549	-0.0821132	-0.034088	-0.11002	-0.0123959	-0.0583973		-0.0423642	0.0783046	0.0372735	-0.0479796		-0.135216	0.3163	-0.10939	-0.131499	0.0110675	-0.404792	0.098623	0.0415119	0.047832
YBR056W	6	H-H	-0.00196428	0.161989	0.275667	0.183675	0.183551			-0.18187	-0.177812	-0.170412				-0.37263	-0.169457	-0.19097	-0.343699	-0.351011		-0.615838	-0.552445	-0.113407	-0.357721	-0.423041	-0.410236	-0.514826	-0.427676	-0.53143	-0.385221	-0.592645	-0.3388	-0.465242	-0.557857	-0.541179	-0.461997	-0.200356	-0.307624	-0.227506	-0.332244	-0.168946	-0.523765	-0.409386	-0.716173	-0.598255	-0.0173615	0.053218	-0.0857353
YBR057C	0	T-H	-0.0727502	0.0410333	0.100124	-0.0443067	-0.0755278	-0.0527635	0.122784	-0.00349838	0.000554888	0.175973	-0.0281157	-0.582842	-0.330189	-0.207027	-0.096929	-0.120312	0.091912	-0.298127	-0.0912432	-0.175356	-0.14483	0.00171691	0.0230036	0.0940302	-0.0290351	0.0800687	-0.0276674	-0.138878	-0.0156029	-0.271151	-0.114186	-0.0169076	-0.10264	-0.141852	0.143477	0.229371	-0.0680736	0.182418	-0.0225113	0.201158	-0.162711	-0.0872455	-0.14405	-0.0520012	-0.0325785	0.0184385	-0.114435
YBR058C	0	T-H	0.0578011	-0.0153245	-0.029758	-0.0824453		-0.0232036		-0.183097	0.131025	0.0191	0.270295	-0.574236		-0.0193237	-0.199561	-0.232017	-0.0492358	-0.0608476	-0.263855	0.236409	0.0817133	-0.188743	0.00478868	0.0464452	-0.0765003	0.11673	0.0841655	-0.0559194	0.0223323	0.151011	0.0119919	0.11476	0.186575	0.169227	0.177271	0.1318	0.0610354	-0.185833	-0.054516	0.215894	-0.046763	-0.0748071		-0.161158	-0.00866754	0.00023413	-0.00775451
YBR059C	0	T-H	-0.0529834	-0.0889555	0.152388	0.132705	0.0624599		-0.05541	-0.136907	-0.351083	-0.165089	0.0382814	-0.523251	-0.250223	-0.330751	-0.256851	-0.118312	-0.0913452	-0.13999	-0.0135207	-0.189063	0.0748402	0.129881	-0.0227988	0.062709	0.126433	0.0815683	0.153364	0.0972771	0.0676354	-0.0926667	0.118374	0.052793	0.151277	0.139905	0.0646113	-0.0937819	0.173191	0.239273	-0.100169	0.281758	-0.0272106	0.0595703	-0.123917	-0.164459	0.0828756	0.0217614	-0.026596
YBR060C	0	T-H	0.058796	0.100244	-0.216004	0.0216881	-0.0311101	0.112527	0.183726		0.15362	0.113192	0.132932	-0.0514158	-0.0176816	0.110222	0.140204	0.250231	0.254598	0.206234	0.0942999	0.0851606	-0.0852299	-0.0107245	-0.279732	-0.192527	0.0178349	0.0412856	-0.231908	0.0777938	0.00953782	-0.118818	-0.0630702	-0.011086	-0.160466	0.0839741	-0.0622898	0.154739	-0.0327087	0.0308264	-0.00197075	-0.0752832	-0.0448793	-0.121005	-0.0255842	-0.182333	-0.29305	0.0157115	0.125824
YBR061C	0	T-H	-0.00254324	-0.240478	-0.228063		-0.143946	-0.143605	0.0961121		-0.0163295	-0.181418	-0.0539637	-0.362851	0.0342978	-0.0790205	-0.223504			0.0100327	-0.0226253		0.0666352	-0.000357442	0.143028	-0.143052	0.148161	-0.0199168	0.205941	0.0637958	0.0728048	0.0527108	-0.039331	0.222762	-0.0504061	-0.0133458	-0.3715	-0.174897	0.161073	-0.059876	-0.0177619	0.265026	-0.130214	0.0499399	-0.0782644	0.149817	-0.181055	-0.0335966	0.0866954
YBR062C	0	T-H	0.032668	0.0369538	-0.0918541	0.165034	-0.224331	-0.0248218	-0.122768	-0.0467606	-0.253866	-0.432487	-0.0540989	-0.363706	-0.47934	-0.262729	-0.242257	-0.123305	-0.0208906	-0.365012	-0.129161	-0.0805255	-0.235771	-0.0715224	-0.0530385	-0.10766	-0.466779	-0.198705	0.177737	-0.132575	-0.0646727	-0.114405	-0.227714	-0.314848	-0.463574	-0.532475	-0.339955		-0.00894898	0.0427723	-0.271222	0.171024	-0.0887437	-0.122029	-0.229294	-0.508664	-0.14302	0.0381166	0.163904
YBR063C	0	T-H	-0.0161416		-0.110038	-0.0217857	-0.0755854	-0.0306448	0.142531	0.00224041	0.569605		0.343981	0.534549		0.671371	-0.00470464	-0.167874	-0.108422	0.199344	0.0352646		-0.399534	-0.142187	0.0520126		-0.414067		0.107053	-0.364285	-0.298979	-0.50438	-0.324116	-0.467159	-0.257296	-0.289401	0.00755231		-0.265398		-0.147238	0.00762447	-0.41706	-0.392745	-0.585859	-0.592538	0.132231	0.0918354	0.0598548
YBR064W	0	dubious gene	-0.0052512	-0.0615669	-0.12779	0.0032548	-0.0942073	-0.106928	0.0757677	0.0915061	0.347351	0.442809	0.289164	0.383334	0.403227	0.631776	0.0757664	0.0989585	0.00209347	0.233099	-0.185156	0.174222	0.350947		0.267489	0.210608	0.262978	0.303283	0.344297	0.202804	0.250266	0.061077	0.249429	0.00740428	-0.0929409	0.417103	0.0882895	0.179413	0.303417	0.259006	0.107554	0.283899		0.220971	0.146562	0.327574	0.0021398	0.014693	0.0131067
YBR065C	0	T-H	-0.00935995	-0.135872	-0.234033	-0.0760398	-0.248834	-0.147107	-0.0824721	-0.00128531	-0.0798757	-0.0560877	0.0423802	0.150878	0.285593	0.155444	0.221497	0.163484	0.0342791	0.151949	-0.169547	-0.136255	0.281764	-0.0755346	0.0362055	-0.0578912	0.225046	0.0685682	0.216233	0.156852	0.0598481	-0.0853579	-0.100551	0.067936	-0.0468112	0.251502	0.0332816	-0.077743	0.0237309	-0.10265	0.0543848	0.211353	0.0735063	-0.0303635	0.225438	-0.0470688	-0.175311	0.0322651	0.181437
YBR066C	8	T-H	-0.0819343	-0.219253	-0.302179	-0.0511669	0.00164465	0.0242428	-0.380486	-0.148178	-0.189581	-0.249006	-0.256575	-0.6716	-0.574829	-0.25178	-0.235027	-0.0742038	-0.190241	-0.788975	-0.66963	-0.901189	-0.6515		-0.555769	-0.996757	-0.783445	-0.684652	-0.378896	-0.456422	-0.146	-0.76532	-0.656282	-0.87865	-1.10848	-1.05705	-1.01749	-0.641743	-0.687871	-0.486098	-0.3683	-0.343966		-0.283462	-0.718792	-0.650185	-0.401584	-0.186219	-0.390645
YBR067C	8	T-H	0.0756363	-0.523758	-0.0496572	-0.224273			-0.0435928	0.056272	0.0659533	-0.079116	0.208122	-0.356337	-0.24477	-0.114646	-0.0895334	-0.305226	-0.281	-0.718302	-1.09929	-0.722156	0.0549762	-0.204247	-0.377817		-0.0193603	-0.0691802	-0.342637	-0.273913	-0.335265	-0.480032	-0.0762428	0.0608086	-0.121846	0.158483	0.100651	-0.214323	-0.286994	-0.460203	-0.419146	-0.110754	-0.533712	-0.126654	-0.448684	-0.10528	-0.14091	-0.31698	-0.310383
YBR068C	7	T-H	0.107377	0.298528	-0.0275068	-0.0108795	-0.0600716	-0.175072	-0.225334	-0.214022	-0.234202	-0.256094	-0.210704	0.134343	0.600396	0.363853	-0.117388	-0.338784	-0.51699	-0.244874	-0.597765	-0.443161	-0.503537	-0.454247	-0.468378	-0.345279	-0.372153	-0.431152	-0.270448	-0.614328	-0.670747	-0.791	-0.782207	-0.743166	-0.991058	-0.415504	-1.05716	-0.944719	-0.258889	-0.684409	-0.990547	-0.357857	-0.576365	-0.0507871	0.342822	-0.170916	0.30939	0.221476	-0.0407074
YBR069C	5	T-H	0.10127	0.0922067	-0.735965	-0.571924	0.00954497	-0.315731	-0.217615	-0.349875	-0.409429	-0.168084	-0.203858	-0.0240705	0.332717	-0.1467	-0.085962	-0.0745918	-0.126822	-0.138907	0.457202	0.282427	-0.262064	0.276449	0.30964	-0.0464977	0.380993	0.304154	0.25835	0.309853	0.240671	-0.224534	-0.311028	-0.0792334	-0.339605	0.00306495	0.0492603	-0.6182	0.494337	-0.0145809	-0.254527	0.162676	-0.471351	0.121446	-0.805125	-0.152232	-0.176441	-0.00788255	-0.280923
YBR070C	0	H-H	0.0587493	0.256163	-0.101887	-0.139217	-0.0880694	-0.0330884	0.0047827	-0.21736	-0.185396	-0.00187752	-0.0831411	-0.203594	-0.0131803	-0.0369331	-0.302442	-0.189701	-0.210096	0.134608	-0.0390171	0.337246	0.0120185	0.12697	0.044024	0.129185	0.0302676	0.140004	0.11825	0.0798586	0.103601	0.119383	0.108668	0.270195	0.186097	0.108615	0.091508	0.0719194	-0.061699	0.0580983	0.028284	0.0857429	-0.0555055	0.128105	0.239133	0.0770148	-0.213241	-0.140167	-0.182884
YBR071W	0	H-H	-0.0068082	0.0821849	-0.293852	0.0389738	-0.176615	0.0212461	-0.600973	0.141526	-0.675518	-0.423809	-0.491292	0.16772	0.230304	-0.340045	-0.157948	-0.62369	-0.855158	-0.451937	-0.570848	-0.967469	-0.610643	0.102217	-0.466126	-0.169623	-0.145728	-0.468794	-0.347283	0.138212	0.0865705	-0.204493	-0.0708729	-0.0979161	-0.392135	-0.194858	-0.1518	-0.446752	0.130005	0.0625904		0.111648	-0.356594	0.017045	-0.102151	0.179907	0.195466	0.0325545	0.0328317
YBR072W	1	H-H	0.0219788	0.102218	0.32492	-0.119543					0.386962	0.849895	1.42607	1.62647	1.30496	1.65715		0.59503	-0.188681	0.904756	0.48289	-0.0430476	0.832207	2.26051	1.30224	1.25304	0.534328	0.611926	1.35122	1.27545	1.27934	0.575625	0.912966	0.456577	0.288383	0.846843	0.490075	0.991763	1.5614	1.3948	0.890768	1.0098	0.983656	1.47498	-1.02467	0.736571	0.484836	0.209048	0.517839
YBR073W	2	T-H	0.0470461	0.0659195	-0.128908	0.192676	0.0142965		-0.103202	0.434313	-0.0428622	0.51731	0.0936104	0.234706	0.321695	0.345038	0.111948	0.0670181	-0.0198119	0.0725717	0.639053	0.613047	0.888189	1.01943	0.978899	0.70597	0.823546	0.707797	1.225	0.994332	0.983079	0.854807	0.931101	0.87277	0.784909	0.995067	0.983905	0.950194	0.999812	0.734559	1.04269	1.32664	0.787091	0.894734	0.559898	1.0014	0.209665	0.278106	0.0846328
YBR074W	8	T-H	0.110407	-0.0807561	-0.260704					-0.112783	0.126454	0.0168241	0.165101		-0.682383	-0.244006	-0.231689	-0.142672	-0.0830191	-0.349094	-0.332019	0.0621683	0.0430369		-0.0483875	-0.0563408	0.0665287	-0.123406	-0.0715968	-0.212296	-0.19704	-0.218837		0.113019	-0.195829	0.240113	0.0159921	-0.0925828	-0.0264738	-0.263851	-0.366463	0.148667		-0.0725653		0.0692822	-0.0679785	-0.145839	-0.249162
YBR075W	0	T-H	0.0274048	-0.106713	-0.0756098	-0.167442	-0.0110454		0.153597	-0.0731018	0.16483	0.342068	0.100637	-0.15769	-0.0143957	0.0138456	-0.253983	-0.0501882	0.0885057	0.184469	-0.338737	-0.137642	0.0310303	-0.118174	-0.0974877	-0.0464981	-0.0592466	-0.0203746	-0.0600682	-0.128352	-0.109257	-0.274982	-0.182201	-0.125527	-0.0124542	-0.0474723	0.0876453	-0.293166	-0.0930906	-0.152158	-0.301921	-0.0503814	-0.285818	-0.0227286	0.149932	0.23347	-0.241886	-0.159819	-0.301649
YBR076W	0	T-H	-0.058179	0.108122	0.10616	0.0666068	-0.0832201	-0.153164	0.094221		0.345698	0.436829	0.657671	0.576144	0.272705	0.622569	0.103377	-0.119249	-0.116337	-0.185522	-0.162895	-0.334931	0.269262	-0.0186315	-0.0374824	-0.0406238	-0.241267	-0.335459		-0.0735021	-0.0985029	-0.229033		-0.136527		-0.089459	-0.243655	-0.0779003	-0.202712	-0.152305	-0.152093	0.0180066	0.0823974	-0.128302	0.274488	0.426284	-0.405232		0.0983059
YBR077C	0	H-H	0.0930341	-0.0142872	-0.057648		-0.0453966	0.0840413	0.0299757		-0.335557	-0.173366	-0.144146	-0.319206	-0.0309581	-0.0226523				0.448171	0.331929	0.0193885	0.108283	0.584985	0.321898	-0.019511	0.284031	0.327557	0.341085	0.370806	0.412833	0.279086	0.300683	0.286278	0.112756	0.279706	0.0748833	0.0826475	0.429953	0.346286	0.381983	0.52969	0.216689	0.265809	0.0574149	0.185942	-0.184137	-0.0618425	0.171376
YBR078W	9	H-H	0.135353	0.139812	-0.320506				-0.428883	-0.288485	-0.613293	-0.831414	-0.207046	-0.600309		-0.517885	-0.33789	-0.675963	-0.887238	-0.726389	-0.264279	-0.0991139	-0.321589	-0.298945	-0.111069	-0.245348	-0.404649	-0.336537	-0.438798	-0.346738	-0.281419	-0.133582	-0.227449	-0.143924	-0.611413	-0.156768	-0.0127826	0.0326803	-0.323654	-0.156171	-0.052515	0.102161	-0.646419	-0.410414	-0.427134	0.129917	-0.00597716	-0.044675	-0.47533
YBR079C	0	T-H	0.0454779	0.0302167	-0.121916	-0.0407311	0.14846	0.0882477	0.296458		0.0779852	-0.0794144	-0.217854	-0.350015		-0.234489				0.284458	0.236643	0.101554	0.1736	0.177301	0.0496814	0.103503	0.321903	0.389491	0.253899	0.330743	0.12095	0.139212	0.065844	0.383909	0.209039	0.258367	-0.0907042	0.047087	0.265719		0.0757121	0.233899	0.127882	0.113391	0.289661	0.137781	0.101524	0.0349226	0.111504
YBR080C	0	T-H	-0.0203063	0.0485211	-0.064877	0.0723274	0.150662	0.287291	0.162173	0.0838301	0.135654		0.243676	0.362762	-0.193562	0.0199384	0.201995	0.419625	0.211619		0.240642	0.411188	0.366141	0.300511	0.385823	0.488613	0.389372	0.45069	0.24323	0.480613	0.458706	0.431317	0.516183	0.372553	0.430772	0.515315	0.48408	0.569399	0.460074	0.307722	0.47537	0.542083	0.313362	0.303516	0.161728	0.199003	0.117416	0.0400491	0.0741646
YBR081C	0	T-H	-0.0209142	-0.0135825	-0.00494276	0.0883106	0.0862995	0.215842		0.337599	-0.078791			0.413501		0.6296	0.164864	-0.0160834	0.136842		0.0429064	0.00142443	0.318011	0.146979	0.555644	0.290091		0.0814688	0.394275	0.197576		0.00883676	0.182827	0.0489462		0.0715515	-0.181703	0.236933	0.0164472	0.0212893	0.160149	0.110551		0.145252	0.413689	0.754199	-0.00108053	0.0530445	0.077646
YBR082C	0	H-H	0.0119744	-0.155903	-0.042352		-0.210006		0.113688	-0.210919	0.0330771	-0.471643	-0.292415	-0.483858	-0.240518	-0.268177	-0.08918	-0.0105029	0.0742147	-0.147408	0.327886	0.0148328	-0.0421169	0.515918	0.291336	-0.0764297	0.419381	0.197125	0.355212	0.349907	0.435469	0.280763	0.481485	0.0100734	-0.035538	-0.0190352	0.090276	0.251313	0.269471	0.520313	0.355647	0.53522	0.0725797	0.311973	-0.0881344	-0.182807	0.0962672	0.0776412	0.201576
YBR083W	7	H-H	-0.0490512	-0.0566161	-0.106324	0.184997	0.156503	0.142404	0.035903	-0.00183918	-0.0451423	-0.0903464	-0.0757291	-0.725285	-0.286291	-0.204549	-0.20098	-0.383918	-0.159983	-0.705802	-0.904143	-1.00426	-0.528066	-0.727312	-0.819788	-0.935479	-0.492878	-0.526209	-0.827408	-0.771003	-0.683791	-0.989287	-0.953897	-0.941829	-1.02317	-0.897789	-0.795652	-0.775371	-1.254	-0.874287	-0.827264	-0.82299	-0.940247	-0.689649	-0.311295	-0.530034	-0.00580481	0.0839319	-0.0866541
YBR084C-A	0	H-H	0.0166987	0.0518532	0.0512718	0.0676864	-0.0913114	0.00229785	0.216648	-0.237386	0.0191404	-0.201359	-0.196782		0.16513	-0.188519	-0.284331	-0.113347	0.135771		-0.320419	0.188472	-0.215683	-0.0694973	0.0658506	-0.226017	-0.194874	-0.0598045	0.09156	-0.0172392	-0.0700852	0.171612	0.0270915	0.111221	0.0662848	-0.215661	-0.500698	0.0355175	0.00898136	-0.0702378	-0.183756	0.262426	0.0123497	-0.197519	0.147358	-0.431322	0.173296	0.228483	0.143817
YBR084W	0	H-H	-0.0470631	-0.125008	-0.0595699	-0.246738	-0.132687	-0.197403	0.274089	-0.338681	0.253191	0.174041	-0.00238085	-0.284105	-0.223547	-0.103627	-0.34021	-0.255209	-0.191929	-0.0573762	-0.320767	-0.122228	-0.154701		-0.151271	-0.258654	-0.0623999	-0.239587	0.00100347	-0.0736104	-0.0686781	-0.0672236	-0.10347	-0.0456507	-0.0960243	-0.0856538	-0.145553	-0.315966	-0.26567	-0.368528	-0.215032	0.0399368	-0.209473	-0.199627		-0.0484725	-0.228013	-0.317008	-0.367656
YBR085W	0	H-H	-0.0405911	0.0618119		-0.112467		-0.153596		-0.12875	-0.392717		0.381061				-0.234153	-0.497448	-0.713928		-0.454911	-0.067152	-0.153403	0.00212916	0.207399	-0.33474	-0.275635	-0.278114	-0.0568542	-0.15452	-0.175196	-0.182798		0.290074	-0.255675	-0.0990738	-0.125698	0.207653	-0.08131	0.0682752	0.142647	0.42897	0.102296	0.0775525	0.23768	0.317141	0.0462462	-0.180757	-0.293857
YBR086C	0	H-H	0.0816827	0.0522167	0.0465455	0.0653788	0.3007	0.265596	0.112915	-0.0466879	-0.0825625	0.0544249	0.0595291	-0.444172	-0.327624	-0.128876	-0.0641631	0.197504	0.322396	0.115376	-0.12305	-0.293451	-0.108714	0.318978	0.025732	-0.168805	0.0706571	0.0623599	0.0174466	0.0711666	-0.0376915	-0.146675	-0.0547554	-0.0572492	-0.165429	0.0278526	0.182707	0.0956779	0.0772891		0.115588	0.235464		-0.0325674	-0.270896	0.055633	0.0611529	0.119185	-0.0991453
YBR087W	2	H-H	0.0317448	0.177829	-0.119219	-0.021671	-0.110438	-0.138959		0.253056	-0.129079	-0.00988333	0.157752	-0.350066	-0.084369	-0.0806703	0.563509	0.266206	-0.0951871	0.0855617	0.16755	0.209635	0.311417	0.900605	0.452469	0.340255	0.305658	0.19494	0.440599	0.313274	0.434262	0.0937117	0.444036		-0.0495894	0.41338	0.0351681	0.366984	0.780538		0.354737	0.51749	0.515256			0.301827	0.120179	0.127796	0.208366
YBR088C	3	T-H	0.077312	0.079825	-0.300899	0.083727	-0.202215		-0.341798	0.56056	-0.539162	-0.185132	-0.260142	0.0316279	-0.247374	-0.532995	-0.264253	-0.480664	-0.589229	-0.804609	0.527069	0.210875	0.219206	0.455849	0.681819	0.15872	-0.106625	0.100297	0.472435	0.110568	0.200151	-0.0571228	0.184779	0.0302358	0.0564463	0.0456753	0.198116	0.395333	0.583979	0.595081	0.390431	0.591416	0.123771	0.0812924	0.301668	0.588662	0.244501	0.0421027	-0.14212
YBR089W	3	dubious gene	0.0881324	0.182211						0.409971	-0.529506	-0.216147		-0.000242316	-0.369342	-0.438092	-0.189626	-0.390418	-0.58202	-0.65476	0.245334	0.19486	0.127884	0.397837	0.620302	-0.207863	-0.0960288	-0.0387996	0.222057		0.164481	-0.00128362		0.0373721	-0.187763	0.0446538	0.103833	0.349898	0.597939	0.418312	0.334876	0.704676	0.157338	0.113658	0.250432	0.461401	0.242944	0.0901374	-0.0871939
YBR090C	0	T-H	-0.0915826	0.0956459	-0.0776977	0.155906	0.0909932		-0.416299	-0.299273	-0.959275		-0.788127		-0.2679	-0.536295	-0.160638	-0.10359	-0.0111237	-0.127011	-0.226029	-0.190232	-0.0951702	0.11899	0.0677136	0.127299	-0.02918	-0.110026	-0.192359	-0.0726657		-0.399465	-0.354509	-0.100449	-0.0915928	-0.277301	0.0881316	0.053369	0.253144		-0.0496832	0.302744	-0.00725366	-0.122334	0.0250214	-0.0204987	-0.125409	-0.148056	-0.013415
YBR090C-A	5	dubious gene	-0.00339387	0.338483	-0.0844822	0.208451	-0.0495044	0.110133			-1.12804	-0.863552	-0.62734	-0.396898	-0.324874	-0.345164	-0.150834	-0.324299	-0.327001	-0.345668	0.440828	0.0387425	0.0945598	0.463561	0.175998	-0.129757	-0.237551	-0.102026	-0.0114366	-0.112321	-0.0448284	-0.194015	-0.16691	0.000983378	-0.350112	-0.317729	-0.10998	0.483278	0.445858	0.332947	0.144767	0.594442	-0.0278166	0.0326054	0.416612	-0.0196112	-0.0762913	0.458627	0.258783
YBR091C	0	T-H	0.126333	0.044848	-0.101741	-0.000492868	-0.101163	0.0484651	-0.0717386		0.0724398	-0.133137	-0.0531341	0.219019	0.561711	0.192335	0.278843	0.174266	0.383262	0.593112	0.397624	0.0820339	-0.0509871	0.161899	0.452078	-0.156101	-0.113875	-0.0454831	0.658787			0.130499		0.198664	-0.0703566	-0.360204	-0.48741	-0.093843	-0.0363744	0.0510292	0.186926	0.425167	0.20074	-0.0484238	0.114898	-0.291855	0.00251464	0.120639	0.393464
YBR092C	5	T-H	0.076979	0.206671	-0.609937	-0.200894	-0.104129	0.130161	-0.645266	0.347321	-0.630469	-0.743262	-0.273826	0.209038	-0.53162	-0.559171	0.334314	0.148325	-0.117718	-0.165383	-0.567055	-0.528766	-0.596913	-0.28824	-0.598437	-0.924396	-0.782577	-0.742764	-0.900642	-1.15126	-1.01691	-1.50476	-1.06656	-1.30633	-1.87139	-0.970581	-0.812904	-0.751125	-0.490448	-0.848383	-0.962731	-0.758824	-0.920801	-0.592028	-1.02445	-0.345913	-0.186927	-0.0144679	0.0765335
YBR093C	7	H-H	0.225837	0.364241		-0.0517423	-0.113962	-0.160355		0.388885		-0.829812	-0.066381	-0.151855	-0.956897	-1.33796				0.0278418	-2.2482	-2.59704	-1.52877	-1.97837	-2.24627	-2.53705	-2.23812	-2.04717	-2.76719	-3.34629	-2.99146	-3.5616	-3.42472	-3.10151	-3.18708	-2.24031	-2.60832	-1.73497	-2.82586	-2.98011	-3.14593	-1.7893	-2.12724	-1.8957	-1.88597	-1.78551
YBR094W	0	H-H	-0.0365228	0.00967215	0.157644	0.0689543	0.041893	0.044295	0.0659054	-0.0902831	-0.0627395	-0.340389	-0.0891152	-0.185957	-0.214045	-0.133062	-0.0479906	0.107845	0.162064	0.280822	-0.284837	-0.202879	-0.0368128	-0.00351727	-0.199561	-0.258964	-0.0128164	0.118581	-0.0270308	-0.104696	0.00455365	-0.0896918	-0.0336102	-0.0074927	-0.234297	-0.00478578	-0.43594	-0.0610776	-0.0424255	-0.169333	-0.0612976	-0.0181339	-0.194646	-0.166089	0.0137646	-0.0877911	0.0787962	0.023929	0.166281
YBR095C	0	H-H	-0.0552522	0.00221916	0.0616423	0.047835	-0.133931	0.00893733	-0.0522307	-0.0850919	-0.0691277	-0.196416	0.050452	-0.121434	0.103888	0.241626	0.0810792	-0.0694782	0.0765844	-0.0202467	-0.157433	-0.0404117	0.0035642	-0.0233027	0.00773901	-0.185653		-0.101273	0.0927895	0.0479043	-0.0132007	-0.0868251	0.0158583	0.0133451	-0.190105	-0.0244427	-0.181708	-0.333219	-0.109555		-0.0447409	0.111049	-0.0836126	-0.0337609	-0.152992	-0.146636	0.0928383	0.103036	0.179997
YBR096W	0	H-H	0.0465657	0.0882989	-0.159944		0.118041	0.102678	0.14554	-0.128556	0.102973	-0.0470126	0.233146	-0.284922	-0.298571	-0.427311	0.0764735	0.105852	0.218334	-0.165639	-0.0718263	-0.0157955	-0.124528	0.281546	0.337202	-0.35908	-0.170301	-0.0612379	0.22094	0.103762	0.189079	0.141065	0.0962061	0.117332	-0.0767105	0.0604299	-0.15599	0.167532	-0.123132	0.0934653	0.15931	0.291152	-0.141796	0.0212721	-0.0812774	-0.213575	-0.201098	-0.0486168	-0.147979
YBR097W	0	T-H	0.0682039	-0.0170024		0.344697				0.316872			0.859864			0.608858	0.0980703	-0.21213	0.100974		-0.0560327	-0.248418	-0.122864	-0.209503	-0.068276	-0.127296	-0.26874	-0.188003	0.060389	-0.174098	-0.137997	-0.317164	-0.395283	-0.509764	-0.131062	-0.472669	-0.17755	-0.175429	-0.569446	-0.197269	-0.148211	-0.350608	-0.412239	-0.207565	-0.100193	0.0325914	-0.0329886	0.104813	0.0222443
YBR098W	0	T-H	-0.00836182	-0.0251691		0.0503688				-0.209733			0.02475		-0.11985		-0.282667	-0.233226	-0.124883		-0.432634	0.100531	-0.218702	-0.123738	-0.00410143	-0.356106	-0.159028	-0.265631		-0.142004	-0.11354		0.00497001	0.116585	-0.129783	-0.204455	-0.407242	-0.0186375	-0.0673042	-0.208153	-0.179141	0.158032		-0.225063	0.0711477	-0.378073		0.0764662	0.0560477
YBR099C	2	dubious gene	-0.0149061			0.0471781	-0.190004	-0.211547		-0.142438		0.477047	0.192592	0.314865	0.11202	0.681451	-0.100487		0.0549792		-0.131114	-0.186048	0.413125		0.317928	0.172673	0.511613		0.219403		0.557243		0.411166	0.0783959	0.0427514	0.277495	0.243133	0.0172142	0.560628	0.0342825		0.577554		0.689584	0.309906	0.16085	0.0609317	-0.100544
YBR100W	2	dubious gene	-0.0146479	-0.267111	0.20599	-0.250115	-0.455257	-0.382636	-0.00564	-0.00400791	0.469937	0.296862				0.50939	-0.14008		0.0177148	-0.366972	-0.344466	-0.0775996	0.426999	0.604582	0.330524	0.138409	0.293811	0.354833	0.245892	0.504823	0.450399	0.229528		0.191561	0.0960589	0.447732	0.188377	0.129943	0.333362	0.152108	0.401972	0.566356	0.496947	0.350791	0.594192	0.331216	0.104018	-0.069472	-0.0962467
YBR101C	0	T-H	-0.026492	-0.308971	-0.0882405		-0.857588	-0.652389	-0.337195	-0.18793	-0.232465	-0.382046	-0.340668	0.163883		0.356682	-0.268975	-0.224105			0.168413	-0.0584359	0.053397	0.687115	0.295125	0.0575244	0.186634	0.126258	0.401552	0.508078	0.481137	0.168845	0.330443	-0.0783556	0.0334891	-0.0211406	0.18688	0.118174	0.199879	0.353093	0.565597	0.688848	0.346239	0.437529	0.142397	-0.298368	0.00627347
YBR102C	0	H-H		0.0944313			0.0685088			0.0671321			0.11195	0.417587	0.198893	0.341129	0.162372		-0.0948114		-0.102088	0.26574	0.234761				0.289831			0.298954		0.250856	0.379266	0.355957		0.33767			0.309754					0.325369		-0.0349147		0.10463
YBR103W	0	H-H	0.0193529	0.0480819		0.0592388	-0.232264	-0.0909292	-0.104223	-0.184479	-0.181485	0.0290569	0.179562	-0.396527	-0.299668	-0.181649	-0.106426	-0.05192	-0.0678561	-0.291097	-0.496384	-0.339695	-0.290091	-0.370906	-0.395843	-0.439702	-0.392545	-0.404956	-0.253701	-0.411424	-0.30918	-0.515196	-0.436525	-0.509934	-0.428799	-0.313191	-0.30885	-0.572462	-0.455511	-0.655723	-0.502878	-0.208997	-0.558703	-0.371069	-0.411073	-0.375349	-0.141386	-0.0488225	-0.273118
YBR104W	0	T-H	0.0284943			-0.540709	-0.187738	-0.332505	0.160741	-0.606239			-0.539548			0.00282336	-0.15396	-0.122515	-0.120624		0.0467339	0.618829	0.0765821	-0.165952	0.363808	-0.237599	-0.0146786	0.0355525	0.239296	-0.395626	0.00861771	0.155677		0.184408	0.0871983	0.0540731		-0.107341	0.199952	-0.0420731	-0.0351426	0.245223	0.00948571	0.0580748	-0.22673	0.203122	-0.202094	-0.260479	-0.243999
YBR105C	5	H-H	0.00248987	-0.0103904		-0.579673			-0.41537	0.162735	-0.432046	-0.273278			0.477869	0.167379	-0.0589478	-0.38109	-0.560816		-0.2162	-0.580356	-0.187332	-0.0482867	-0.402794	-0.496545	-0.308851	-0.0624747	-0.757901	-1.01623	-1.03366	-1.36391	-1.30405		-0.437577	-0.39385	-0.179946	-0.0963487	0.641293	0.130338	-0.816443	-0.308974	-0.777167	-0.601891	-0.31571		-0.00427098	0.0845876	0.0197798
YBR106W	2	H-H	0.0827429	0.160354	-0.269606	-0.144723	-0.106389	-0.0355774			-0.182339	-0.322834	-0.143682	-0.300446		-0.232436	-0.138108	-0.24622	-0.128877	-0.116153	0.980056	0.63546	0.235694	0.36745	0.784229	0.413382	0.176355	0.32597	0.386094	0.146585	0.362924	0.446871	0.349215	0.425551	0.476104	0.368553	0.693029	0.70436	0.719491	0.811397	0.664379	0.866306	0.295228	0.294915	0.265024	0.523073	-0.239234	-0.118794	-0.186795
YBR107C	0	H-H	0.0108598	0.0127045	-0.174001	-0.0601674	-0.0044157		-0.00690575	-0.025173	0.00395826	-0.0750938	-0.0676628	-0.130934	0.128813	0.14092	0.18459	0.232537	0.170076	0.198883	0.125234	-0.196748	-0.0380093	0.135544	0.170813	-0.212739	0.110437	-0.0712601	0.278578	0.06296	0.155686	-0.162736	0.135287	-0.0463341	-0.22511	-0.0888731	-0.288866	-0.315762	0.0733287	-0.102934	-0.000735075	0.208235	-0.0163769	-0.0600733	0.147813	0.10077	-0.0806456	0.00351578	0.0919674
YBR108W	0	H-H	0.0112762		0.0599203	0.163584	0.314428	0.252465	0.0490786	0.184931	0.0810406	0.133428	0.229897	0.29386	0.193817	0.275723	0.211638	0.356069	0.247329	0.0926132	0.408648		0.260838	0.451476	0.292492	0.234004	0.134805	0.235524	0.470306	0.220287	0.332844	0.188518	0.314647	0.235202	0.156392	0.254449	0.580132	0.326469	0.37123	0.441109	0.580366	0.527756	0.277452	0.423128	0.119428	0.500407	0.236999	0.215679	0.0111495
YBR109C	2	H-H	0.0852746	-0.0737896	-0.0213357	0.151838	0.153829	0.13981	0.159804	0.0252411	0.203709	0.0885985	0.234307		0.43036	0.201625	0.116134	-0.00757632	0.162993	0.226705	0.367253	0.0921602	0.366603	0.631943	0.513997	0.471077	0.561066	0.586047	0.716758	0.690566	0.682532	0.566105	0.639521	0.591476	0.527884	0.443827	0.0819698	0.281438	0.472175	0.395207	0.486562	0.723184	0.457288	0.553023	0.276443	-0.00330021	0.12701	0.155693	0.358051
YBR110W	0	H-H	0.0447517	0.0280119	0.156828	0.188143	0.161691	0.154669	0.0592871	0.0202931	0.0212326	0.233053	0.422765	-0.143309	0.248791	0.157926	0.338199	0.333443	0.266063	0.434535	0.419221	0.437725	0.322098	0.357173	0.359927	0.541022	0.349629	0.320618	0.425996	0.448966	0.484757	0.516063	0.342123	0.408711	0.416368	0.399681	0.351326	0.417702	0.310042	0.283986	0.412439	0.554341	0.331895	0.383693	0.123655	0.268416	0.0566063	0.190702	0.196808
YBR111C	0	H-H	-0.034401	-0.177233	0.0175821	-0.033355	-0.0354908	0.00785609	-0.23268	-0.0694778	-0.324514	-0.718354	-0.39827	-0.438499	0.0523544	-0.183561	0.178188	-0.0169183	0.125306	-0.110174	-0.126714	-0.551039	-0.508488	0.199823	-0.0321562	-0.560797	-0.214916	-0.328106	-0.0513313	-0.10541	-0.0886516	-0.344989	-0.299039	-0.432099	-0.659559	-0.509009	-0.660127	-0.59267	-0.164841	-0.101457	-0.0882902	0.0809674	-0.432518	-0.314014	-0.30365	-0.777334	-0.0460999	0.158035	0.21918
YBR112C	0	H-H	-0.00449722	0.0346751	-0.0199811	0.0111214	-0.156211	0.171501	-0.0892947		-0.229889		-0.0199796			-0.34748	-0.178397	-0.124892	-0.177961	-0.244718	0.126472	0.0385883	-0.218175	-0.311324	-0.239086	-0.0362628	-0.388949	-0.178994	-0.25229	-0.273101	-0.139269	-0.0575239		-0.419979	-0.0745162	-0.139704	0.27444		-0.131298	-0.11478	-0.249429	0.0200953	-0.342524	-0.0939152	-0.160617	0.183906	0.0469075	-0.0671239	-0.258314
YBR113W	0	dubious gene	-0.00597092	-0.0863913	-0.068003	0.040667	-0.167474	-0.00517043	-0.134288	0.00708941	-0.221314	-0.49241	-0.351936	-0.352058	-0.197795	-0.229839		-0.250771	-0.428906	-0.306215	0.099736	-0.200822	-0.0569655	-0.212409	-0.156867	-0.295092	-0.434433	-0.200047	-0.00598596	-0.282618	-0.0688972	-0.176754	-0.210942	-0.387027	-0.30949	-0.197063	-0.0804949	-0.341241	-0.0952402	-0.112585	-0.163413	-0.00754388	-0.260123	-0.312934	-0.0858747	0.0479713	0.00897663	-0.0994368	-0.132884
YBR114W	0	H-H	-0.029655	-0.0108319	-0.182232	-0.00698114	0.0238565		-0.0782605	0.112038	-0.00341758		0.152674	0.445617		0.420864	0.130488	0.186688	0.010746	0.121534	-0.314746	-0.0620957	0.0239975	-0.140325	0.134524	-0.204298	-0.0851872		-0.0228926	-0.174338	-0.131152		-0.045423	-0.0630082	-0.415781	-0.233564	-0.112321	-0.096555	-0.188979	0.0628232	-0.0706687	0.20355		-0.0545688	0.0840157	0.144457	0.0687421	0.0934391	0.0816218
YBR115C	3	T-H	0.0594148	0.0576738	0.279334	0.00829097	0.143664	0.214924	-0.0891194	0.14581	-0.0322859	0.176216	-0.0183685	0.082302	0.539983	0.233315	-0.0908462	-0.0677574	-0.0753243	-0.0224902	0.3561	0.102826	0.0218432	0.637832	0.546026	-0.0520313	0.0637744	0.113896	0.280369	0.156321	0.0802155	0.0963668	0.155026	0.161112	0.0889084	0.0975536	0.308099	0.368053	0.585098	0.568042	0.369696	0.757004	-0.093446	0.179677	-0.0884801	0.183501	-0.00548029	0.0998223	-0.178013
YBR116C	4	dubious gene	-0.0281981	-0.0571803	0.0941149	-0.164351	0.188975	-0.284368	-0.41737	0.539821	0.526345		1.31186	1.64587		1.12556	0.633078		-0.0552816	0.967578	0.0542546	-0.303377	0.981341		1.35528	0.261944	0.275136	-0.289166	0.271122	0.139761	0.147071	-0.536348	-0.233936	-0.429793	-0.576725	-0.244474	-0.180263		1.6596	0.45707	0.200542	0.656378		0.000520652	0.4065	1.57685	0.175127	0.0100318	0.487529
YBR117C	3	H-H	-0.0367345	-0.163474	-0.0567084	-0.102968	0.020888	-0.409536	-0.459162	0.670305	0.113817	0.658283	1.21978			1.07558	1.35156	0.776178	0.185735	0.873087	0.697001	-0.243628	1.12524	1.93457	1.69841	0.788836	0.633024	0.229072	0.668429	0.593059	0.578242	-0.521644	-0.355934	-0.547801	-0.349818	-0.0178672		0.284729	2.45549	1.04445	0.92292	1.28446		0.57623	0.713692	2.40136	0.329154	0.101899	0.687924
YBR118W	0	H-H
YBR119W	0	T-H	-0.0113874	0.0272189	0.0527073	0.078045	-0.0819864		-0.10327	0.186239	0.0823216	0.375085	0.33532	-0.312291	0.149516	0.230137	-0.0908672	0.084924	0.211902	-0.13834	-0.477996	-0.361681	-0.223494	-0.230056	-0.328043	-0.429883	-0.173723	-0.272285	-0.0685072	-0.183245		-0.549427	-0.334317	-0.423425	-0.451359	-0.402614	-0.399949	-0.552649	-0.352398	-0.435773	-0.438851	-0.0865633	-0.206528	-0.241578	-0.147917		-0.103144	-0.0149122	-0.0152684
YBR120C	6	T-H	0.0375354	0.116958	0.291143	0.322955		0.0943926		-0.0138368		-0.452084	-0.367242	-0.704884	-0.177861	-0.373202	-0.132313	-0.113834	-0.0575141	-0.278722	-0.471471	-0.385604	-0.752141	-0.407628	-0.496824	-0.786354	-0.673374	-0.463829	-0.24429	-0.623469	-0.663113	-0.768216	-0.708579	-0.689471		-0.890744	-1.08944	-0.466725	-0.55033	-0.555938	-0.643353	-0.25973	-0.381014	-0.680587	-0.49891	-0.97811	0.0722226	0.170272	0.208617
YBR121C	0	T-H	0.0286873	-0.0502732	-0.061051	-0.0458973	0.217349		0.192618	-0.103965	0.112408	0.0901732	0.413479	-0.412994	0.0812341	-0.318614	-0.329981	-0.147417	-0.0457781		-0.107361	0.15086	-0.0199945	0.0217932	0.043707	0.0207388	0.156986	0.23862	0.152521	0.188262	0.194431	0.221158	0.176953	0.291821	0.312926	0.326888	0.283403	0.105431	0.139519	-0.0759173	0.0530232	0.329283	-0.109929	-0.0197945	-0.196903	-0.140676	-0.0315577	-0.110657	-0.131633
YBR122C	0	T-H	0.114668	0.0406596	-0.0111582	0.00761271	-0.143387	0.032214	-0.341434	-0.105672	-0.411976	-0.581669	-0.253949	-0.429138		-0.318222	-0.172543	-0.290351	-0.295122	-0.14678	-0.103671	0.0117853	-0.4649	-0.276787	-0.227618	-0.361273	-0.426701	-0.322495	-0.12399	-0.263824	-0.220402	-0.15514	-0.244168	-0.262835	-0.430823	-0.329732	-0.494796	-0.244737	-0.269784	-0.279453	-0.248912	0.138271	-0.173246	-0.32006	-0.361633	-0.631777	0.00334667	0.138688	0.17581
YBR123C	0	T-H	0.00640116	-0.0776202	-0.188133	0.0490837	-0.0045295	0.107708	-0.0820086	0.107094	0.0361575	0.229052	0.154969	0.0678895	0.0351818	0.127463	0.0403796	-0.0940287	0.00706492	-0.065836	-0.305243		-0.161334		0.128297	-0.30025	-0.209021	-0.232814	0.202196	-0.0296156	-0.205212	-0.138952	-0.277913	-0.177433	-0.330062	-0.126702	-0.578934		-0.300295	-0.270117	-0.067778	-0.0167434		-0.187419		0.031002	0.00040413	0.113144	0.100272
YBR124W	0	dubious gene	0.0131481		-0.382979	0.128865	0.180868	0.214613	-0.0650741	0.159769	-0.135204			-0.357689	0.123221	-0.202592	-0.0545688	-0.0616758	-0.0849611	-0.298855	0.298116		0.2309	0.0700608	0.26429	0.0290819	-0.0726695	-0.0702221	0.414455	0.0699583	0.0380793	0.0140434	0.106509	0.0344832		0.0415125	-0.0552157	0.15583	0.10149	0.150049	0.201435	0.172861	0.0837695	0.155814	-0.0745811	0.335791	0.0127582	0.0407914	0.0695048
YBR125C	0	T-H	0.0931432	-0.11408	-0.171307	-0.133765	0.0198272	0.016822	0.199015		0.105359		0.143801		-0.183318	0.00708002			0.122976		-0.0259534	-0.400728	-0.254792	-0.058656	-0.0551202	-0.351502	-0.12157	-0.324723	-0.168702	-0.292662	-0.257243	-0.296191	-0.309614	-0.2751	-0.27325	-0.153386	-0.201743	-0.319617	-0.20797	-0.0490131	-0.252379	0.0962103	-0.403197	-0.185202	-0.162855	-0.0581816	-0.135552	-0.113914	-0.245964
YBR126C	0	T-H	0.0231996	0.0906297							-0.786031							-0.436299	-0.630611		0.0672193	-0.651386	-0.663567	0.424486	-0.236268	-0.0688143	-0.412137	-0.356952	-0.306872	-0.0923928	-0.144646	-0.268162	-0.0780785	-0.596637	-0.640693	-0.439392	-0.364402	0.109113	0.163768	0.209275	0.218506	0.398566	-0.431783	-0.329444	-0.862426	-0.747227	0.0835251
YBR127C	0	T-H	0.0177141	-0.0441861					0.0287536		0.171259			0.0485937	0.224187	-0.0656287					0.366061	0.17965	0.076934	0.492387	0.273243		0.301543	0.350302	0.321523	0.38826	0.465576	0.445067	0.570631	0.407712		0.506152	0.531319		0.459049	0.2899	0.525563	0.569581	0.0575626	0.230851	-0.245814	0.0959548
YBR128C	6	T-H	-0.0105305	-0.145797	0.0782964	0.355522		0.230464	-0.179808		-0.205818	-0.0987678	-0.0158191			-0.268172	-0.16915	-0.193005	-0.234192	-0.34191	-0.46334	-0.488038	-0.307153	-0.416822	-0.544028	-0.307972	-0.524851	-0.49642		-0.385386	-0.160093	-0.274783	-0.365382	-0.406019	-0.346748	-0.177679	-0.0112849				-0.421864	-0.0508298				-0.128413			-0.132786
YBR129C	8	T-H	-0.038391	-0.149612	0.041228	-0.105302	-0.202544	-0.201122	-0.0388235	-0.196481	-0.24807	-0.422377	-0.27766	-0.44538	-0.689142	-0.562146		-0.3795		-0.468465	-0.725758	-0.725649	-0.674392	-0.6399	-0.717567	-0.730233	-0.716068	-0.561561	-0.632433	-0.690009	-0.488671	-0.60012	-0.547946	-0.713178	-0.635727	-0.645734	-0.626581	-0.645101	-0.695198	-0.834147	-0.73249	-0.459911	-0.714212	-0.678482		-0.801582	-0.189082	-0.158613	-0.340689
YBR130C	0	H-H	0.0157529	0.0149498	-0.125598	0.0681722	-0.0237018	0.00886987	0.173213	0.139386	-0.0917205	0.121775	-0.195288	0.110079	0.118722	0.0240525	-0.0465188	0.187359	0.0909356	0.35199	-0.14167	0.391353	0.417444	0.239378	0.569878	0.42308	0.330284	0.427939	0.61867	0.540355	0.525131	0.354258	0.527953	0.579631	0.251178	0.404819	-0.103575	0.333616	0.242512	0.151262	0.292743	0.488187	0.433462	0.284946	0.159231	0.100404	0.262769	0.215282	0.215117
YBR131W	0	H-H	-0.00390611	0.116225	-0.104497	-0.078037	-0.024913	-0.0272644	-0.112794		-0.0667028	0.420405	0.125389	-0.00732129		0.42257	0.0590492	0.0546325	-0.0553866	-0.242837		0.122495	0.135564		0.280797	-0.166847	0.113056		0.26455	0.101004	0.0129212	0.0030155	-0.0639749	0.274421	0.015469	0.212109	0.195895	0.075183	-0.0253874	0.0943051	0.155707	0.159845	-0.0556445	-0.0460502	0.0695146	0.212429	0.074913	0.117384	0.0104174
YBR132C	6	T-H	0.111721	0.119382	0.491368	0.0649519	0.358279	0.0239608	-0.448247	0.033362	-0.50782	-0.271958	-0.0303111	-1.01265	-0.816121	-0.363814	-0.4577	-0.404142	-0.618409	-0.577639	-0.738926	-0.875923	-0.830648	0.0764804	-0.381796	-0.529031	-0.709685	-0.765435	-0.46449	-0.288797	-0.440364	-0.819188	-0.465206	-0.847715	-1.11686	-0.610637	-0.733591	-0.569342	-0.491563	-0.605788	-0.346966	0.260542	-0.284557	0.0120097	-0.499056	-0.633513	-0.0713693	0.0254266	-0.378695
YBR133C	0	H-H	0.0353602	-0.0534293	-0.0811623	-0.268853	-0.0554715	0.00110209	0.0363863	-0.028064	-0.112501	0.0144385	0.0799334	-0.403659		-0.229014	-0.302504	-0.237171	-0.14449	-0.142382	-0.354634	-0.268109	-0.486549	-0.192956	-0.0626503	-0.498673	-0.405495	-0.412876	-0.0456879	-0.364406	-0.350986	-0.485893	-0.424955	-0.36645	-0.429045	-0.320889	-0.27616	-0.473428	-0.415118	-0.302673	-0.406662	-0.270636	-0.541965	-0.289264	-0.655767	-0.436611	-0.31151	-0.302045	-0.310035
YBR134W	2	dubious gene	0.0312881	0.089772	0.172376	-0.0683367	-0.197597	-0.0350641	-0.325937	0.0458919	-0.246976	-0.363006				0.0463473	-0.219091	-0.499071	-0.547546	-0.151176	0.19108		0.397539	0.503495		0.422624	0.35447	0.329963	0.179016	0.206597	0.376218	0.542627	0.624483	0.521497	0.542153	0.512213	0.72764		0.8904	0.771965	0.569135	0.874726	0.430501	0.594767	0.522249	0.867987	0.333487	0.00966048	-0.141639
YBR135W	0	H-H	0.0227116	-0.0504829	-0.0262882	-0.0978895	0.0438552		0.0278877	0.199201	-0.0455677	0.152496	-0.0395012		0.164828	-0.0151142	-0.0312973	-0.00762394	0.192625	0.134057	0.196833	0.0172299	0.0636589	0.259001	0.185945	0.127612	-0.0816163	0.0560497	0.31464	0.0967373	0.106928	0.159042	0.281435	0.226259	0.260414	0.164947	0.527729	0.191577	0.205111	0.466588	0.251902	0.577036	0.115801	0.341997	0.0917624	0.474789	0.145413	0.0347225	-0.251934
YBR136W	4	T-H	0.0396584	-0.015845	0.274163					0.635767	0.604242		0.930965	0.518973		0.92607	0.246715	-0.182678	0.289792	0.284499	-0.342789	0.145916	0.56994	0.420174	0.256052	0.396718	0.220194		0.305542	0.297016		0.110513	0.41656	0.351872		0.355374	0.247051	0.232692	0.198074	-0.130993	0.228914	0.25538	0.374529	0.218666	0.302457	0.438369		0.0392079	0.0036749
YBR137W	6	T-H	-0.0271127	-0.032817	-0.0291383	-0.142249	-0.100685	0.0102531	-0.151409	-0.469715	-0.303264	-0.445342	-0.066167	-0.692694	-0.406938	-0.503501	-0.261727	0.128571	0.0923983	-0.216212	-0.635579	-0.59209	-0.715814		-0.571231	-0.467611	-0.491144	-0.265103	-0.463442	-0.479105	-0.427366	-0.655764	-0.707708	-0.766905	-0.605589	-0.779352	-0.534448	-0.612155	-0.52136		-0.586302	-0.34752	-0.705581	-0.602722	-0.575416	-1.2168	-0.20077	-0.112371	-0.306263
YBR138C	0	H-H	-0.0948349	0.379868	-0.0630971	0.361293	0.0766418	0.195883	0.0661606	0.225618	-0.0507763		-0.0577115	-0.0450915		0.204948	0.205262	0.398317	0.333643	0.214548	0.384083	0.471418	0.0229885	0.396337	0.412784	0.423957	0.173536	0.288625	0.763028	0.411093	0.378298	0.201522	0.260542	0.160146	0.144531	0.103373	0.355898	0.320401	0.422719		0.373174	0.424875		0.0636786	-0.192589	-0.146388	0.290538	0.441822	0.45076
YBR139W	6	H-H	0.0786615	0.155067	0.00532177	0.205355	0.0293365	0.0239492	-0.403434	0.0292928	-0.614367	-0.638604	-0.193186	-0.285409	-0.333557	-0.398053	0.0454264	-0.139179	-0.168134	-0.275736	-0.671191	-0.952148	-0.572357	-0.126529	-0.684279	-0.550893	-0.404702	-0.40229	-0.575882	-0.464496	-0.354276	-0.631564	-0.442424	-0.484688	-0.69224	-0.496735	-0.435614	-0.240391	-0.301317	-0.457823	-0.283066	0.0674362	-0.613812	-0.452609	-0.916253	-0.990469	0.12824	0.181603	0.150619
YBR140C	2	T-H	0.0695608	0.0041976	0.306288	0.108175	0.137478	0.309339	0.0822139	0.101206	0.0500981	0.177339	0.394529	0.362032	0.29201	0.699722	0.278039	0.144854	0.167383	0.256119	-0.101132	0.250321	0.326118	0.439552	0.28507	0.523775	0.33616	0.425314	0.413073	0.460159	0.451172	0.347855	0.474558	0.354701	0.350709	0.394394	0.319071	0.380655	0.257143	0.355263	0.323281	0.442183	0.175236	0.513552	0.041642	0.227433	0.180684	0.0600895	0.212051
YBR141C	0	H-H	0.0498023		-0.249086		0.00803146	-0.0274631	0.140198		0.218931		-0.315712		0.104035	0.311209	-0.00540725	-0.0675757	0.138568		0.0170485		-0.337328		0.206776				0.135637	-0.0379963							-0.200716										-0.0119015	0.0766326	0.0880486
YBR142W	0	H-H	-0.0836248	0.0366403	-0.104962	-0.0411629	0.0465849	-0.113379	0.25192	-0.148291	0.373478	0.154262	0.0340989	0.0762839	0.413093	0.339075	-0.00981284	-0.108077	-0.176861	0.671125	0.0496794	-0.211247	-0.445542	0.290517	0.0512968	-0.238037	-0.225295	-0.0373756	-0.0322034	-0.0411832	0.00913172	0.0335385	-0.0267618	-0.375453	-0.299839	-0.326621	-0.143531	0.338438	0.230939	0.273224	0.201626	0.474117	-0.24141	-0.198995	-0.629101	-0.385961	0.0877216	0.0515555	0.0547091
YBR143C	0	H-H	0.0205401	-0.0699415	0.0117745	-0.0519654	0.103075	0.125244	0.103864	-0.290438	0.000780506	-0.543305	-0.0989092	-0.658791	-0.715756	-0.412712	-0.206554	-0.135536	0.0771759	0.198027	-0.207667	-0.0624679	-0.000888342	0.156448	-0.195406	-0.18834	0.143353	0.140034	-0.0838825	0.076657	0.121715	0.0719844	0.230125	0.250128	-0.0727225	0.183034	-0.106389	-0.133981	0.136267	-0.127042	0.0675065	0.32106	-0.132664	-0.0733748	-0.112733	-0.0889552	-0.113639	0.00273232	0.0728007
YBR144C	0	dubious gene	-0.0837834	0.0428464	-0.137204	-0.0870499	0.0824226		0.137201		-0.128014		0.0871956	0.0686338	-0.173358	-0.322364	-0.132311	-0.189903		0.0634611	-0.155037	-0.476871																									-0.260461		-0.223629
YBR145W	6	H-H	-0.0393085	0.12999	-0.108732	-0.0455397	-0.231162	-0.334423	-0.727033	-0.811071	-0.859352		-0.888061	-1.03217	-0.58422	-0.68352	-0.788138	-0.901594	-0.955006		-1.2855	-1.96154	-2.04959	-1.42124	-1.53272	-1.90806	-1.94544	-1.64793	-1.9098	-2.03035	-1.87765	-1.99837	-2.08966	-2.17542	-2.52272	-2.27963	-2.13507	-1.81512	-1.74191	-1.49315	-1.80774	-1.33072	-2.04508	-1.74202	-1.51722	-1.31717	-0.376991	-0.38476	-0.717734
YBR146W	8	T-H	0.0353845	0.0567801	-0.0841387	0.0970318	0.0114632	0.0330331	-0.172074	-0.294135	-0.501391				-0.4714	-0.407225	-0.119114	0.0212029	-0.0325238	-0.135769	-0.697655	-0.158067	-0.361594	-0.350372	-0.321711	-0.305955	-0.301789	-0.167757	-0.221944	-0.301773	-0.290396	-0.362577	-0.29208	-0.310215	-0.619312	-0.327775	-0.645381	-0.361624	-0.24363	-0.26131	-0.382076	0.0336108		-0.344541	-0.300739	-0.743948	0.0840156	0.0919092	0.00297619
YBR147W	6	T-H	-0.00692445	0.0813176	0.242245	0.0405321	-0.232245	-0.414507	-0.65083	-1.0428	-0.879088	-1.00582	-0.899094	-1.3535	-0.935012	-0.878102	-0.444656	-0.43538	-0.597814	-0.854063	-1.66119	-1.94415	-1.89618	-1.02494	-1.75485	-1.47691	-1.60013	-1.78284	-1.66905	-1.6122	-1.43659	-1.79008	-1.78333	-2.12835	-2.01242	-1.98874	-1.46822	-1.7561	-1.52852	-1.40748	-1.73986	-1.066	-1.54238	-1.29325	-1.53155	-1.60202	-0.0990618	-0.0723069	-0.474306
YBR148W	0	T-H	0.00725445		0.297048	0.00739413	0.241142	-0.17301		0.365654	0.73269		1.22482		0.680387	1.51606	-0.0136402				-0.837762	-0.746832	-0.0117095		-0.149867		-0.54669	-0.631701	-0.073508	-0.465501				-0.467588		-0.410078			-0.703199	-0.382293	-0.218928	-0.206208		-0.277762		-0.0315921		-0.0635957
YBR149W	5	T-H	-0.0134473	-0.0248159	0.0593912	0.214025		0.111259	-0.121228	0.00465542	-0.427215	-0.582883	-0.226914	-0.417048	-0.274606	-0.424316	0.0421268	0.0704312	0.00244774	-0.196979	-0.31937	-0.386404	-0.196695	0.224471	-0.165246	-0.156389	-0.22098	-0.00549829	-0.0509127	-0.0798301	-0.0242704	-0.311548	-0.194741	-0.283954	-0.257442	-0.210162	-0.108532	0.0847656	0.21254	0.0192382	0.059534	0.487832	-0.244812	-0.180012	-0.393819	-0.577089	0.252361	0.272532	0.212762
YBR150C	2	H-H	-0.0894411	0.0313043	0.0162615	0.249642	0.0995211	-0.0358554	-0.0564756	-0.020587	-0.0389042	0.0670278	-0.174383	0.177647		0.205902	-0.0394155	-0.135606	-0.257518		0.277013	0.361439	0.229724	0.267988	0.218702	0.48072	0.149269	0.378279	0.0869181	0.119354	0.186802	0.273979		0.25281	0.43504	0.28322	0.805189	0.535277	0.401737	0.47195	0.264763	0.63143	0.202323	0.239128		0.52642	0.178452	0.0332063
YBR151W	8	H-H	-0.0331304	-0.130475	0.108969	-0.117715	-0.0691914	-0.0492222	-0.0396406	-0.550529	-0.393619	-0.703129	-0.320593	-0.778783	-0.63636	-0.53273	-0.166072	0.00827369	-0.136165	-0.202881	-0.379165	-0.371857	-0.615708	-0.0459244	-0.297593	-0.156431	-0.240481	-0.128286	-0.10731	-0.204271	-0.223717	-0.441277	-0.290841	-0.460983	-0.401135	-0.436078	-0.13027	-0.4644	-0.051123	-0.232706	-0.404179	0.0087989	-0.39207	-0.287281	-0.598442	-0.670067	-0.157383	-0.142319	-0.230973
YBR152W	0	T-H	-0.189579	-0.0610485	-0.0783642	0.126155	0.0501013	-0.0557177		0.216274	0.0152914			-0.20209	0.226098	0.0813281	-0.0253591	-0.0580243	0.0493661	-0.0972328	-0.381015	-0.0352889	0.0983468		-0.00641615				0.157983	-0.0577306		-0.203402	-0.254178	0.121131	-0.111385	-0.0664115		-0.0698724			-0.252272			-0.282888	0.500702	0.0834968	0.17997	0.187334	0.143111
YBR153W	0	T-H	0.0388997	-0.0845137	0.0148009	-0.206899	-0.111834	0.011615	-0.107553	0.0383343	0.0439144	0.105585	0.0191555	-0.186118	0.232079	0.0067405	-0.236821	-0.0669573	-0.0356896	-0.0991469	-0.558286	-0.381445	-0.398692		-0.394862	-0.244731	-0.326368	-0.235448	-0.217242	-0.431775	-0.36091	-0.329302	-0.256671		-0.285087	-0.436483	-0.236393	-0.548449	-0.345925		-0.341798	-0.145296		-0.358792	-0.127961	-0.251689	0.0850633	0.0443653	-0.0804893
YBR154C	5	H-H	-0.0281808	-0.0811539	-0.226802	-0.0157616	-0.0907808	0.0581367	0.215301	-0.093401	0.111534	-0.130295	-0.180714	-0.168582	-0.0874428	0.0453196	-0.155725	-0.00922101	0.0692924	0.320278	0.490799	0.122749	-0.0895566	0.108597	-0.309932	-0.135774	-0.338676	0.111293	0.233241	-0.104037	0.000955205	0.0941392	-0.153256	-0.0919521	-0.0620287	-0.122664	-0.356627	0.0585771	0.181593	0.147405	0.00147499	0.304748	0.00149956	-0.118631	-0.00602509	-0.325913	-0.101261	0.00356865	0.142345
YBR155W	1	H-H	-0.0207458	-0.126531	-0.119978	-0.199102	-0.100268	-0.0654702	0.181514	0.173096	0.405189			0.641341	0.927889	0.898856	0.38185	0.333052	0.435987	0.853978	0.420795	0.505235	0.693733	0.544704	0.611934	0.792465	0.490449	0.598976	0.897103	0.68456	0.547032	0.529469	0.610638	0.806786	0.363278	0.677701	-0.141012	0.621493	0.747119	0.202718	0.622126	0.740624	0.63512	0.433503	0.366174	0.338644	0.107902	0.134268	0.529777
YBR156C	0	T-H	-0.0805455		-0.203799	0.115549	-0.145297	0.0624396	-0.280407		-0.0980909	0.155819	0.0617457	0.590777		0.470157	0.0683373	0.0343857	-0.15055	-0.0999563	0.0778483	0.2066	0.33034	0.0917763	-0.00977824	0.244006	-0.0386736			0.0313854	0.0950428	0.271307	0.189159	0.1172	0.2516		0.153869	0.353943			0.320804	0.341888		0.0221801	-0.0369847	0.392054	0.224536	0.143657	-0.0887355
YBR157C	1	H-H	-0.0108948	0.0913243	-0.0154428	-0.284824	-0.0492097	-0.0445818	-0.158226	0.657703	-0.0315146		0.116345	0.760587	0.143992	0.64846	0.439011	0.150246			0.461121	-0.0414933	0.431953	0.427852	0.311306	0.240362	0.298538	0.184357	0.553841	-3.08551e-05	0.144198	-0.162223	0.0773258	0.151405		0.41871	0.26902	0.368537	0.271266	0.330207	0.010826	0.278683	0.156115	0.178409	0.141596	0.38463	0.224059	0.105223	0.0639452
YBR158W	6	H-H	-0.0160014	0.174354	-0.34118	-0.0416493	-0.425847	-0.101927	-0.825278	-0.1917	-0.928767	-0.981734	-0.442844	0.0615167		-0.666427	-0.338576	-0.839437	-0.880641	-0.75477	-0.903817	-1.46327	-1.61121	-1.79445	-1.837	-1.62782	-1.82293	-1.54521	-1.72904	-2.13817	-1.96146	-1.97707	-2.14376	-1.81957	-2.10626	-1.78115	-1.68463	-1.27218	-1.57763	-1.097	-1.67857		-1.76615	-1.22383	-1.32907	-1.66803	0.0535488	-0.163826	-0.216873
YBR159W	0	T-H	0.0422111	0.0998347	0.00624745	-0.121773	0.108499	0.110679	-0.0797429	-0.00638041	-0.100567	-0.410563	-0.199708	-0.165434	-0.626966	0.0233552	-0.16095	-0.229746	-0.050585	0.0178677	0.108212	-0.0420918	-0.170467	0.0629246	-0.0466684	-0.0900183	-0.087885	-0.154892	-0.0654414	-0.0295771	0.0270372	0.0702769	0.0735611	0.0344252	0.0279717	-0.0046251	0.106594	0.126521	0.0508769	-0.049883	0.185802	0.357128	-0.223551	-0.17074	-0.204933	-0.112042	-0.142555	-0.0659208	-0.0934546
YBR160W	0	T-H	0.0113232	0.143514	-0.207734	0.016282	0.110534	0.213208	0.116726	-0.129078	-0.22722	-0.219712	0.105793	0.0817488	-0.0822363	-0.386598	0.0488549	0.191086	0.10061	0.265671	0.581451		0.328164	0.330621	0.218176	0.382531	0.123522			0.335253	0.306386	0.569916	0.404529	0.211146	0.447216	0.311183	0.489585	0.142487	0.320846	0.283756		0.349197	0.0951257	0.229637	0.121434	0.110746	-0.0855744	-0.0360046	-0.0414865
YBR161W	0	T-H	-0.0365232	-0.0224278	0.0122457	-0.129899	-0.196173	-0.0476218	-0.322534	0.10818	0.00851484	0.123024	-0.074622			0.144915	-0.0458492	-0.315766	-0.45561	-0.659303	0.169963	-0.237718	-0.0652344	-0.0519431	0.123864	0.13427	-0.252671	-0.408952	0.0912518	-0.16822	0.0408897	-0.106339	-0.0678735	-0.16896	-0.269066	-0.223678	0.0345616	-0.0812381	-0.123666		0.0317234	0.139329	-0.174722	-0.0373174	-0.445363	-0.0404262	-0.0264645	0.105369	-0.0392007
YBR162C	0	H-H	0.119629	0.285237	-0.215842				-0.0913049	0.0151976	-0.305716	-0.22277	0.106432	-0.271101	-0.329911	-0.135211	-0.603693	-0.72102	-0.616852	-0.297498	-0.043218	-0.0479945	-0.629077	-0.100083	-0.204312	-0.476933	-0.52114	-0.595631	-0.508948	-0.282951	-0.246503	-0.20285	-0.331189	-0.300001	-0.485055	-0.300121	-0.428096	-0.264738	-0.215297	-0.245704	-0.0527739	0.0696511	-0.527155	-0.316434	-0.356507	-0.273331	-0.185172		-0.490704
YBR162W-A	9	H-H	0.0223019	0.120859	-0.0489801	0.110165	-0.205891	-0.179014	-0.0860036	-0.0331497	-0.362735	-0.374403	-0.554546	-0.177421	0.206125	-0.26001	-0.168016	-0.377888	-0.0698011	0.0120806	0.424042	0.0878719	0.0387884	0.0693367	0.302154	-0.493883	-0.246287	-0.244349	0.616451	0.264351	0.310586	-0.000891415	0.260123	0.281876	-0.548431	-0.554051	-0.906965	0.0603944	-0.123853	-0.20423	-0.0137594	0.180802	0.31575	-0.199309	0.252676	-0.55616	-0.0747721	0.0718045	0.54674
YBR163W	0	T-H	-8.381e-05	0.0339417		-0.00611907	-0.0906189	-0.0666976	0.0551389	-0.0835018	-0.0350986	0.0742258	0.118144		-0.188044	-0.041046	0.137464	0.24096	0.187319	0.220868	-0.362879	-0.252557	-0.215571	-0.338023	-0.598342	-0.233806	-0.165781	-0.127393	-0.367847	-0.191656	-0.23653	-0.321997	-0.301971	-0.347395	-0.295196	-0.0393089	-0.0418027	-0.250903	-0.423305	-0.391925	-0.333725	0.00620051	-0.335423	-0.239453	-0.245443	-0.110122	-0.205059	-0.116218	-0.235485
YBR164C	0	H-H	0.0328859	-0.0112504	-0.185358	-0.0420728	-0.0812106	0.05798	-0.00449566	0.0877575	0.050425	0.249634	0.117363	-0.0754434	0.231922	0.0235612	0.14983	0.175876	0.0980457	0.125113	0.0721993	0.114373	-0.109752	0.0416213	0.222913	0.0195683	0.0150701	-0.0129048	0.188782	0.0128447	0.101209	0.0473094	0.0759961	0.0271947	0.0724274	-0.0792044	0.0447223	0.2615	0.09016	0.0160899	0.116121	0.30292	0.0278593	-0.0466831	-0.0353519	-0.153931	-0.138544	0.0989617	-0.0201367
YBR165W	0	H-H	0.0338699	0.114959	-0.0455176	-0.000771146	-0.255185	0.0437496	-0.0417346	-0.316117	-0.16702	-0.329547	-0.171118	-0.385309		-0.123899	0.0205525	0.331375	0.152333	-0.133614	0.094065	0.19481	0.0289199	-0.0466264	0.122836	-0.0748725	-0.224361	0.0334837	-0.020529	-0.0277645	0.0742082	-0.0568416	-0.055881	-0.151857	-0.0967658	-0.200085	0.0881106	-0.1107	0.0779827	0.034978	-0.0344683	0.310201	-0.0916166	-0.00463766	-0.0937588	-0.0647542	0.0123125	0.0130694	-0.195063
YBR166C	0	T-H	-0.0346116	-0.0894646	-0.0392087	-0.226583		0.0829944	0.00769361	-0.0945044	0.141805	0.289692	0.0412444			0.329213	0.0656833	0.0660343	0.0717849		0.0666603	0.211257	0.0332962	0.0686728	0.00174288	0.0404895	-0.00680805	0.126349	0.18592	0.335302	0.288057	0.222223	0.0389173	0.120985	0.163873	-0.092429	0.157483	-0.00446088	0.0954222	0.0822518	0.19394	0.383082	0.197358	-0.0378727	-0.138272	0.114663	0.147132	0.148825	0.0906241
YBR167C	0	H-H	-0.0705911	0.0966234	0.167047	0.359625	0.00951212	0.130946		0.202183	0.0949273		0.367605	0.153539	0.559645	0.496268	0.45655	0.544201	0.426656	0.231993	0.201786	0.30997	0.315927	-0.173114	-0.254336	0.219809	-0.108583	0.224719	0.0552374	-0.0822754	0.0388427	0.052203	0.0402391	0.0384077	-0.111711	-0.132248	0.0675301	0.108568	0.0943359	0.226434	0.128493	0.390698	0.457271	0.0525553	0.239284	0.357394	0.261627	0.139575	0.190398
YBR168W	7	H-H	0.0657816	0.034352	0.0030613	-0.0211041	-0.0974894	-0.0528259	-0.0253498	-0.397223	-0.209368	0.0614405	0.229826	-0.667858	-0.293927	-0.218666	-0.0817758	0.0168731	0.114776	-0.355845	-0.634352	-0.698985	-0.558409	-0.4596	-0.562003	-0.709254	-0.61882	-0.559776	-0.529477	-0.516728	-0.365271	-0.564341	-0.508295	-0.497925	-0.739288	-0.515188	-0.580531	-0.46912	-0.529823	-0.51871	-0.480409	-0.215364	-0.511399	-0.420823	-0.256269	-0.275079	-0.134956	-0.1013	-0.31202
YBR169C	3	T-H	-0.0488579	-0.113643	0.110664	-0.0466822	-0.483315	-0.521076	-0.375944	-0.0642323	-0.286349	-0.543175	-0.108977	0.418888	0.0702936	0.57423	0.189873	0.000887576	-0.349222	-0.0483937	0.759906	-0.0352381	0.52068	1.28837	0.448302	0.727948	0.496914	0.65766	0.603173	0.682325	0.732819	0.512715	0.498783	0.184462	0.452856	0.567582	0.866268	1.1301	0.875097	1.14452	1.25188	1.43909	0.685231	0.950831	0.127364	0.41033	0.356626	0.270126	0.417467
YBR170C	2	H-H	0.0123127	0.0300867	-0.0615489	0.120193	0.202235	0.182032	0.276552	0.24633	0.126802	0.267923	0.194481			-0.0615215	0.622636	0.730253	0.64613	0.41317	0.57136	0.650606	0.217393	0.416123	0.575348	0.612972	0.555346	0.497094	0.676677	0.442932		0.475504	0.600984	1.07018	0.606923	0.439405	0.701623	0.508515	0.433076	0.356325	0.670505	0.685419	0.390364	0.425544		-0.0309808	0.0871128	0.0795318	0.147988
YBR171W	1	H-H	0.00113337	0.333003	-0.0413986	0.340705	0.106052	0.26528	0.32663	0.181668	0.316992	0.176403	0.139977	0.326227	0.291388	0.380028	0.458021	0.498589	0.696078	0.681807	0.885423	0.823579	0.624744	0.470554	0.382908	0.469604	0.290197	0.540986	0.826975	0.741338	0.742706	0.755	0.715414	0.648327	0.615551		0.151786	0.579495	0.623419	0.359419	0.697932	0.679705	0.72922	0.309711	0.300426	-0.588619	0.363596	0.300336	0.736836
YBR172C	1	T-H	0.024151	-0.0241566	-0.265087	0.0112267	0.136213	0.0506812	0.219016	0.379409	0.220633	0.377211	0.259067	0.247365	0.400427	0.577067	0.300073	0.322592	0.322079	0.357455	0.485161	0.205648	0.210668	0.197123	0.247171	0.0685179	0.209122	0.184012	0.263896	0.141279	0.0462123	0.108028	0.082998	0.0995849	-0.00664945	0.252342	0.164072	0.402305	0.490483	0.366266	0.213436	0.618447	0.134117	0.184427	0.572172	0.566107	0.0167241	0.0612844	0.125446
YBR173C	2	H-H	-0.0348721	0.0541317	0.0598336	0.145933	0.236072	0.292938	0.214837	0.144006	-0.309547	-0.491862	-0.14398	-0.170486	0.0291146	-0.296251	0.26488	0.349844	0.483281	0.344491	1.31283	0.68727	0.353439	0.635338	0.554319	0.729766	0.381758	0.583999	0.732247	0.715218	0.749142	0.816036	0.766397	0.492879	0.747658	0.475866	0.616397	0.416408	0.734047	0.782216	0.636584	0.868071	0.589057	0.601027	0.485342	0.34458	0.176029	0.130758	0.343139
YBR174C	0	dubious gene	-0.00556649	-0.020426	-0.280104	-0.35886	-0.416103		-0.230943	-0.0855414	-0.328208	-0.602635		-0.53679		-0.747284	-0.416025	-0.591628	-0.424619	-0.716764	0.0257245	-0.264151	-0.398763	-0.337424	-0.0577353	-0.627465	-0.553549	-0.601877	-0.100971	-0.416064	-0.28634	-0.254827	-0.27559	-0.348438	-0.479707	-0.58959	-0.64584	-0.292474	-0.306531	-0.333826	-0.214454	0.114285	-0.543931	-0.307101	-0.154037	0.0910249	-0.399631	-0.268154	-0.20715
YBR175W	0	H-H	0.0178763	-0.0544652	-0.395026	-0.395998	-0.212915	-0.24135	0.0541987	-0.32151	-0.086625			-0.508149	-0.494245	-0.664499	-0.0620142	-0.00580951	0.0263924	-0.194113	0.175087	0.209722	-0.456496	-0.361871	-0.098535	-0.335872	-0.530594	-0.350132	-0.287409	-0.368893	-0.205124	-0.156869	-0.267721	-0.302373	-0.201868	-0.382644		-0.410022	-0.413185	-0.334493	-0.298472	0.133818	-0.356815	-0.301959	-0.418966	-0.155564	-0.441038	-0.466567	-0.309988
YBR176W	7	T-H	0.0224872		0.127505	-0.175966	-0.0033907	0.0762421	0.226112	-0.0285268	0.261757				-0.0678387	0.176696	0.19996	0.192334	0.215977	0.242467	-0.347099	-0.169514	-0.35938		-0.488035	-0.230757	-0.272539	-0.16786	-0.343873	-0.349651	-0.384584	-0.327037	-0.156142	-0.260213	-0.203703	-0.267803	-0.057657	-0.306581	-0.463701	-0.855381	-0.366007	-0.196189	-0.384888	-0.284427	-0.170715	-0.301858	-0.179283	-0.121361	-0.142807
YBR177C	6	T-H	0.139578	0.132294	-0.11157	0.172058			-0.0700547	-0.193011	-0.443069	-0.486996	-0.178687	-0.671291	-0.695942	-0.672331	-0.376093	-0.203171	-0.18275	-0.219134	-0.373779	-0.236859	-0.888807	-0.644581	-0.80466	-0.705548	-0.896831	-0.843129	-1.05873	-0.849354	-0.708312	-0.637571	-0.608925	-0.674014	-0.977712	-0.693639	-0.72996	-0.617031	-0.717648	-0.541561	-0.642641	-0.122252	-0.936029	-0.786216	-0.733608		-0.231448	-0.138635	-0.325101
YBR178W	0	dubious gene	-0.00882584	0.0455971	-0.0841749	0.144417	-0.0446306	-0.0129544	-0.104341	0.0622848	-0.141798	0.462713	0.145197			-0.138993	-0.200054	-0.248766	-0.0750527	-0.119969	-0.0396953	-0.0635562	0.0346516	-0.0217339	-0.0168537	-0.409632	-0.233216	-0.175117	0.201126	0.0593235	0.334352	-0.0663771	0.262627	-0.000326125	-0.285154	-0.537948	-0.641327	-0.133847	0.177127	0.423802	-0.137858	0.0755131	0.180877	-0.0850098		-0.260177	0.00147158	-0.111974	0.225823
YBR179C	0	H-H	0.00667832	0.0516827		0.153816	-0.099841	-0.0914583	-0.112385	-0.0217747	-0.058272	-0.0817606	0.0577796		-0.325813	-0.058481	-0.0909483	0.0516944	0.0489552	-0.0934487	-0.396579	-0.159559	-0.28712	-0.49533	-0.543463	-0.377673	-0.444887	-0.267323	-0.369157	-0.367373	-0.375101	-0.332868	-0.477152	-0.375213	-0.504781	-0.243823	-0.2353	-0.350769	-0.416939	-0.329746	-0.378813	-0.102599	-0.304765	-0.386461	-0.363785		-0.0176353	-0.0377157	-0.072192
YBR180W	0	H-H		-0.0914773	-0.200256	-0.0753472	-0.241789	-0.128883	-0.0695527		0.102939	0.360718	0.0946421		0.196935	0.303984	-0.0398646	0.0414368	-0.0848721	0.0179353	-0.0121685	0.183673	-0.0718457	-0.0263905	0.035087		-0.00705029		0.0933811	-0.032266	-0.0754916	0.00942057	0.123558	-0.0829449	-0.13572	-0.0549478	-0.0251522	0.0207368	0.0884251					-0.244142	-0.131527		-0.119537		-0.123929
YBR181C	8	T-H	0.0108503	0.0792009	-0.270152	-0.189497	-0.230841		0.155733	-0.802158	-0.0960462	-0.631648	-0.389627	-1.08304	-0.603044	-0.601986	-0.764563	-0.703236	-0.46504	-0.381764	-0.486894	-0.0805633	-0.833058	-0.774723	-0.38414	-0.956241	-0.850329	-0.762992	-0.604596	-0.580325	-0.546493	-0.315184	-0.458443	-0.480261	-0.529323	-0.702595	-0.964322	-0.534666	-0.625563	-0.681114	-0.606158	-0.285382	-0.488966	-0.917664	-0.513559	-1.00703	-0.213497	-0.219909	-0.20521
YBR182C	4	T-H	0.00352755	0.00174894	-0.141611	0.10239	0.341573	0.162462	-0.133454	0.185532	0.231765			0.671854		1.04533	0.512788	0.568107	0.0895923	0.259209	0.173189		0.363645	0.121604	0.608443	0.41886	0.335006		0.37966	0.276725	0.35681	0.117054	0.162598	0.23457	0.146051	0.386101	0.473176	0.0449953	0.167488	0.241873	0.176109	0.44536	0.573753	0.539911	0.980058	1.13517	-0.104573	-0.17439	0.0445205
YBR183W	5	H-H	0.0935307	-0.0272462	0.0673352	-0.0898567		-0.000783127		-0.123723	0.150098	-0.0406235	0.199867	-0.271418	-0.264155	0.0446127	0.410032	0.402716	-0.279592	-0.434543	-0.355387	-1.04902	-1.13188	0.120327	-0.766497	-1.04723	-1.03285		-1.04548	-0.919087	-0.382194	-1.20204	-1.11535	-1.37314	-1.55526		-0.645371	-0.427291	-0.297795	-0.464423	-0.601069	0.198373	-0.774284	-0.979016	-0.722787	-0.811418	-0.128104	0.211361	-0.197083
YBR184W	0	T-H	0.0218176	0.0604612	-0.140757	-0.10894	-0.153797	-0.28289		-0.0554576	-0.0362048	0.835167	0.912777	1.02758	0.40777	0.686185	-0.183683	-0.0288748	-0.0112332		-0.469018	-0.576927	-0.463047	0.0323719	-0.301896		-0.331887	-0.36958	-0.236919	-0.275161	-0.153148		-0.526416			-0.508016		-0.321064	-0.267939		-0.32203	-0.356141	-0.549201	-0.239865	0.0390626	-0.0681591	-0.0911311	0.117978	-0.203776
YBR185C	9	H-H	0.0827923	-0.0920977	0.0699589	-0.0318527	-0.108374	0.0189844	-0.369052	-0.36015	-0.511493	-0.880331	-0.472197	-0.557829	-0.615232	-0.35444	0.133624	0.156897	-0.075167	-0.202198	0.0146023	-0.292007	-0.0813446	0.17951	-0.573022	-0.000908143	-0.0916502	-0.0988302	-0.303321	-0.197563	-0.0362531	-0.1489	-0.0354135	-0.299787	-0.23393	-0.0854519	0.0100894	0.0882919	0.0570157	0.132889		0.488774	0.0436225	0.0681885	-0.240061	-0.224128	-0.0391151	-0.0632233	0.00600429
YBR186W	0	H-H	-0.0787866	0.000979011	-0.0867678	-0.0959291	0.0345036	-0.0230888	-0.160835	0.405496	0.347797		1.00032		0.417757	0.856745	0.302196	0.207525	0.258516	-0.225991	0.257963	-0.157372	0.307305	0.0753036	0.396003		-0.304752	0.02791	0.139554	-0.0394672		0.117826	-0.00452992	0.187545	0.0219112		0.158899	0.373158		-0.143014	-0.2104	0.357858	-0.0988973	-0.165328			-0.166254	-0.160797	-0.125927
YBR187W	0	T-H	0.0901249	0.26073	-0.268687	-0.427166	0.192739	0.141772	0.201629	-0.240057	0.148733	-0.0178798	0.165814	0.0443822	0.209113	0.242916	0.179678	0.509282	0.304614	0.565844	0.211709	0.35481	-0.0668052	-0.28562	-0.22357	0.0753659	0.0325449	0.359413		-0.0698502	0.262244	0.122352	0.191413	0.232175	0.117827	0.16521	0.125046	0.0530156	-0.0855322	-0.162802	0.152385	0.236288	-0.177291	-0.106207	-0.182179	0.103969	-0.232949	-0.293853	-0.166011
YBR188C	1	H-H	-0.048956	-0.102473	-0.112204	0.0719976	-0.032228	-0.173081	0.0685905	-0.0407794	-0.080882	-0.231668	-0.218546	0.379475		0.211021	0.1815	-0.100863	0.0742545	0.290369	0.0976067	0.068905	0.0456085	-0.075248	0.00726797	0.0595547	0.0677399	0.0873263	0.204076	0.10395	0.156585	0.106177	0.217985	0.20893	0.084831	-0.0172204	-0.170966	0.143517	-0.0513674	0.0201728	0.138975	0.22442	0.171591	-0.0368376	0.0944192	-0.272827	0.0125823	0.111845	0.327715
YBR189W	9	H-H	0.0278956	0.183502	-0.276794	-0.180039	-0.0351866	-0.0961069	0.195398	-0.359148	-0.174856	-0.713602	-0.213762	-0.445047	-0.268139	-0.591989	-0.31641	-0.320653	-0.00904606	-0.149777	0.916703	0.298685	-0.239845	-0.231241	0.034888	-0.271836	-0.373156	-0.213218	-0.210634	-0.279812	-0.172207	0.114389	-0.0943537	0.0379351	0.00348391	-0.254557	-0.286329	0.13439	-0.106353	0.0750457	-0.174909	0.199087	-0.0683245	-0.333799	0.0209671	-0.292935	0.0293005	0.0381298	0.055213
YBR190W	0	dubious gene	-0.0451599	0.0121479					-0.130865	0.170812		0.468546	0.439648			0.0649372	-0.512976	-0.651773			0.151856	-0.0953538	0.577846		0.324341			-0.131775		-0.289465	-0.177308	-0.217585	-0.195331		0.472778	-0.195218	-0.291171	-0.059145				-0.151641			0.451229	0.710389	-0.0215881	-0.219097	-0.238805
YBR191W	0	T-H	-0.028774	0.0132113	-0.160441	-0.183944	-0.00162113	0.0100441	0.254624	-0.385331	-0.037999	-0.640399	-0.12655	-0.391616	-0.311384	-0.290099	-0.290201	-0.182023	0.152888	0.0274426	0.163766	0.156445	-0.35532	-0.342151	-0.312094	-0.217453	-0.421179	-0.265804	-0.260408	-0.224116	-0.151271	0.198528	-0.165786	-0.178386	0.0574396	-0.237682	-0.244425	-0.1127	-0.171174	-0.0854338	-0.274626	0.0534742	-0.207606	-0.408786	-0.0875528	-0.250596	0.0621701	-0.0127619	0.0754691
YBR192W	0	T-H	-0.0338243		-0.112097	-0.295288	-0.116679	-0.107096	-0.0417766	-0.166306	-0.0194673	-0.130715	-0.0422037		0.564773	0.007609	0.0606842	-0.129131	-0.182987	-0.1699	0.283935	0.0303793	0.177809		-0.0158266		-0.206392	0.0344005	-0.222221	-0.139574	-0.0499336	0.00256588	-0.0762281	-0.0288314	-0.128089	-0.0690265	-0.0655067	0.0376706	0.0231645	0.0607779	-0.00123761	0.2854	-0.368096	-0.225342		0.331668	-0.0793507	-0.0729994	-0.075361
YBR193C	0	H-H	0.106352	0.101793	0.136782	0.221183	0.0103655	0.109572	0.0834894	-0.0881572	-0.11597	0.0566767	-0.00780244	-0.0699581	0.192321	0.0976544		0.234348	0.134266	0.274318	-0.24419	-0.0292474	-0.226801		-0.152356	-0.0391355	-0.409757	-0.231346	-0.335913	-0.0478555	-0.103781	-0.121082	-0.260127	-0.253165	-0.259593	-0.24262	-0.255406	-0.195527	-0.173242	-0.362741	-0.0630124	0.283101	-0.149794	-0.186235	-0.129929	-0.341725		0.119622	0.0850608
YBR194W	0	H-H	0.0920069	-0.0393873	0.15799	0.188055	-0.0212184	-0.0247715	0.212862		0.156716	0.313471	0.013098	0.129038	0.393714	0.429295	0.279957		0.418744	0.370338	0.255129	-0.0386351	0.210158	0.202108	0.227308	0.224721	0.00681113	0.0402802	0.314604	0.307249	0.281421	0.0697826	0.218553	0.0192117	0.0296656	-0.18376	-0.541788	-0.0582023	0.0196779	0.36422	0.145496	0.497538	0.441365			-0.455409	-0.0444324	0.114596	0.218348
YBR195C	0	T-H	0.0430196	0.0420538	0.0827819	-0.0743552	0.0478132	-0.00583452	-0.00654358	0.251045	0.290718		0.494059	0.28236	0.299399	0.612491	0.0839524	0.0731812	0.094477	0.0112484	0.0411856	0.254693	0.186521	-0.0183843	0.212345	0.13094	-0.255738	0.172176	0.0759092	-0.0530691	-0.014896		-0.18796	-0.121957	0.0738279	0.032449	0.193061	0.167894	-0.0317967	0.0577758	-0.00786207	0.260045	-0.0471914	0.0772564	0.0622284	0.287427	0.14968	0.117205	0.0851325
YBR196C	0	T-H	0.100102	0.0166447	-0.191139				-0.0851512	-0.312801	-0.198492		-0.136502		-0.157924	-0.359188	-0.259491	-0.349486	-0.422181		-0.10597	-0.239021	-0.413378	0.114858	-0.00922934	-0.280147	-0.0988674	-0.0330455	-0.301487	-0.25957	-0.117468	-0.202731	-0.158621	-0.161452	-0.38893	-0.0423217	-0.0101231	0.305967	-0.121512	0.0810248	0.106637	0.569865	-0.315359	-0.130185	0.331511	0.131284	-0.0924953	-0.0832163	-0.261447
YBR197C	0	T-H	-0.00111381	0.135216	-0.127638	-0.197818	-0.222997	-0.0849055	-0.0673797		-0.328334	-0.400181	-0.347569		0.17291	-0.201909	-0.449763	-0.563656	-0.481201	-0.328744	-0.389362	-0.00374422	-0.421203	-0.446869	-0.210536	-0.534728	-0.457206	-0.504435	-0.29432	-0.248296	-0.351399	-0.179651	-0.251694	-0.18308	-0.215615	-0.359553	-0.646792	-0.256986	-0.29427	-0.475507	-0.395698	-0.0496813	-0.288281	-0.369306	-0.165972	-0.631542	-0.0456266	-0.0317139	-0.0273769
YBR198C	0	H-H	-0.0604756		0.02553	0.0409342	0.132274	0.144153	-0.0394698	0.304968	-0.010825		0.302955	0.194332		0.198343	-0.0172567	0.00334676	0.0642654	0.0415753	0.0864737		0.230453	0.215442	0.202866	0.246063	0.26874	0.163784		0.272802	0.137303	0.256565	0.289007	0.303519	0.318762	0.274352	0.146056	-0.0128596	0.201706		0.355878	0.176341	0.18184	0.183081	0.0931724		0.200959	0.0672982	0.0808576
YBR199W	0	H-H	0.0563225	0.0671002	-0.0499984	-0.0689822	-0.00539849	-0.0814803		-0.296938	0.00391566	-0.282489	-0.212864	-0.558636	-0.306625	-0.260063	-0.126825	-0.0929564	-0.0501412	-0.0341205	0.421022	0.605835	0.365962	0.434275	0.323553	0.466439	0.171289	0.35923	0.434611	0.428978	0.500436	0.596049	0.349496	0.42136	0.392165	0.452298	0.562434	0.326858	0.517915	0.351373	0.44204	0.625938	0.328451	0.543705	-0.335783	-0.0864861	0.0554504	0.0806135	-0.0639992
YBR200W	0	T-H	0.052921	-0.126946	-0.0248012	-0.095444	0.110855	0.0916204	0.0807514	-0.0304774	0.0530049	0.121078	0.356413	0.259926	0.0601057	-0.0733812	-0.206128	-0.0264314	0.0474444	0.122748	-0.291864	-0.0270991	0.0133651	-0.258979	-0.123684		0.017398	0.00816509	-0.0415548	0.0300295	0.0614818	0.0361593	-0.0602008	-0.0265596	0.118829	0.0691133	0.135498	0.0290898	-0.0211725	-0.263021	-0.175161	0.0902725	0.0316117	0.00371206		-0.0350845	-0.0183329	-0.0364642	-0.100061
YBR201W	0	T-H	0.045533	0.163878	0.0697376	-0.0149359	-0.113487	0.102521	-0.0427665	-0.191123	-0.10297	-0.303061	-0.18033	0.11998	-0.061404	0.0465933	0.0444787	0.225148	0.0230685	0.0448424	0.249086	-0.0490492	-0.168563	-0.061357	-0.554941	0.134994		-0.0467344	-0.294405	-0.199976	0.02619	0.0262211	-0.279281	-0.233358	0.0126584	-0.362187	0.287615	-0.158988	-0.00598455	0.012725	-0.0595832	0.207758	-0.208506	0.0112281	-0.130807	-0.201167	-0.0546362	-0.0140401	-0.28291
YBR202W	0	T-H	-0.0212739	0.129381	-0.270171	0.0040281	0.123666	0.12743	0.1118	0.104527	-0.00844633	0.0785726	0.0698622	-0.244686	-0.0981828	0.0342481	-0.0730015	0.187461	0.223238	0.283688	0.000172768	-0.102176	-0.253553	-0.231226	-0.239402	-0.3064	-0.0408438	0.133629	-0.157131	-0.115261	-0.144079	-0.206455	-0.138104	-0.103258	-0.241052	0.0393885	-0.168797	-0.0162451	-0.0601402	-0.125314	-0.112041	0.098586	-0.319069	-0.159713	-0.420569	-0.144665	0.0299134	-0.0222704	0.195915
YBR203W	0	T-H	-0.039084	0.0808958	-0.205034	0.139887	0.0785706	0.157823	-0.140688	0.0272466	0.00572828	-0.244242	0.0222768	0.218988	-0.028942	0.201089	0.0380179	0.123588	-0.0736437	-0.115916	0.419293	-0.150131	-0.0750465	-0.00354803	-0.26761	-0.0672533	-0.163611		0.261191	-0.251057	0.0202654	-0.163716	-0.263791	-0.231049	-0.281006	-0.155626	0.17945	0.0895358		0.103382		0.229699	-0.248711	-0.196817	-0.0130482	0.117096	0.0951245	0.00489753	-0.0312451
YBR204C	0	H-H	0.0383858	0.0615622	-0.0291493	0.0774261	0.0568966	0.106604	-0.0158675	-0.0540435	0.0403863	-0.176832	0.40421	-0.0726553		0.0545503	0.226356	0.0632306	0.0321512	0.0621073	-0.236531	-0.289453	-0.235953	-0.0800196	-0.21328	-0.0567069	-0.178217	-0.0422117	-0.180712	-0.127281	-0.0594751	-0.210119	-0.120253	-0.260229	-0.109997	-0.0994251	-0.185657	-0.20347	-0.263366	-0.190145	-0.168851	0.0892551	-0.225366	-0.00438858	-0.305365	-0.329007	-0.0675161	-0.00858306	0.118417
YBR205W	0	H-H	0.00206245	0.0702912	-0.102608	-0.0997253	-0.0239464	-0.0107834	0.12355	-0.237241	-0.0727969	-0.338975	0.0396946	-0.16136		-0.516229	-0.150069	-0.178511	-0.0080118		0.401478	0.034989	-0.261007	-0.162637	-0.210232	-0.137135	-0.154865	0.135421		-0.107409	-0.0166369	0.0496076	-0.124449	0.0221201	0.0545035	-0.0371275	0.100077	0.228173	-0.199754	-0.225651	-0.119672	0.111577	-0.148347	-0.239939	-0.281936	-0.444283	-0.0600275	-0.094019	-0.165955
YBR206W	0	dubious gene	0.0341412	0.00510656	0.124376	-0.293827	0.0295836	0.0381909	0.165848	-0.17872	-0.0365061	-0.359131	-0.248363	-0.387998		-0.355734	-0.013673	-0.097524	0.154439	-0.287517	-0.108574	-0.229925	-0.244777	-0.0283662	-0.236056	0.0352189	-0.173224	0.0220245	-0.0924548	0.00644868	0.12429	0.0393127	0.0730471	-0.0537665	0.0973859	-0.0752354	0.181666	0.0938874	-0.194491	-0.0772849	0.00630786	0.11795	-0.307165	-0.0588345	-0.288832	-0.363295	-0.217918	-0.189012	-0.334994
YBR207W	0	T-H	0.0279907	0.0441283	-0.0477336	-0.244656	-0.00263677	-0.109223	-0.0926711	-0.507212	-0.343282	-0.533306	0.0739584	-0.354915	-0.421285	-0.435483	-0.117391	-0.0484777	-0.12986	-0.208842	0.256097	-0.0410382	-0.360233	0.219037	-0.406817	0.0429245	-0.218351	-0.0883389	-0.021111	-0.0368573	0.0796321	0.106737	-0.0517216	-0.16912	-0.046522	-0.0135078	-0.00744339	-0.341034		0.10416	0.0591346	0.317877		0.14872		-0.164406	-0.17395	-0.163703	-0.244821
YBR208C	5	H-H	0.0219664	0.227586	0.216988	-0.142422	0.0161179	0.815128	-0.351419	0.363959	-0.509681	-0.129052	0.0566783	0.392581	0.296859	-0.242048	-0.0264431	-0.166603	-0.201989	-0.615099	0.139567	-0.114723	-0.474904	-0.129962	0.125883	-0.116943	-0.47519	0.0195311		-0.333632	-0.153604	-0.120156	-0.0713257	-0.028092	-0.171139	-0.260926	-0.0273178	0.231697	-0.59726	0.0691171	0.0247658	-0.0408432	-0.664592	-0.511377		-0.54354	-0.188293	0.0322902	-0.367611
YBR209W	0	dubious gene	-0.00677935	0.179195		0.0153465	-0.0342079	-0.162904			-0.152748	0.0965771	-0.0129322			0.0394594	-0.179407	-0.135014	-0.258098		-0.14967	0.0619235	-0.200135	-0.344132	-0.258901	-0.152766	-0.191123	-0.174133	-0.306168	-0.338255		-0.170138	-0.259676		-0.342336	-0.289414	-0.441964	-0.11856	-0.459894		-0.33836	-0.0036439		-0.208868	-0.0813806	-0.445001	-0.151957	-0.194371	-0.278305
YBR210W	0	H-H	0.0346286	-0.156318	0.167208	-0.0354784	-0.0584538	-0.0610787	0.23355	-0.396201	0.0253329	0.00420392	-0.131922		-0.215059	0.046997	0.0884396	0.0141735	0.304538	0.352601	0.0611379	0.225731	-0.0792673	0.0786862	-0.185233	-0.0604821	0.0367453	-0.0558942	0.108149	0.194785	0.328041	0.231904	0.252724	0.251195	-0.0724223	0.0452141	0.0788046	0.0605855	0.206656		-0.053306	0.330177		0.186666	0.0347378	-0.149244	-0.0454797	-0.0398793	0.00821506
YBR211C	0	H-H	0.0267344	-0.0218397	-0.00596413	-0.00932763	-0.289721	0.0706374	-0.0512836	-0.23717	-0.0337669		-0.0878285	-0.264378	0.049395	-0.155097	-0.222117	0.00800219	-0.0606356	-0.423502	-0.463436	-0.135251	-0.43746	-0.65513	-0.377672	-0.392121	-0.62101	-0.397229	-0.375994	-0.55158	-0.398601		-0.58727	-0.52837	-0.478614	-0.49464	-0.41887	-0.487094	-0.52535	-0.578115	-0.5955	-0.358733	-0.373991	-0.534838	-0.675861	-0.471395	-0.079934	-0.0609992	-0.358388
YBR212W	0	H-H	0.0471149	0.0195658	-0.0390956	0.121749	0.330029	0.231325	0.305702	0.0571451	0.148586	0.514284	0.27591	0.0956523	0.14793	0.308888	0.0276267	0.156692	0.259008	0.16942	-0.0287652	-0.00786104	-0.0157291	0.164041	0.136104	0.217971	0.111267	0.0867107	0.177768	0.211425	0.181431	0.0776198	0.0944378	0.016026	0.179258	0.275476	0.316455	0.0683712	0.00161149	0.114722	0.0972558	0.432417	0.00444328	0.239011	0.266459	0.261022	0.0559861	-0.0857916	-0.239167
YBR213W	8	T-H	-0.0218864	-0.0330165	0.00877857			-0.130851	-0.119861	-0.544677	-0.183909		0.021454		-0.347334	-0.21537	-0.350326	-0.447625	-0.359681	-0.446188	-0.432297	-0.238187	-0.563329	-0.490722	-0.0863336	-0.804742	-0.467803	-0.558204	-0.482758	-0.558995	-0.483497	-0.464665	-0.417311	-0.424739	-0.606791	-0.542315	-0.653235	-0.307088	-0.46986	-0.488384	-0.35778	-0.111654	-0.516522	-0.524632	-0.478911	-0.332532	-0.231156	-0.227188	-0.365575
YBR214W	5	T-H	0.0333769	0.0196881	0.203376	-0.0164103	0.0369983	-0.0319649	-0.138613	-0.11737	-0.293926	-0.394981	-0.153103	-0.23373	0.0344803	-0.381364	-0.308129	-0.367921	-0.261751	-0.489029	0.0438116	-0.519271	-0.164478	0.403546	-0.000843375	-0.159862	-0.114016	-0.0747496		-0.0466916	-0.0569909	-0.133422	0.084988	-0.111495	-0.394931	-0.133725	0.160027	0.121906	0.513867	0.455012	0.339903	0.598352	-0.211721	0.0535996	0.0368497		0.24826	0.133879	-0.12852
YBR215W	0	T-H	-0.0674706	-0.00979088	-0.119968	0.0828621	0.247257	0.0498095		0.311558	0.309008	0.455967	0.422398	-0.0473111	0.269425	0.274396	0.118988	0.11242	0.127356	0.0711553	0.193248	0.333134	0.388358		0.070148	0.182932	0.165689	0.207566	0.120905	0.127755	0.103248	0.262174	0.180048	0.299316	0.22496	0.370516	0.365727	0.311538	0.204312		0.238122	0.498558	0.231687	0.0504287	-0.057683	0.0569681	0.197933	0.137051	0.0595661
YBR216C	0	H-H	0.0500654	0.0524581	-0.0118827	0.0755459	-0.00385118	0.0365367	-0.0579653	0.0916158	-0.0101386	0.331671	0.550644	-0.207675	0.189433	0.0076764	0.121706	0.0820454	0.0947199	0.141492	-0.0733889	0.0944685	0.203306	0.0793755	0.140266	0.130391	0.131193	0.0751336	0.186663	0.159232	0.283722	0.149725	0.0808182	0.162337	0.203599	0.297607	0.327366	0.159486	0.26859		0.133545	0.373653	0.0953535	0.155062		0.181041	0.181679	0.184594	0.11375
YBR217W	0	H-H	0.0249932	0.042445	0.068563	0.102	-0.233057	-0.0590377	-0.128614	-0.180091	-0.106348	-0.03741	0.0829375	0.320907		0.130964	0.178612	0.0589352	0.117971	-0.0861289	0.0189007	0.044632	-0.236878	-0.155683	-0.509824	0.0125609		-0.315968	-0.0502339	-0.0920659	-0.0298502	-0.0890807	-0.279815	-0.256274	-0.223545	-0.255583	-0.263937	-0.205668	0.00242264	-0.0656994	-0.128001	0.181833	0.011286	-0.205904	-0.0134044	-0.453262	-0.114221		0.0104253
YBR218C	6	T-H	-0.00807252		0.353854	0.227361	0.0431084	0.141491	-0.385146	-0.095407	-0.379952		-0.206846	0.120879	-0.177371	-0.275905	-0.153155	-0.243799	-0.369311	-0.27543	-0.384219	-0.897312	-0.556551	-0.254743	-0.640808	-0.469853	-0.544242	-0.517879	-0.854344	-0.663317	-0.559234	-0.632367	-0.544249	-0.567663	-0.534	-0.543904	-0.35909	-0.298563	-0.258177	-0.180247	-0.337981	-0.167449	-0.649381	-0.542511	-0.294049	-0.621168	0.114083	0.0550051	0.117537
YBR219C	7	T-H	0.127004	0.104547	-0.0927986	-0.231348	-0.102636	0.0181771	0.0644946	-0.118619	0.139339	0.170729	0.169676			-0.144069	-0.281945	-0.334808	-0.0370466	-0.302767		-0.433615	-0.637561	-0.885296	-0.61152	-0.636022	-0.80538	-0.923127		-0.766744	-0.609098	-0.407554	-0.591646	-0.544649	-0.540595	-0.634177	-0.496917	-0.639819	-0.819144	-0.515754	-0.716764	-0.433306	-0.760084	-0.651796	-0.561095	-0.369736	-0.372266	-0.227509	-0.465724
YBR220C	8	T-H	0.0826913	0.0304455	-0.270025	-0.310456	-0.0370032		0.0463723	-0.240927	-0.0573884			-0.0907932		-0.555091	-0.407012	-0.550469	-0.217639	-0.353802	-0.714993	-0.626256	-0.814808	-0.836773	-0.749969	-0.619644	-0.880256	-1.06643	-0.860604	-0.814266	-0.715598	-0.628008	-0.56747	-0.672541	-0.664765	-0.761275	-0.549161	-0.54385	-0.95836		-0.614449	-0.479514	-1.05145	-0.740193	-0.783774	-0.512965	-0.436563	-0.36909	-0.506197
YBR221C	8	H-H	0.107477	-0.0368868	-0.154682	-0.224527	0.028468	-0.0839403	0.0381566	-0.521968	-0.0222271	-0.595598	0.0110789	-0.710695	-0.663005	-0.403102	-0.340175	-0.433498	-0.361499	-0.300351	-0.238844	-0.503684	-0.691854	-0.739965	-0.700267	-0.720128	-0.440949	-0.362485	-0.844441	-0.567486	-0.503042	-0.457244	-0.480744	-0.523315	-0.534976	-0.356335	-0.573362	-0.60171	-0.840365	-0.897841	-0.653337	-0.38867	-0.784501	-0.676986	-0.705799	-0.868076	-0.159195	-0.303987	-0.237681
YBR222C	3	T-H	0.105075	-0.00684488		-0.106212	0.028524	-0.0316826	-0.303889	0.350581	-0.301066		0.288892			-0.20478	0.202217	-0.14812	-0.370955		0.124887	-0.157213	0.0841574	0.0853497	0.363817	0.222975	0.0761168	0.0269027	0.207434	0.0667345	0.153138		0.0544761	-0.00392176	-0.00237298	0.0931227	0.438359	0.553843	-0.238794	-0.209759	0.497839	0.74544	0.0630384	0.211157	0.212356	0.677652	-0.316402	-0.121058	-0.185683
YBR223C	0	H-H	-0.0108871		0.0126432	0.129303	0.230429	0.0967802	0.0575532	0.151547	-0.122887	-0.161281	0.254409	0.196549	0.103295	-0.0787721	0.269193	0.217316	0.17514		0.0585058	0.0984077	-0.154677		-0.324468		-0.0511892		0.00135982	-0.0952708	-0.0150866	0.100853	0.0378373	0.0920534	0.246191	0.244219	0.110859	0.0529024	0.143466	0.14288	0.0632335	0.29523	-0.0577455	0.00457155	0.362815	-0.29996	0.123097	0.0285793	0.0294641
YBR224W	0	dubious gene	-0.094711	0.121394	0.0939708	0.134602	0.102105		-0.0122647	0.240191	-0.126546		-0.152999			0.228259	0.114036	-0.0485051	-0.200635	-0.120735	0.486516	-0.359528	-0.169055		0.154181	-0.169873	-0.149731	-0.261054	0.0962149	-0.106595	-0.401888	-0.309337	-0.0950343	0.0340946	-0.437667			0.155976	-0.491034			-0.21166	-0.532372	-0.212992	-0.163115	-0.300268	0.049771	-0.122731	-0.171577
YBR225W	0	H-H	-0.0153897	0.140095	0.11329	0.307528	0.375106	0.243031	0.159125		0.158684	0.346145	-0.107448	0.692257	0.373078	0.700862	0.25487	0.365499	0.226811	-0.0257906	-0.0695939	0.247843	0.289339	-0.119985	0.303275	0.288046	0.105814	0.408927	0.139559	0.261772	0.292003	0.20144	0.30262	0.0908229	0.151714	0.331929	0.466903	0.203074	0.215449		0.231794	0.43839		0.410671	0.21698	0.354909	0.0664255	0.10018	-0.0941469
YBR226C	0	dubious gene	0.0319978	-0.0665766	0.495085	0.169571	0.163399	0.111136	0.103751	0.0991809	0.173992	0.820656	0.560298		0.900495	0.832466		0.310893	0.435903	0.183042	0.0862257	-0.0180695	0.240959	0.439817	0.369361		0.0901328		0.496147	0.554049	0.658944	0.290443	0.304998		0.338367	0.356578		0.114139	0.217152		0.290864	0.347504		0.481042	0.369994	0.16735	0.148872	0.0532833	0.0458861
YBR227C	0	H-H	0.0424049	0.0228761	-0.0105805	-0.0325514	-0.0726634	0.114208	0.0666736	-0.0760412	0.143146	0.233717				0.292673	0.0916751	0.320027	0.141497	0.207503	-0.0150188	0.359858	0.262836	0.12851	0.239074	0.239963	0.0891487	0.155584	0.156246	0.222473	0.286097	0.252844		0.0795975	0.220959	0.162588	0.107319	0.133588	0.069787	0.223864	0.0904483	0.5158	0.179128	0.0587591	-0.0534931	0.157952	0.17317	0.368156	0.169773
YBR228W	0	H-H	0.00652471	-0.0640979	0.168939	0.0775849	0.0802482	0.153781	0.0238367	0.124956	0.00976532	0.365857	0.0124657	0.246538	0.337384	0.475871	0.24726	0.254653	0.20574		0.0859525	0.053202	0.145831	0.2543	0.264662	0.22529	0.283761	0.202045	0.338084	0.340021	0.310902	0.0988134	0.238629	0.128089	-0.0149892	0.369034	0.258111	0.0977127	0.175449	0.14479	0.234345	0.487971	0.172064	0.400925	0.334448	0.236206	0.201361	0.09283	0.158133
YBR229C	0	T-H	0.0431725	0.0260827	-0.0394276	-0.0993364	0.202353	-0.00626283	0.25746	-0.197688	-0.0459475	-0.0412193	0.0670774	0.0224305	-0.243042	-0.131731	-0.237546	-0.239379	-0.0665846	0.0287519	-0.0804904	0.255323	0.0511765	-0.00405809	0.147641	-0.0299673	0.18585	0.134553	0.199215	0.226186	0.258444	0.336203	0.155343	0.35978	0.324405	0.369681	0.207491	0.248356	0.0177475	-0.00591489	0.179611	0.27829	-0.0538173	0.098601	-0.31869	0.0402238	0.131786	0.0879192	-0.00444691
YBR230C	9	T-H	0.000404705	-0.181523	0.264346	0.061587	-0.170374		-0.810271	0.0655856	-0.718575	-1.0952	-0.392564	-0.809852	-0.937487	-0.723797	-0.167599	-0.939959	-1.00757	-1.20962	-0.465441	-0.787484	-0.52827	0.0858182	-0.279256	-0.13148	-0.820662	-0.787316	-0.427468	-0.391901	-0.381943	-0.455875	-0.308539	-0.613919	-0.456535	-0.823055	-0.206167	-0.168927	-0.135032		-0.178782	0.518135	-0.345598	-0.138519	-0.184307	-0.238049	-0.0251424	0.0764134	-0.0637563
YBR231C	0	H-H	-0.153983	0.0483709	0.005006	-0.0458535	0.129708	0.0866025	0.179846	0.31197	0.104863			0.080046	-0.0207904	0.0548422	0.330844	0.48212	0.395062	0.136506	0.152567	0.409737	0.339085	0.286435	0.355664	0.550366	0.326232		0.282038	0.498979	0.452317	0.481044	0.511485	0.412759	0.364546	0.292933	0.523734	0.430084	0.255029		0.457029	0.746552	0.410078	0.514269	0.135633	0.354184	0.102092	0.0435378	0.173588
YBR232C	0	dubious gene	0.0557515	0.0693638	-0.164854	-0.2421	0.0326534	0.107725	0.263533	0.0645696	0.163637	0.392166	0.368157	-0.305917	0.491063	0.0654809	-0.0764504	-0.0125582	0.138011	0.0672253	-0.0020717	0.14188	0.0488664	0.191072	0.282018	0.013119	-0.0651626	0.15736	0.336653	0.346141	0.312783	0.217666	0.253544	0.213285	0.285038	0.194006	0.35773	0.217487	0.187987	0.129563	0.244168	0.422073	0.0132087	0.18485	-0.265394	-0.0899195	0.0855722	0.0412593	0.0175983
YBR233W	0	H-H	0.0193672		-0.143962	0.00378116	0.251972	0.236888	0.187503	0.320872	0.324885		0.458152	0.241681		0.417458	0.160331	0.255773	0.209045	0.155978	0.433033	0.328592	0.0758758	0.140356	0.0036649	0.156498	-0.0901415		0.291482	0.181568	0.294914	0.382752	0.27137	0.179087	0.353348		0.403341	0.170667	0.00135167		0.307675	0.348439		0.0461294	-0.104545	0.119358	0.0609144	0.0426085	-0.00891063
YBR234C	0	H-H	0.0161987	0.117199	-0.0296723	0.133956	0.289198	0.255762	0.203221	-0.0930597	0.0477795	-0.0960141	0.0706765	-0.170295	-0.159348	-0.0652052	0.132181	0.0468036	0.234797	0.162717	0.143439	0.147682	0.180286	0.480598	0.333884	0.281842	0.336517	0.346115	0.385004	0.429329	0.457427	0.427515	0.583727	0.500448		0.430602	0.122472	0.479173	0.299821	0.35398	0.48131	0.530858	0.131045	0.287982	0.0934392	0.121303	0.100842	0.0920047	0.232891
YBR235W	1	H-H	-0.0390447	0.102096	0.159646	0.32364	0.274298	0.454915	0.0406871	0.590557	0.252993	0.622602		0.334911		0.433499	0.657668	0.553399	0.612918	0.364988	0.682826	0.262048	0.560653	0.324846	0.425369	0.743632	0.402336	0.565636	0.286799	0.422963	0.341286	0.39887	0.399494	0.39741	0.554965	0.460996	0.621852	0.381141	0.271403	0.39257	0.349852	0.567073	0.466813	0.538653	0.28641	0.555596	0.111343	0.143742	0.203173
YBR236C	0	H-H	-0.066143	0.0274529	-0.22507	0.10342	-0.116166		-0.0491693	0.0232168	-0.0854673	-0.288088	-0.217322	0.1422		-0.179379	0.104284	-0.0199208	0.00856872	0.153693	0.307183	0.19895	0.268522	0.300373	0.461579	0.108996	0.215127	0.257396	0.444046	0.279559	0.311402	0.247032	0.240639	0.326903	0.228749	0.226542	0.0647675	0.328877	0.311623		0.313299	0.588237	0.153803	0.0241089	0.134078	-0.0676325	-0.0521172	0.0213274	0.233246
YBR237W	0	H-H	-0.0440737	0.100084	0.0119146		0.130276	-0.055365	-0.093393		0.409688	0.914456				0.420123		-0.155698				0.136103	0.100322	-0.233795	0.0886525	-0.131718	0.0831999		0.0145167	0.214323	0.203567	0.113643	0.0151308	-0.481519		-0.276334					0.11826	0.0685237		0.169738		-0.161224		0.0559636	0.135645
YBR238C	1	T-H	-0.0698029	-0.003049	-0.18433	-0.358527	-0.0993087	-0.00765571	0.411587	0.402475	0.617025	0.694174		0.535267		0.903286	0.436006	0.800992	0.825836	0.600754	0.663346	0.441377	0.424661	0.475975	0.631468	0.123381	0.644228	0.817231	0.371977	0.515112	0.629149	0.363722	0.416097	0.387161	0.176431	0.595072	0.606542	0.348171	0.603362	0.387942	0.811998	0.623356	0.373963	0.427458	0.684627	0.906928	-0.221027	-0.0507799	0.0134053
YBR239C	0	T-H	0.0713333	-0.0434232	-0.00607498	-0.115563	0.231242	0.0647747	0.187413		0.360965	0.475085	0.719036	0.470297	0.310515	0.658772	0.373358	0.368286	0.228846	0.180699	0.20962	0.0572251	0.130375	0.00593852	-0.241294	0.261615	-0.0461569	0.0915591	-0.0406023	-0.169667	-0.0394761	0.0252944	-0.249876	-0.147234	0.0521173	0.169616	0.310189			0.0503482		0.157809	0.0216604	0.14152	0.340254	0.572508	0.0754672	0.0593654	-0.0944591
YBR240C	4	T-H	-0.0418764	0.00596265	-0.0982399	-0.1827	0.31239	0.25322	-0.0802968	0.286302	0.201127	0.13408	0.103042		-0.297769	0.214432	0.799027	0.851306	0.311039	-0.142006	0.0361669	-0.375741	0.290597	-0.209176	0.425337	-0.103884	-0.283975	-0.14393	-0.0684021	-0.265703	0.153493	-0.552306	-0.630516	-0.441622	-0.657448	-0.435076	-0.0454949	0.102444	-1.00185	-0.644894	0.171294	0.355496	-0.0968281	-0.0606735	0.302763		-0.150397	0.119565	-0.0984525
YBR241C	8	H-H	0.102029	-0.0203613	0.278361	-0.03192	0.0913387	-0.239622	-0.0326257	-0.364803	-0.095967	-0.128096	0.0886504	-0.503765		-0.183881	-0.381175	-0.58711	-0.418708	-0.572442	-0.734549	-0.614485	-0.700296	-0.0833982	-0.414989	-0.320442	-0.494879		-0.58662	-0.444452	-0.409583	-0.461566	-0.398589	-0.479012	-0.520593	-0.234404	-0.457425	-0.462278	-0.579896	-0.536005	-0.513155	-0.0832434	-0.528084	-0.143279	-0.613211	-0.541473	-0.214509	-0.325079	-0.361257
YBR242W	0	H-H	0.00179902	-0.0689992	0.0567874	-0.0982538	-0.0333781	-0.0197588	0.0173411	0.145131	0.149251	0.455581	0.249109	0.496937	0.588823	0.683984		0.252167	0.342624	0.395296	0.257876	-0.105681	0.162747	0.202132	0.409795	-0.135819	0.0204718		0.196279	0.0258795	0.0417545	-0.0649831	-0.00484811	0.0651657	-0.175483	-0.119322	-0.116421	0.363102	0.209409	0.35572	0.132529	0.39125	0.0741775	0.133621	0.265517	0.315944	0.0152556	0.183596	0.100421
YBR243C	0	H-H	0.131172	0.260011	-0.0375485	-0.190959	0.119834	-0.022756	-0.0147871	-0.0989492	-0.0167717		0.410651	0.273627		0.123156	-0.00403085	0.109905	-0.0199799	0.0636503	0.191869	0.341505	0.148366	0.176337	0.436187	0.0660406	0.10506	0.196023	0.159829	0.214766	0.234116	0.200657		0.211709	0.0853951	0.25784	0.327114	0.356357	0.0374558	0.137577	0.29328	0.610744	-0.0204165	0.0895839	-0.0872445	0.131448	-0.00569899	0.196327	-0.143541
YBR244W	5	H-H	0.0824038	0.0723502	-0.1094	-0.0973288	-0.413338	-0.01857	-0.640141	0.16758	-0.395881	0.198804	-0.0129261	0.625484	0.467293	0.406839	0.0427701	-0.101221	-0.163542	-0.309356	-0.250002	-0.412268	-0.516196	-0.276856	-0.105702	-0.876849	-0.343342	-0.687978	-0.205258	-0.585939	-0.537156	-0.813282	-0.495436	-0.559742	-1.16332	-0.562853	-0.954832	-0.596957	-0.436769	-0.602241	-0.555204	-0.127637	-0.33041	-0.300542	-0.2218	-0.378243	0.245464	0.435549	0.188985
YBR245C	0	H-H	0.0267799	0.00705573	-0.00841696	-0.113586	0.109151	0.0956571		-0.0955358	-0.180625		0.137827	0.541645	-0.122189	0.0186233	-0.197419	-0.0739666	-0.0941258		-0.22108	0.138609	-0.0576506	-0.11968	0.0716875	-0.128873	0.0166216	0.0173861	0.0453334	0.0905628	0.147293	0.137663	0.158991	0.265557	-0.0295103	0.21413	0.132823	0.114005	-0.0499101	-0.00479494	-0.0333889	0.194579	0.006578	-0.130699	-0.26623	-0.0726813	0.104143	0.00630492	-0.084038
YBR246W	0	H-H	0.0141768	-0.161469	0.037935	-0.00792248	0.0574577	0.128245	0.0616105	-0.0435742	0.0292491	0.0600889		0.0448924	0.136262	-0.0397267	0.0615939	-0.121501	-0.182084	0.147977	-0.309216	-0.432641	-0.385166	-0.0153019	-0.112824		-0.519264	-0.314296	-0.169148	-0.163974	-0.0891745	-0.169951	-0.153925	-0.278494	-0.150316	-0.553423	-0.0156058	-0.132278	-0.0320648				-0.151895	-0.0876756	-0.0564586	-0.113557	-0.064596	-0.0354891	-0.114716
YBR247C	0	T-H	0.0799775	-0.0736968	-0.233657	-0.135763	-0.078161	-0.14579		-0.0990013	0.316501	0.27634	0.26768	0.0845656	0.281858	0.500992	0.0594006	0.202202	0.231868	0.316106	0.211958	0.510662	0.554769	0.026189	0.26632	0.378363	0.255455		0.0867932		0.214332	0.432876	0.325081	0.464143	0.384904	0.322399	0.252495	0.418673	0.47983	0.17421	0.289664	0.466199	0.414911	0.189296	0.305146	0.363955	0.0258691	0.0328799	0.161539
YBR248C	0	T-H	-0.0150223	0.065789	-0.299883	-0.148249	0.151133	-0.103959	0.240255	-0.600957	-0.105039	-0.59494	-0.605244	-0.301473	0.345312	-0.260228	0.000973932	0.0700396	0.166415	0.385346	0.686087	0.461653	0.155807	0.491056	0.464949	0.150845	0.292209	0.149295	0.422376	0.336213	0.312492	0.497544	0.370165	0.472782	0.514401	0.331914	0.34603	0.489035	0.615329	0.583344	0.398074	0.676961		0.241319		0.143257	0.161749	0.0993493	0.089736
YBR249C	0	H-H	0.0908958	0.0516871	-0.0428346				0.185075		-0.0699731		-0.297435	-0.877574	-0.3569	-0.413003				-0.209542	0.759056	-0.144689						-0.100929	-0.816839					-0.35273	-0.463136	-0.24018								-0.315766			-0.124016
YBR250W	4	H-H	-0.0244438	-0.189316	-0.220683	-0.0284069	0.00133307	0.116275		0.00316996	0.298072	0.830158	0.543095	0.62537		1.06398	-0.00596101	-0.100461	-0.0207713	-0.25393	-0.58607	-0.705775	-0.0728629	-0.292815	0.0200577	-0.655813	-0.449508	-0.454272	-0.251674	-0.364926	-0.393926	-0.56937	-0.592774	-0.610995		-0.438104	-0.722119	-0.29926	-0.628636		-0.351973	-0.35667	-0.135136	-0.118373	0.371083	0.102293	-0.157254	-0.20532	-0.258127
YBR251W	6	T-H	0.101221	0.126613	0.15566	0.0678216	-0.307179	-0.096971	-0.209502		-0.195307	-0.517346		-0.196069	-0.111386	-0.0582066			-0.164744	-0.0749295	-0.275634	-0.286215	-0.66407	-0.53883	-0.579457		-0.677464	-0.470542	-0.5834	-0.516093	-0.551419	-0.547077	-0.507684	-0.622921	-0.825786	-0.579032	-0.744482	-0.529803	-0.647202	-0.662567	-0.555358	-0.200552	-0.347311	-0.602182	-0.547856	-0.931562	0.0410033	0.00487623	0.117959
YBR252W	0	T-H	0.0117615	0.0259195	-0.454831	-0.272289	-0.131311		-0.162486	0.180765	-0.22163		0.48927	-0.200871	-0.24522	-0.294335	-0.232492	-0.338614	-0.142037	-0.276943	0.288955	0.181283	-0.0527288	0.193816	0.613851	0.0896834	-0.169159	-0.0606606	0.359904	0.0115805	0.0842593	0.13403	0.0625476	0.108189	0.211751	-0.140292	0.104109	0.50102	0.13535	0.340663	0.265211	0.655455	0.133901	0.125761	-0.069505	0.244638	-0.175667	-0.0048258	-0.158446
YBR253W	0	T-H	-0.0090683	0.0949937	0.116759	0.197873	0.132145	0.20901	0.0177121	0.102458	0.0759894	-0.0871241	-0.0994611	0.0973068	0.459675	0.00907085	0.191524	0.108112	0.196316	0.479241	0.205475	0.449972	-0.0680915	-0.23729	0.0794984	0.131993	-0.157961	-0.00223135	0.398871	0.133339	0.124665	0.175056	0.195225	0.023674	0.0528147	-0.192932	-0.266826	-0.195396	-0.259002	-0.0735317	-0.0194342	0.164959	0.0766011	-0.0624754	-0.135372	-0.60559	0.0799063	0.204927	0.35916
YBR254C	0	T-H	-0.023869	-0.0873672	0.0332429	-0.167448	-0.174296	-0.0421907	-0.0972293	-0.103113	-0.023652	-0.147071	-0.383035	0.00689583	0.0403007	0.0234526	0.116845	0.094119	-0.0213292	0.0207089	-0.0390152	-0.0563679	-0.0604161	-0.132395	-0.0608519	-0.0702459	-0.130921	-0.183602	0.0802614	-0.00745054	0.0675714	0.0770113	0.111026	-0.101787	-0.141378	-0.224363	-0.001012	-0.239855	-0.0526893		-0.0345857	0.158979	0.0035491	-0.00533259	-0.137287	-0.17602	-0.0941177	0.0559265	-0.0185013
YBR255W	4	H-H	-0.0723764	0.123518	0.152491	0.208459	0.194942	0.149546	-0.0655701	0.448714	0.0718004	0.201022	0.241873	0.29212	0.306882	0.258588	0.392918	0.361728	0.0532225	0.0497679	-0.0272024	0.151349	0.133828	-0.161581	-0.114917	0.173254	-0.153805	0.0586554	0.0681661	-0.184596	-0.113614	-0.0104842	-0.171863	-0.144472	-0.141798	0.0500113	-0.0712337	-0.138789	-0.0876164	-0.153145	-0.0881023	0.248201	0.16669	-0.0729516	-0.0141736	-0.0141626	0.299094	0.362422	0.208897
YBR256C	0	H-H	-0.0314369	0.068519		0.00995206			-0.127325	-0.378607	-0.22083					-0.170143	-0.0969874	-0.202899	-0.221579		0.622354		-0.283032	0.177072		-0.107756	-0.402994	-0.360845	0.296928	-0.0921406	-0.0100264	0.104486	-0.0442518	-0.231284	-0.304149	-0.405601	-0.289904	-0.0623979	0.2476	0.291241	0.214953	0.457123	-0.043218	0.0301956	-0.331542	-0.227064	-0.236677	-0.191511	-0.132304
YBR257W	1	H-H	-0.064906	0.0816668	0.0226161	0.283107	0.00362121	0.0353395	0.0815264	0.0802373	0.212107	0.376327	0.0236371			0.643641	0.161643	0.23929	0.2125	0.460673	0.0766051		0.488319	0.163317	0.35856	0.273007	0.27621	0.432279	0.343071	0.285974	0.338045	0.266612	0.299229	0.45824	0.261136	0.313443	0.137881	0.191798	0.306355	0.0388272	0.135637	0.618045	0.543007	0.212575	0.465773	-0.00025754	0.252263	0.296166	0.319732
YBR258C	0	H-H	-0.00823694	0.0414241	-0.026338	0.102037	-0.0993966	-0.112863	-0.0725418	0.0155058	-0.154366	0.144911	-0.338351	0.0966127	0.549317	0.455587	0.0935963	0.0527428	-0.0182225	-0.00975162	-0.390675	-0.20483	-0.0988225	0.0632714	-0.00541434	-0.41942	-0.247127	-0.228229	0.0185658	-0.0172653	-0.0381569	-0.309677	-0.165087	-0.275596	-0.516631	-0.571752	-0.601491		-0.200715	-0.325643	-0.0622682	0.0861785	0.180439	-0.0896784	0.290982	-0.293935	0.104526	0.145597	0.236309
YBR259W	0	H-H	-0.00660638	0.00604215	-0.186069	-0.017287	-0.0608843	-0.153617	0.0337505	-0.229153	0.0985125		-0.127005	-0.0408061		0.110058	0.0250524	0.167957	0.0480155	0.0189281	-0.316942	0.0490678	-0.275618	-0.398871	-0.190187	-0.350111	-0.452482	-0.124817	-0.221623	-0.409763	-0.298198	-0.260765	-0.34751	-0.285263	-0.248519	-0.290443	-0.183648	-0.0497827	-0.324225	-0.290158	-0.128824	0.144458	-0.231813	-0.210167	-0.0700939	0.0781821	0.0283789	-0.018757	-0.259708
YBR260C	0	T-H	0.0108642	-0.0193036	-0.126735		0.0511265	0.151479	0.044025	0.33225	0.199192		0.263522	0.300895	0.223299	0.274269	0.140784	0.35695	0.177842	0.205595	0.196841	0.646396	0.18012	0.140201			0.151835	-0.688838	0.301336	0.08153	-0.0199721	0.225181	0.244238		0.45637	0.300743				0.104184	0.444631	0.771806		0.490591		0.110262	0.209756	0.333192
YBR261C	0	T-H	0.0282088	0.0481797	-0.0583695	-0.0758133	0.0876931	0.105531	0.14425	0.163943	-0.0934204	-0.121857	0.00524462	0.345304	0.274464	-0.0167193	-0.125164	-0.115091	0.0258746	0.37868	0.182191	0.699503	0.508627	0.478674	0.673408	0.525931	0.310535	0.462906	0.599991	0.47263	0.487732	0.654647	0.62863	0.643215	0.578846	0.541702	0.348339	0.506009	0.4301		0.337856	0.786679	0.537452	0.547158	0.12053	0.33265	0.243731	0.256146	0.203404
YBR262C	6	H-H	-0.0354437	0.0539022	0.144545	0.113613	-0.16494	-0.00161862	-0.303077	-0.15088	-0.671301	-0.618353	-0.415085	-0.412234	-0.192925	-0.281165	-0.365544	-0.264865	-0.159607	-0.0527574	-0.727953	-0.585812	-0.881839	-0.647692	-0.863124	-0.695611	-0.823627	-0.505958	-0.296369	-0.543043	-0.532193	-0.671826	-0.54343	-0.833073	-0.728089	-1.11216	-1.09622	-0.896231	-0.630371	-0.615244	-0.978105	-0.307244	-0.39337	-0.556735	-0.484002	-1.14148	-0.0411721	0.0326553	0.212701
YBR263W	3	H-H	0.0998726	0.0453916	0.143123	0.0699412	0.335146	0.192608		0.42433	0.566487	0.761442	0.969484	0.333701	0.449192	0.485677	0.232486	0.272427	0.184373	0.0435702	-0.609837	-0.580583	0.36109	0.648539	0.116624	0.122028	0.263986	-0.331111	-0.300067	0.4662	0.469261	0.571008	0.576603	0.606187	0.0566211	0.529828	0.213939	0.0931583	0.858869	0.052337	0.576098	1.0033	0.489372	0.538465	0.234474	0.709115	0.403869	0.212204	0.0157926
YBR264C	0	H-H	0.0661651	0.116678	0.148227	0.0210137	-0.0667227	0.0345603	-0.0845833	0.131437	0.00465486	0.358065	0.0961729	-0.169708	0.271501	0.0186908	-0.272891	-0.293731	-0.172909	-0.372582	-0.579132	-0.269304	-0.265936		-0.225754	-0.254706	-0.468774	-0.311852	0.030196	-0.287775	-0.195361	-0.290603	-0.10637	-0.192973	-0.173512	-0.530395	-0.451354	-0.327574	-0.48712	-0.397257	-0.420181	-0.124331	-0.197803	-0.0773244		-0.423047	0.00824779	0.0806214	0.000661866
YBR265W	8	H-H	0.0666943	0.0619543	-0.0970264	-0.160836	0.0268424	0.108836	-0.0256991	-0.354757	-0.0922243	-0.162669	-0.0140718	-0.797252	-0.744643	-0.414507	-0.271792	-0.214219	-0.144493	-0.570967	0.349263	-0.390427	-0.851035	-0.408423	-0.668206	-0.672824	-0.588823	-0.406342	-1.23069	-0.708101	-0.579702	-0.458383	-0.580594	-0.583089	-0.529098	-0.496438	-0.47127	-0.415438	-0.396242	-0.250994	-0.616112	-0.204277	-0.706499	-0.593952	-0.444241	-0.658142	-0.115199	-0.0932089	-0.353745
YBR266C	1	dubious gene	0.0113443	0.0812473	-0.417886	-0.11165	0.0220237	0.000827565	0.25896	0.186606	0.226482	0.118693		0.215544	0.726105	0.248213	0.366731	0.477164	0.607612	0.734399	0.405885	0.413373	0.254575	0.0706801	0.482354	0.163946	0.123431	0.240322	0.397094	0.179204	0.216367	0.267336	0.207578	0.297366	0.329426	0.151958	-0.0103991	0.373986	0.574409	0.489084	0.301043	0.595041	0.132964	0.0217189	0.254979	0.264816	0.099595	0.134566	0.449169
YBR267W	1	T-H	0.0219106	0.16422	-0.215712		-0.0039228	0.138875	0.278873		0.450865		0.310466	0.478909	0.439532	0.458068	0.468306		0.59491	0.698082	0.411691	0.58372	0.178344	0.0333805	0.408755	0.36642	0.0155941	0.354787	0.0556805	0.0628501	0.107618	0.301872	0.137987	0.221479	0.32977	0.143917	0.306705	0.27189	0.48041	0.376681	0.157507	0.547684	0.195026	0.171008	0.109702	0.255313	0.15107		0.337958
YBR268W	6	T-H	-0.00859151			0.1212	-0.037262		-0.246524	-0.0572115	-0.537384	-0.374449	-0.32196	-0.244562	-0.0603131	-0.310876	-0.0526888	-0.254557	0.0395327	-0.158819	-0.258223	-0.430991	-0.625713	-0.419459	-0.315252	-0.715559	-0.590201	-0.445279	-0.249655	-0.445776	-0.311465	-0.48992	-0.409298	-0.560025	-0.738284	-0.829121	-0.996933	-0.434284	-0.40126	-0.293422	-0.385119	-0.0973185	-0.242853	-0.511899	-0.351133	-0.898828	-0.102463	0.0337154	0.339671
YBR269C	0	T-H	0.0446028	0.0569664	0.175591	0.0685014	0.0579087	0.140382	-0.115975	-0.14313	-0.324229	-0.800025	-0.168613	-0.236141	-0.22592	-0.361319	0.123769	0.0228561	0.025579	-0.14781	0.0933787	0.176914	0.0213102	0.171484	0.0867589	0.366873	0.0556293	0.104415	0.220117	0.209777	0.232231	0.218034	0.13776	0.227994	0.172918	-0.0664471	0.0209787	0.323094	0.242502	0.113531	0.116746	0.539932	0.212516	0.172756	-0.0601463	-0.482229	0.0313025	0.229728	0.409897
YBR270C	0	H-H	0.0138619	-0.0551644	0.0503964	-0.142255	0.0425372	0.2096	0.0871096	0.141119	0.0747476	0.342472	0.438863		-0.116556	0.471821	0.199615	-0.014388	0.0679552	-0.0980911	-0.199265	-0.614399	-0.288025		-0.285349	-0.056137		-0.0122335	-0.22378	-0.503101	-0.230927		-0.286913	-0.333675		-0.374182	-0.174022	-0.128585		-0.526628	-0.357937	-0.163143		-0.176101	-0.0556277	-0.0246236	-0.12701	-0.109648	-0.143872
YBR271W	1	H-H	-0.0449881	-0.023377	-0.028797	-0.0165107		-0.0279679	0.20101	0.189418	0.186882		0.293865	0.622344		0.567969	0.263399	0.272989	0.213334	0.691126	0.457947	0.71199	0.311645	0.0499261	0.210236	0.446205	0.0930877	0.231615	0.0184799	0.113074	0.202441	0.381043	0.0526338	0.392191	0.333922				0.242107		0.112802	0.266265	0.308494	0.085575	0.0404271	0.102564	0.16981	0.44829	0.186324
YBR272C	0	T-H	-0.0235293		0.0407142	0.00478821	6.99179e-06	-0.00433572	-0.128072	-0.0399539	-0.116644	-0.0493306	-0.021661	-0.174144	-0.216206	-0.140736	-0.0291276	-0.0368965	-0.0580126	-0.143497	0.0429239	-0.202009	-0.249751	0.167241	-0.000260299	-0.137149	-0.304033	-0.265929	-0.124607	-0.126393	0.00953988	-0.0717177	0.0125545	-0.271528	-0.363318	-0.35575	-0.196715	0.101789	0.226573	0.170739	0.112933	0.456118	-0.00678278	-0.210209	-0.187446	-0.0449801	-0.0920692	0.0222648	-0.0275298
YBR273C	0	H-H	0.00457234	0.0268961	0.0622363	0.251844	0.0547229	0.0119103	0.130091	-0.0401258	-0.0348699		-0.103211	-0.102063		-0.150555	0.0409529		0.113149	0.0573237	-0.0717815	0.222187	0.0283104			0.0502124	-0.102006	-0.000322399				0.0778429	0.051025	0.0296146	0.0362031	0.087577	0.0250456	-0.0801883	0.07324		0.046306	0.424711		-0.0269527		-0.471692		0.264247	0.0637967
YBR274W	0	H-H	0.0323171	0.159386	-0.0130743	-0.0477709	-0.105462	-0.103367	0.0527057	0.158726	0.106766	0.472499	0.254684	0.0385972	0.0887687	0.322411	-0.0218945	0.0943392	-0.0123476		-0.400559	-0.0785679	-0.224915		-0.0147991		0.158408		0.352984	-0.219482	-0.108752	-0.00491253						-0.022251	-0.582293					-0.0111935	-0.175531	-0.163847	0.0127631	-0.0495519	-0.14583
YBR275C	0	T-H	-0.142103	0.269915	0.154417	0.192827	-0.0382128	0.371704	-0.020804	0.377483	0.148013	0.408036	0.22968	0.54238	0.384535	0.367282	0.132032	0.206141	0.1488		-0.27562	0.141318	0.287786	-0.183439	0.0837738	-0.220451	-0.0487205	0.110604	0.182829	-0.292417	-0.0574093	-0.00974223	0.124185	0.0454635	0.0292942	0.117652	-0.09624	0.20177	0.0428578		0.153952	0.139066	0.214852	-0.0387233	0.136923	-0.0498143	0.1875	0.0518288	0.0302744
YBR276C	0	H-H	0.0308584	0.114312	-0.0965251	0.0289508	0.188092	0.0787722	0.0155697	0.0653199	0.0867485	0.469696	0.116827	-0.0571519	0.17808	0.270938	0.136139	0.290485	0.138506	0.192546	-0.125098	0.129367	0.139801	-0.00555978	0.0769631	0.128832	0.101698	0.25543	-0.00742468	0.0862664	0.124709	-0.00932975	0.0124368	0.210041	0.173169	0.302184	0.360886	0.113696	0.109753	0.172248	0.0423088	0.393122	-0.0111954	0.132199	0.0236075	0.173494	0.0817712	0.0654584	-0.0337337
YBR277C	0	dubious gene	-0.0328097	0.0944343	-0.057877	0.0926799	-0.169428	-0.0816211	-0.224954	0.0332426	-0.10697	-0.183288	-0.0411443	-0.0832084	-0.132151	-0.104676	0.0858174	0.0689138	-0.0371811	-0.303417	-0.20742	0.16145	-0.199127	-0.230133	-0.080067	-0.38388	-0.355979	-0.111873	0.249109	-0.254083	-0.2424	-0.271126	-0.195015	-0.345637		-0.547096	-0.246664	-0.144965	-0.239416		-0.0702522	0.23419	0.126578	-0.248672	-0.177452	-0.600285	-0.0730011	0.00631391	0.104855
YBR278W	5	H-H	-0.0520125	0.0917399	-0.00113254	0.044136			-0.17032	0.239386	0.0965778	0.181588	0.185732	0.105748	0.362149	0.231543	0.195461	0.202835	0.0715367		-0.0109671	-0.241293	-0.317139	-0.0452718	-0.113033	-0.226488	-0.327059	-0.148262	-0.0375043	-0.254821	-0.0715113	-0.302786	-0.201865	-0.40551	-0.336675	-0.705306	-0.336338	-0.37375	-0.145272	-0.0987847	-0.238553	0.126969	-0.142197	-0.243407	-0.165222		-0.162298	0.00175385
YBR279W	0	T-H	-0.0824335	0.021492	0.191117	0.294522	-0.0711009	0.0851862	0.0406003	0.00767206	0.00383314	0.0406199	0.0669467	-0.0454173	-0.0576139	0.0168759	-0.13257	0.0572362	0.00256201	-0.0776511	-0.552386	-0.205		-0.111516	-0.164947	-0.0796895	-0.0154892		-0.113965	0.124952	-0.00314817	-0.0452577	0.0325808		-0.0135213	-0.0300768	-0.0542565	-0.112463	-0.0585345	-0.229956	0.0517974	0.223129	0.137636	-0.0886662	-0.0548815	-0.234464	0.351044	0.214556	0.00165284
YBR280C	0	T-H	-0.0164147	0.0848095	0.20726	0.0966093	0.156832	0.106004	-0.0989629	0.168105	-0.0664002	0.151737	0.191564		-0.465061	-0.286762	0.0647087	0.108591	-0.127098	-0.438368	-0.237227	-0.420691	-0.038145	0.35122	-0.0692745		-0.0738455	-0.260198	0.223757	-0.0673212		-0.130629	-0.0305766	-0.258792	-0.19966	-0.221162	0.11067	-0.0633296	0.165148	0.264189	0.15828	0.609959		0.147373	0.0804882	0.0241127	0.0947296	0.0839481	-0.206683
YBR281C	0	H-H	0.074645	0.0805658		-0.199235	-0.0292899						-0.0846622			0.238784	-0.0409804	-0.12008	-0.180843		0.573816	-0.0769681	-0.365071	0.10851		-0.101441	-0.172544	0.0691494		0.0381421		0.256517	-0.387972	0.0971191	-0.0211352		0.222009		-0.103628		0.126243	0.0478889	-0.150175	-0.0758866	-0.0285244	-0.207875	0.493201	-0.138444	-0.258955
YBR282W	5	H-H	-0.033603	-0.0876101	-0.138659	0.0245423	-0.252539	-0.205411	-0.341629	-0.0992781	-0.427865	-0.563517	-0.541169	-0.253467	0.136619	-0.0362544	-0.0270204	-0.087031	-0.221958	-0.164953	-0.0727836	-0.283222	-0.388445	-0.0412946	-0.0340999	-0.4986	-0.408209	-0.252675	0.175871	-0.160649	-0.126416	-0.216254	-0.180176	-0.40232	-0.638661	-0.694669	-0.792871	-0.259703	-0.0362792	0.0580291	-0.132436	0.239199	-0.0342388	-0.278744	-0.263776	-0.612731	-0.0390147	0.0347136	0.358116
YBR283C	0	H-H	0.137204	0.0312339	0.0861618	-0.0676221	0.332932	0.16531	0.414826	-0.277014	0.0267394	-0.426638	0.102655	-0.448508	-0.513903	-0.302942	-0.0883611	0.187687	0.277485	0.376845	0.0693986	0.385159	-0.0272316	-0.0291248	0.0297835	0.342297	0.222073	0.344274	-0.170633	0.199841	0.253731	0.392646	0.334017	0.330548	0.391716	0.409694	0.448704	0.0793815	0.0395422	0.114252	-0.00261491	0.32651	-0.00465954	0.122375	-0.0320775	0.056055	0.0995516	-0.0699254	-0.113879
YBR284W	4	H-H	0.0222635	-0.0411697	-0.131809	0.302039		-0.217042	0.259982	0.801521	0.769451	1.00162	1.01581	1.11524	0.469024	1.23958	0.461842	0.401884	0.441585	-0.0143737	0.223547	-0.154567	0.326988		0.860414	0.423605	-0.0654146	0.112423	0.462233	0.25896	0.226208	-0.01865	-0.0222907	-0.204327	-0.102831	-0.0480156	0.0561346	0.0593977	0.0481029	0.248993	0.110201	0.417969	0.631146	0.397074	0.443217	0.86386	-0.0132624	-0.103243	0.111455
YBR285W	5	T-H	-0.0414959	0.245813	0.193022	0.632009	0.199886	0.170851	-0.613731	0.282869	-0.445668	-0.273606	-0.120164			-0.206162	0.0643565	-0.0833021	-0.0144778	-1.10552	-0.972865	-1.11755	-0.438225	-0.51313	-0.812174	-0.788062	-0.702871	-0.943687	-1.0798	-0.813378	-0.757537	-0.90706		-0.613825	-1.17874	-0.831785	-0.856433	-0.531101	-0.576433	-0.779943	-0.450583	-0.240954		-0.318173	-0.261905	-0.854374		0.281162	0.100481
YBR286W	3	T-H	0.00473799	0.170276	0.163781	0.0625134	-0.0617854		-0.409218	0.659591	-0.291127	-0.355723	0.500462	0.24534	-0.476473	0.167434	0.210907	-0.301305	-0.490743	-0.346997	0.0139726	-0.117906	0.191065	0.486444	0.319172	0.148761	-0.143589	0.164554	0.0695693	0.0167318	0.213496	0.188549	0.110989	0.195151	0.32312	0.233935	0.665994	0.531205	0.338068	0.183332	0.580911	0.857303	0.15834	0.283755	-0.123706	0.333308	0.52945	0.379879	0.216466
YBR287W	0	T-H	0.0406602	0.18354	0.0688604	0.0984917	0.261525	-0.0296825	-0.374157	-0.421066	-0.583724	-0.721732	-0.186003	-0.577703	-0.557571	-0.498104	-0.242977	-0.231484	-0.349424	-0.388244	0.295725	-0.224218	-0.430409	0.174992	-0.363386	-0.273139	-0.431209	-0.552261	-0.543414	-0.410017	-0.399693	-0.360959	-0.455443	-0.588244	-0.511426		-0.28512	-0.153486	0.0321203	-0.170604	-0.185002	0.350923	-0.339192	-0.175622		-0.162243	0.0274904	0.00315467	-0.0965938
YBR288C	0	H-H	-0.0827078	-0.0516453	0.0521684	0.0584358	-0.05398	-0.126621	0.250658	-0.0912207	0.245566	0.199557	0.0785667	-0.0678056	-0.0176934	0.137614	0.1476	-0.0539381	0.159694	0.115921	-0.0182908	-0.0157149	0.140231	-0.0452402	0.0871587	-0.103778	0.0260075	-0.0763644	0.16776	0.00309327		0.00874077	0.0916664	0.0728166	-0.0294604	0.0147301	-0.13758	0.223082	-0.0134637	0.0295064	-0.0465972	0.164096	-0.00270541	-0.118254	0.144248	-0.172207	-0.0308946	-0.000159331	0.114433
YBR289W	0	H-H	0.0264909		0.084338	0.0202784	-0.139966	-0.053808	-0.00911602		-0.0137858		-0.108532	0.563569	0.408712	0.314716	-0.240942		-0.176425	0.0778561	0.131602	0.498856	0.0877164			0.128855	-0.198556	0.0572486				0.060821	0.0613757	-0.0264934		0.231362	0.400609		0.175621		-0.0600928	0.361603				0.426106		0.280024	-0.345913
YBR290W	0	T-H	-0.0149357	0.033587	0.150311	0.206122	-0.101311	-0.0343467	0.0744569	-0.0773421	-0.115598	-0.0189249	-0.347741	-0.196333		0.0119471	0.00869155	0.121714	-0.000527507	-0.0108472	0.0779912	0.0424568	0.128762		-0.0794269	0.110168	0.0517009	0.27982	0.414286	0.0824151	0.267021	-0.00996383	0.130819		-0.0103011	-0.0202072	0.116591	0.0796506	0.313133		0.23159	0.414356		0.152743		-0.182693	0.269217	0.208433	0.0730624
YBR291C	5	H-H	0.0598354	0.0834802	-0.341676	0.0806981	0.043326	0.0795953	-0.0967868	0.391562	0.123323	0.102292			-0.423684	0.401708	0.306903	0.329078	0.535615	0.107635	0.375434	0.19135	0.0479501	0.431763	0.740815	-0.210888	-0.038838	-0.0154372	0.261721	-0.0661107	-0.240269	-0.373426	-0.249588	-0.391341	-0.390669	-0.381586	-0.321884	0.670858	0.516683		0.369362	1.16658	0.0762143	-0.134217	0.109613		-0.225863	-0.043327	-0.261708
YBR292C	4	dubious gene	-0.037084	0.135568	0.0417861	0.292532	0.225371		0.0456649	0.124358	-0.0233006				0.173606	0.642854	0.271732	0.558426	0.411601		-0.203364		0.248174		0.0372385	-0.0980577	-0.320676	0.292926	0.0231223	-0.0755523	-0.36286	-0.195362	0.255701	-0.0892289	-0.0797574	-0.13554				0.0766987	-0.179834				-0.237436	0.297795	0.107095	0.0192001	-0.108279
YBR293W	0	H-H	0.0621395	-0.0602823	0.0868745	-0.080108	0.0821281	-0.0913811	0.121392	-0.0702197	0.131039		0.204904			0.152892	0.138843	0.29358	0.242043	0.106726	0.157609	0.21395	-0.0865041	0.208183	0.472696	-0.0711338	-0.0250776	0.148586	-0.132857	-0.291433	-0.135329	-0.188173	-0.118372	0.0477705		-0.0230185	-0.0638975	0.269883	0.239581	0.0862727	-0.00440691	0.568295	-0.0232096	-0.0633275	0.216237	0.49766	-0.0993245	-0.299918	-0.235121
YBR294W	0	T-H	0.032558	0.0735997	0.0119199	-0.0751932	0.175451		-0.0306694	0.256031	0.0263173	0.61526	0.582672	0.0561285	-0.0510312	0.448719	-0.11159	0.0109058	0.0929958	-0.247267	-0.644362	-0.65534	-0.201111	-0.585115	-0.170243	-0.303432	-0.42383	-0.28258	-0.453363	-0.892527	-0.740326	-0.857591	-0.89234	-0.614093	-0.6514	-0.592423	-0.229949	-0.548349	-0.713901	-0.304742	-0.587542	-0.451927	-0.411504	-0.319234	0.2906	0.448847	0.0183086	-0.110638
YBR295W	3	T-H	0.110269	0.128876	0.252916	0.508509	0.535492	0.290965	-0.0836559	0.265359	0.144208	0.462016	0.757154	0.307824	0.145593	0.480032	0.285131	0.265005	0.151623	0.123618	0.660647	0.417102		0.931891	1.00231	0.704742	0.444026	0.318379	0.54752	0.528144	0.505763	0.3669	0.494653	0.400435	0.353277	0.532339	0.842216	0.721821	0.833114	0.733786	0.830883	1.30031		0.874458	0.992157	1.20208	-0.0118782	0.133796	-0.00902285
YBR296C	0	T-H	-0.0103416	0.424313	-0.661642	0.0512626	0.51203	-0.117843	-0.663616	0.0212204		0.241889				0.49516			-0.209319		-1.39842	-1.68217	-1.3061		-1.88524				-1.29924							-0.87591			-1.90893	-1.27778	-1.66908	-0.728893		-1.01531					-0.872567
YBR297W	7	H-H	0.137711	-0.0907617	-0.321591	-0.254561	-0.291436	-0.260006	-0.0723069	-0.336388	-0.0559549		-0.0382054	-0.431587	-0.391371	-0.298479	-0.55013	-0.444906	-0.240629		-0.0600148	-0.581393	-0.751157	-0.672394	-0.865501	-0.718661	-0.656832	-0.545018	-1.22196	-0.926765	-0.78382	-0.908736	-1.042	-0.916273	-0.929017	-0.680109	-0.706364		-0.693618	-0.679717	-0.878494	-0.580128	-0.503912	-0.508346	0.124342	-0.453308	-0.244079	-0.365563	-0.601367
YBR298C	6	T-H	0.0474447	-0.0226696		-0.229925	-0.26822	-0.271232	-0.374483	-0.141328	-0.432571	-0.237946	-0.0226073	-0.190141	-0.129703	0.0135403	-0.410313	-0.531038	-0.555118		-0.717564	-1.37298	-0.758239	-0.485528	-0.590322	-0.815821	-0.736965	-0.85587	-0.837136	-0.935616	-0.765556	-1.03354	-0.800637	-0.942856	-1.46344	-1.01488	-0.898235	-0.786783	-0.516182	-0.451154	-0.715041	-0.300693	-0.732402	-0.607641	-0.613949	-0.410074	-0.116237	-0.336103	-0.199766
YBR299W	4	H-H	0.0432575	0.404012	-0.309428	0.0797873	0.254137	0.390763	0.0947797		0.329018	0.446097			-0.0894733	0.765378	0.633927	0.905849	0.570621	0.159018	0.0405215	-0.279703	0.55792	-0.0970525	0.995025	0.42573	0.467465	0.851577	-0.0404983	0.21997	0.480692	-0.251487	-0.269879	-0.246934		0.178548	0.641819	0.253155	0.0175177	-0.0267475	0.518984	0.0117658		-0.124572	0.332921	1.17382	0.241687	0.0507184	-0.0260905
YBR300C	0	dubious gene	-0.0752168		0.0209988	0.365805	0.597946	-0.320293	0.287988		0.856434		0.687462			1.24172			-0.0400512		0.123613		0.153974		0.0452817		0.102131					-0.316644	0.0312973			0.0664415	0.152361		-0.0848734			-0.179354		0.0865557		0.667598		-0.128871	-0.281912
YBR301W	4	T-H	0.0548862	0.0204851	0.111933	0.022388	0.492301	0.43849	0.1852	0.797481	0.628737		1.12093		0.523174	0.864088	0.437511	0.409145	0.209813	-0.375252	0.0700987	-0.321071	0.90262	0.280105	0.631008	0.327277	-0.233787	-0.0463391	-0.0957755	-0.282372	-0.189026	-0.247019	-0.275744	-0.43967		-0.340279	0.444668	0.48968	-0.153524	0.0377139	0.0214346	0.392408	0.704015	0.434288	1.10946	1.46287		-0.192008	-0.38335
YBR302C	0	T-H	0.060311	0.00199938	0.167826	-0.0752525	0.0220681	-0.0370519	-0.167617	-0.323842	-0.318779	-0.642409	-0.192822	-0.381645	-0.52173	-0.162763	-0.264951	-0.317075	-0.396617	-0.301899	0.0116847	-0.183574	0.122566	0.418478	0.0845161	0.354839	0.123479	0.154078	0.0514738	0.130779	0.21598	-0.0612491	0.0152858	0.0698689	0.0850262	0.177589	0.263649	0.122349	0.381076	0.219497	0.154581	0.21908	-0.00116629	0.336589	0.10198	0.204045	-0.083864	-0.1645	-0.0296065
YCL001W	0	T-H	0.0711145	0.21493	-0.232888	-0.0260495	0.0524077	0.0445919	-0.0555349	-0.254942	-0.263575	-0.345443	-0.0541753	-0.291631	-0.205121	-0.242874	-0.0373874	0.0436279	0.0772725	0.0870105	0.624848	0.175189	-0.128343	-0.156802	-0.108517	-0.161607	-0.279124	-0.0847347	-0.20171	-0.00911244	0.0287918	0.0633315	-0.106241	-0.042125	0.164537	-0.043049		0.116277	0.129786		0.141938	0.0944566	-0.025767	-0.0522009	-0.176299	-0.239306	-0.0254369	-0.0638345	-0.107385
YCL002C	0	H-H	-0.933553			-0.168872	-0.0158032	-0.171363	-0.138778	-0.211476	-0.295169		-0.143304	0.0740743		-0.13979					-0.370676	-0.422721	-0.34254					-0.344864	-0.187844		-0.537161	-0.272602	-0.0981926						-0.56251		-0.649173			-0.735746			-0.241258	-0.396062
YCL003W	0	dubious gene	0.0369279	-0.0496109	0.100615	0.172417	0.164932	0.230786	-0.0897615		-0.0590427		0.304995		0.0262932	0.299333	0.160895	0.311157	0.132122	-0.144847	0.127778	0.259592	0.382418	0.0462304	0.238956	0.187281	0.00637496	0.103301	0.0545769	-0.0142236	-0.167393	-0.0316129	0.0275861	-0.146378	-0.025095	0.153899	0.285472	0.135276	0.0229192		-0.0640163	0.252161		0.241842		0.589516	0.161309	0.291395	-0.185239
YCL004W	0	T-H	0.068203	0.146843	-0.0396284	0.0710542	-0.015279	-0.0649299	-0.0828751		-0.263552	0.184602	0.0978167	-0.263267		0.20357	0.211491	0.122373	0.0889841		-0.153878	-0.115201	0.101293		0.171687		0.156266	-0.0112815	0.257903	0.0909802	0.0269673		-0.0839059		-0.163306	-0.0458859	-0.0450927	-0.00968887	0.0331255			0.207391		0.122557		0.36558	0.0771401	0.0465846	-0.11063
YCL005W	0	H-H	0.158397	0.0538636	0.306646	-0.215827	0.131957	0.0432877	0.0275382	0.151917	0.316128	0.411043		0.00212616	0.139955	0.484012	0.0290557	0.168878	-0.0090257		-0.258819	0.0974302	0.00524994	-0.0797839	0.307593	-0.019854	-0.238319	-0.0940852	-0.0705553	-0.255729	-0.121606	-0.159837	-0.154129	-0.0985987	-0.09989	-0.187142	0.104835	0.0310247	0.0478187	-0.16236	-0.16302	0.0713649		-0.0359883	0.12206	0.524364	0.0626721	-0.0589725	-0.233171
YCL006C	0	dubious gene	0.0562046	-0.0877489	0.128711	0.0535906	0.107731	0.246428	-0.108728	0.299476	0.440812	1.11866	0.597055	0.469966	0.608874	1.15776	0.726129	0.934111	0.466191	-0.0961156	-0.152764		0.215986		0.622877				0.350889	-0.0049043	0.0425837	-0.127295			0.050792									0.0683356		0.971353	-0.187168	-0.0381727	-0.257903
YCL007C	0	H-H	0.0227953	0.104819	0.161498	0.294567	0.335034	-0.150816	0.0132533	0.0808293	0.0601906					0.0997616	0.19649	0.333349	0.420526	0.40492	0.00723644	0.45087	-0.0614286	0.0747542	0.256958	0.105037	0.103561	0.279706		0.298521	0.147137	0.213609	0.414715	0.0906078	-0.231386	-0.0446012	-0.270496	-0.257641	-0.0295123	-0.850333	0.051762	0.0270201		-0.0533609	0.162095	-0.182153	0.126744	0.0751515	0.284607
YCL008C	0	T-H	0.0929809	-0.0964309	0.14497	-0.228254	0.203258	0.13554		0.135342	0.0834303	0.161024		-0.0893543	0.177796	-0.051801	0.0329904	0.0750346	0.207889	-0.175105	0.173399	-0.289993	-0.156312	0.0245506	-0.0471767	0.015813	0.158744	0.0384906	0.12097	-0.0235017	0.0103407	-0.0458886	0.00109695	0.00294073	0.144145	0.197745	0.235517	0.193434	-0.185784	0.0457458	-0.124892	0.098326	-0.13133	-0.0184663	0.0780813	0.153404	0.203303		-0.109721
YCL009C	0	T-H	0.0964259	-0.116373	0.0402964					-0.177789	0.183164	-0.0304327	0.243836	0.10264	0.0194816	0.113619	-0.305572	-0.357624	-0.184672	-0.286135	0.160536	0.409649	-0.107641	0.155458	0.273478	0.351979	0.0603917	0.1229	0.00275274	0.255039	0.191554	0.492709	0.452239	0.350528	0.48169	0.321648	0.449994	0.128306	0.275997	0.115584	0.182939	0.3069	0.185671	0.369931	-0.0802131	0.0927868	0.191702	0.0371204	-0.273991
YCL010C	8	T-H	0.0160904	0.115635	-0.205506	-0.0468072	-0.289077	-0.199028	-0.212186	-0.521988	-0.756148	-0.674205	-0.679701	-1.236	-0.606954	-0.840574		-0.510223	-0.423132	-0.349774	-0.774561	-0.573101	-0.727342	-0.563371	-0.58184	-0.730215	-0.651285	-0.595846	-0.386907	-0.643624	-0.505351	-0.69011	-0.788718	-0.597898	-0.660551	-0.619033	-0.609457		-0.561503	-0.511036	-0.535981	-0.516296	-0.654766	-0.458803	-0.400045	-0.808439	-0.377655	-0.342499	-0.311515
YCL011C	0	T-H	0.0171817	0.115456	-0.0982722	-0.0576501	-0.0281652	-0.00480527	0.0573059	-0.21759	0.140387	-0.205391	-0.0553788	-0.658563	-0.228821	-0.262058	-0.251572	-0.363328	-0.210329		0.520677	0.407912	-0.1911	-0.137032	-0.00391975		-0.242761	-0.194021	-0.0419804	-0.0536932	-0.054019	0.168576	-0.0748696	-0.0341013	-0.0398201	-0.0114834	-0.104381	-0.188932	-0.14338	-0.158982	-0.089237	-0.0683633	-0.116886	-0.100651	-0.341375	-0.30875	-0.0665326	-0.111572	-0.110411
YCL012W	0	dubious gene	-0.0185059			0.135826	0.177757	0.330773	-0.0481951	0.192215	0.0598903	0.423425	0.225058	0.494363	0.335705	0.548542	0.0635679	0.0113386	0.102712	0.356315	0.197851	0.181898	0.324971	0.281927	0.352233	0.46659	0.0841467	0.308176	0.564299	0.37436	0.391205	0.389215	0.582278	0.288395	0.555437	0.198969	0.371746	0.401824	0.155999	0.425517	0.148538	0.148792	0.24774	0.225659	0.109667	0.0968763	0.113758	0.100296	0.236904
YCL013W	0	dubious gene	0.0673882	0.283759	0.101064	0.395481	0.160568	0.344342	-0.0598307		0.142112	0.445929	0.27174		0.407382	0.586226	0.169797	0.091205		0.444381	0.432892	0.7498	0.662523		0.694779	0.654677	0.406944	0.589675	0.532121	0.36732			0.635435	0.449574		0.575939		0.274648			0.313173			0.33999	0.223932	0.432258	0.303907	0.134103	0.326574
YCL014W	0	H-H	-0.0533997	0.0764218	-0.405791	0.176367	0.108419	-0.0496872	0.0130644		0.112216	0.116409	-0.0832848	0.366879		0.416985		0.201403	0.019329	0.236822	0.297647	0.38248	0.393061						0.807844				0.323616	0.56921	0.417006	0.516419			0.390147					0.2331			0.32734	0.144419	0.161001
YCL016C	0	H-H	-0.00280038	0.0424913	-0.16027	-0.158079	-0.0189333	0.064831	0.0194377	0.0186201	-0.0272543	-0.0264639	0.00131522	-0.010194	0.0837528	-0.0151304	0.215773	0.187723	0.109721	0.105044		0.187553	0.190644	-0.146414	-0.0839821	0.194287	-0.183178	-0.022354	-0.0823612	-0.109838	-0.0572174	-0.0345286	-0.118499	-0.0418963		0.0217666	0.22657	-0.0791919	-0.331732	-0.267866	-0.211974	0.089384	0.208685	0.0680161	0.34445	0.188794	-0.191069	-0.104635	-0.142384
YCL017C	2	T-H	0.0569445	-0.0889093	0.0592012	0.0226977	0.302648	0.258885		0.120051	-0.0377667		0.170251	0.311831		0.160003	0.329505	0.481135	0.450707	0.270979	0.403126	0.127887	0.248925	0.415953	0.394878	0.421563	0.428742	0.379524	0.281017	0.406844	0.440151	0.469694	0.43312	0.329549	0.463158	0.513939	0.679378	0.358218	0.437697	0.512235	0.469896	0.347427		0.311104	0.00044167	0.266864	0.113732	0.103993	0.0577817
YCL018W	0	T-H							-0.282211		-0.815883		-0.474222			-0.872481							-2.01824	-0.932937			-1.65111			-1.41085	-0.396344	0.310721	0.0152171	0.590281		-0.275001			-1.44274		0.852276	0.743294	-0.511626	-3.30758	-3.81637	-1.04677
YCL019W	4	dubious gene	-0.161855	-0.149265	-0.0619461	0.13828	-0.0956722	0.121846	-0.055688	0.475123	0.103273	0.0330392	0.0160011	0.605053	-0.20197	0.314237	0.331656	0.150585	0.0662489	-0.343264	-0.382736	-0.895195	0.0724803	-0.496514	0.0629183	-0.480078	-0.39866	-0.199795	-0.510166	-0.610883	-0.473794	-1.06328	-1.15864	-1.09551	-0.899324	-0.700119	-0.347797	-0.541213	-0.51966	-0.4886	-0.333769	-0.63283	-0.0654273	-0.349581	0.249362	0.774221	0.0232492	-0.183294	-0.516963
YCL020W	7	dubious gene	-0.0202381	0.0143178	-0.100099				-0.23908		-0.153122	-0.168684	-0.222042	-0.0967277	-0.328418	0.0438108		-0.228768		-0.396426	-1.10419	-1.05341	-0.645324	-1.22924	-0.421528	-1.405	-1.0509	-0.969959	-1.31858	-1.38657	-1.30861	-1.70171	-1.74363	-1.54961	-1.74565	-1.31211	-1.40827	-0.934149	-1.35456	-1.49897	-1.12449	-0.978141	-0.781443	-1.04842	-0.352487	-0.412796	-0.0823154	-0.203276	-0.789177
YCL021W	5	T-H	-0.0475657	-0.186858	0.0812965	0.217555	-0.221408	0.110393	-0.0927425	0.327604	-0.088478	0.39283	-0.00695669	0.15167	0.220943	0.407204	0.195456	0.0977301	0.075511	-0.190579	-0.552445	-0.853289	-0.156737		-0.107199		-0.173956	-0.415484	-0.503272	-0.492734	-0.235668	-0.775056	-0.394368	-0.619437	-0.767353	-0.7506	-0.403995	-0.53219	-0.582647	-0.412311	-0.466929	-0.424269	-0.360709	-0.452127	0.0488079	-0.0171488	0.179393	0.034368	-0.399721
YCL022C	0	dubious gene	0.0310916	-0.0229657	0.181544	-0.0496494	-0.230252	0.0842176	-0.132101	0.0703414	-0.133456	0.235266		-0.416364	-0.115457	-0.142453	-0.328472	-0.260212	-0.404249	-0.559884	-0.591319	-0.259974	-0.217214	-0.3064	-0.284625	-0.230692	-0.404462	-0.0662413	-0.0839892	-0.284202	-0.207752	-0.279211	-0.267501	-0.386631	-0.236119	-0.235829	-0.249241	-0.431294	-0.283992	-0.436684	-0.481796	-0.386504	-0.0135124	-0.145163	-0.274246	-0.299019	-0.160063	-0.070442	-0.303133
YCL023C	0	dubious gene	0.0802133	0.243544	-0.385204	0.00401559	-0.316931		-0.0231637	0.0275482	-0.274129	0.358588	-0.0757068	-0.283271	-0.255737	-0.176722	-0.249911	-0.266521	-0.274023	-0.472051	-0.603386		-0.289778		-0.148039	-0.300904	-0.305546	-0.226968	0.00839989	-0.262403	-0.310928	-0.263258			-0.370183			-0.328905	-0.551117	-0.463543	-0.164799	-0.00877198		-0.125181	-0.286381		-0.009549	-0.289393	-0.422534
YCL024W	8	H-H	-0.000202989	-0.0127515	-0.297023	-0.264574	-0.232704	-0.189166	-0.0640759	-0.325918	-0.265162	0.18733		-0.491995	-0.740795	-0.292671			-0.499294	-0.581712	-0.567618	-0.465018	-0.374654	-0.5562			-0.476643	-0.0952026	-0.277504	-0.405095		-0.338621	-0.547921	-0.461405		-0.155897	-0.418083	-0.708436	-0.320511	-1.04372	-0.714954		-1.04062	-0.400413		-0.469058	0.0109859	-0.108561
YCL025C	6	H-H	0.111924	0.0332136	-0.367132	-0.404364	-0.0882055	-0.284819		-0.543323	-1.43854	-1.3303	-0.954039	-0.704542	-0.250433	-0.827822	-0.667466	-0.784849	-1.10506	-0.818007	-0.64284	-0.573121	-1.11555	-0.857844	-0.673277	-0.757694	-0.921158	-0.694117	-0.931917	-0.958029	-0.893424	-1.21097	-1.09278	-0.799919	-1.10038	-1.02888	-0.737802	-0.718276	-0.710755	-0.650088	-0.904506	-0.396876	-1.28592	-0.827913	-1.31309	-0.993689	-0.135337	-0.190974	-0.38796
YCL026C	4	T-H	0.0301243	-0.242628	0.163664	0.0258914	0.35716	0.147785		0.512921	0.618952		1.97886	1.19952	0.654506	1.32554	0.104746	0.081939	-0.0315081		0.108403	0.4141	0.628943		0.85417	0.50727	0.121077	0.111503	0.278974		0.113765	0.422545	0.43027	0.337165	0.344443	0.237662	0.480528	0.0474586	0.101104	-0.041165	0.256489	0.30813		0.426772	0.303593	1.29973	0.164513		-0.275947
YCL027W	7	T-H	-0.0727047	-0.218953	-0.00191062	0.0301941	0.210676	0.0341261	0.0314055	0.0966929	0.332462		0.481372	-0.165818	-0.111239	0.287506	-0.167036		-0.42322	-0.611724	-1.23076	-1.03917	-0.715311				-0.994209		-0.236973	-0.68819		-1.06362	-0.971303	-0.993029		-1.16971			-1.08596			-0.75807		-0.403301		-0.375018		-0.235968	-0.615263
YCL028W	2	H-H	0.103742	0.0844972	-0.0433569	0.214937			0.144749		0.0124284	0.0284027	0.257493		-0.082009	0.016043	0.316106	0.30352	0.34755	0.243241	0.267155	0.448276	0.097932	0.34159	0.215091	0.345683	0.08443	0.254245	0.128795	0.512863	0.446441	0.59944	0.481978	0.239054	0.491577	0.552795	0.61767	0.131188	0.215256	0.138241	0.384531	0.405889	0.202993	0.461097	-0.200117	-0.0179451	0.321481	0.161269	0.162383
YCL029C	0	H-H	-0.023242	-0.132918		-0.123496	-0.0984167	-0.204322	0.0457611	-0.0961673	-0.182169		-0.364655			-0.170796	0.155532	0.230148	0.18695	0.00464078	0.0362422	-0.0239096	0.211059	-0.168249	0.047466	0.0497332	0.0798177		0.303954	0.145007	0.229671	0.0969671	0.206838	-0.0420288	0.105711	0.0566857	0.166988	0.118438		0.0314555	-0.141134	0.169621	0.10328	-0.054372	-0.070969	-0.145309	0.0437175	0.007363	-0.0238996
YCL030C	8	T-H	-0.00864135	0.39414	-0.213205	0.114329			-0.84202	-0.867324	-0.607934	-1.44624	-0.870044	-0.228835	-0.0168074	-0.151206	-0.289039	-0.62098	-0.71448	-0.441486	0.191148	-0.0257876	-1.02139	-0.56733	-0.27746	-0.745383	-1.02983	-1.13631	-0.508238	-0.812579		-0.59855	-0.788091		-0.889497	-0.956607	-0.66678	-0.959539	-0.747424	-0.621521	-0.670649	-0.587307	-0.893325	-0.636362	-1.18436	-0.793437	0.243813	0.154744	-0.26835
YCL031C	0	T-H	-0.0210496	-0.0830537	-0.155142	0.0389371	-0.113469	0.046162	0.281749	0.0504352	0.0685358	-0.165794	-0.222489	-0.0609916	0.17882	0.0773964	-0.0790175	-0.0217382	0.263762	0.345973	0.236444	0.294715	0.294288	0.146779	0.168747	0.27735	0.287375	0.292089	0.485654	0.334958	0.335404	0.459394	0.334281	0.387493	0.411397	0.310263	0.266312	0.164505	0.437109	0.359567	0.222762	0.279312	0.242537	0.218639	0.20565	0.0687777	0.211717	0.226666	0.254929
YCL032W	0	H-H	0.00763087	0.106615	0.0237057	0.0869211	0.190967	0.133091	0.0259617	0.164773	0.0216109	0.0744241	0.192313	-0.112289	0.0477735	-0.0843051	0.167344	0.160783	0.0991559	-0.0286007	0.0898179	0.229821	-0.0774273	-0.0439201	0.00862086	0.000642214	-0.228538	-0.306111	-0.000197439	-0.0780512	-0.0339722	0.0579592	-0.0999381	-0.0573497	-0.0103628	-0.0731519	0.134757	-0.0654214	-0.0962861	-0.0945223	-0.124267	-0.0447951	0.0285406	0.0458079	-0.251879	0.135941	-0.0524975	0.0877418	0.0589316
YCL033C	0	H-H	-0.0292118	-0.247602	0.134432	-0.10653	0.00769229	0.0355557	0.0278653	-0.116664	-0.0614286	-0.241195	-0.043621	-0.0564689	-0.00337487	0.0317221	0.288964	0.0202222	0.164527	-0.0231156	-0.166971	-0.477801	-0.514325	0.112474	-0.0312894	-0.246976		-0.371073	0.0977519	-0.0847028	-0.0159204	-0.239374	-0.0450023	-0.338475	-0.426178	-0.374776	-0.462611	-0.32599	-0.205015	-0.128924	-0.142011	-0.133545	-0.182006	-0.122151	-0.578829	-0.714513	-0.088803	0.0423728	0.127979
YCL034W	5	H-H	0.0235027	0.112319	0.171014	-0.0632839	0.105239	0.193455	-0.0516011	-0.231109	-0.2615	-0.438004	0.0613908	-0.432369	-0.263517	-0.499151	0.161392	0.0590503	-0.00951231	-0.225502	0.508988	0.345743	-0.810196	-0.144355	0.216316	-0.464293	-0.542585	-0.431393	-0.20473	-0.207222	0.0272074	0.298499	0.162243	0.130872	0.272525	-0.115657	0.497789	0.475049	-0.37997	0.0730935	0.392633	0.385376	-0.179814	-0.667536	-1.5103	-0.544893	0.1275	0.11867	-0.106273
YCL035C	3	H-H	0.068387	0.110206	0.285344	0.306303	0.0628846	0.151422	-0.379864	0.431227	-0.156655	-0.293871	-0.0631563	0.545601	0.311585	0.319823	0.561943	0.286567	0.165586	0.0526052	0.435167	0.0870495	0.165547	0.575784	0.502418	0.172874	0.031168	0.315701	0.595792	0.42077	0.526162	0.252382	0.396097	0.0834654	0.131552	-0.10189	-0.106353	0.641137	0.589678	0.585494	0.643675	0.662143	0.585132	0.202481	0.187856	-0.253886	0.386639	0.330425	0.651635
YCL036W	5	H-H	0.0425621	0.0689465	0.0939985	-0.539595	-0.310177	-0.440778	0.020117	0.29686	0.442443		0.122661	0.667722		0.44767	0.193714	0.457712	0.587765	0.483202	0.20448	-0.132635	-0.305972	0.067646	0.844664	-0.549528		-0.593126	-0.306539	-0.428695	-0.495807	-0.292422	-0.588834	-0.390025	-0.459599	-0.545797	-0.463741	0.257037	0.266846	0.273701	0.0219885	0.566484	-0.0733958	-0.483376	-0.54477	0.63774	0.0180756	-0.0747568	-0.149583
YCL037C	0	H-H	-0.0739933	-0.0982623	-0.109363	-0.288061	0.0036083	-0.18838	0.427465	0.520064	0.361919	0.947577		0.292881		0.665944	-0.323865	-0.22875	0.0473719	0.8962	0.443472	0.644549	0.282487		0.673864	0.237639	0.331591		0.823406	0.664949	0.56176	0.750683	0.802452	0.669352	0.787732	0.614535	0.408593		0.531279	0.346877	0.509088	0.357781	0.366494	0.723838	0.154412	0.623413	0.192996	0.0210032	-0.102888
YCL038C	0	T-H	0.0187626	0.216553	0.104386	-0.0864265	0.316	-0.0348463	0.0976137	-0.199859	0.0715012	0.292371	0.392271	-0.0652027	0.0599974	0.292943	0.009876	0.184868	-0.0746304	0.317126	-0.306814	-0.0103898	-0.00977121	0.0317999	0.183771	0.014216	-0.0256353	-0.0560263	-0.0290806	-0.150259	-0.124978	-0.0846257	0.00470945	0.105989	-0.139229	0.0607888	-0.0778208	-0.15477	-0.305772		-0.000598808	-0.00467477	0.167461	0.159549	-0.213638	0.103528	-0.0660772	-0.222044	-0.261292
YCL039W	0	T-H	0.144308	0.0890694	0.102358	0.129241	0.503447	0.206517	0.53803	0.264226	0.266327	0.671263	0.299901			0.313466	-0.152917	-0.0679968	0.24908	0.0548204	0.0162259		0.276385		0.25823	0.322463	0.149851	0.138397	0.746708	0.33227	0.290789	0.252438	0.350832	0.34494		0.416752	0.532948	-0.0302238	0.0651968	0.0816685	0.140527	0.139376		0.600345	-0.000452497	0.207392	0.163016	0.0339783	-0.223697
YCL040W	0	T-H	0.0734608	0.0846281	0.106848				-1.03234		-0.950787	-0.966325	-0.0743826	-0.240754	-0.539669	-0.184649				-0.894343			-2.10769				-2.36229						-2.50392	-2.46224		-2.23625			-2.12302			-1.36977	-2.45843	-2.25882	-2.42994
YCL041C	0	dubious gene	0.0405767	0.144241	-0.179969	-0.134553	0.211738	0.101102	-0.050555	0.159886	-0.0303234	0.27022	0.275323	0.397497	0.120145	0.015172		-0.309569	-0.0958582		0.231952	-0.0993036	-0.292942	0.881663	0.408634	-0.0429096	0.41933	0.250811	0.242517	0.628439	0.861007		0.301752	0.133716	-0.065266	0.0236852	0.133066	0.457191	0.348503		0.79226	0.560461		0.132938	-0.330313	0.529693	0.0434778	-0.120737	-0.294184
YCL042W	6	H-H	0.0497258	0.0444559	-0.0886316	0.148811	-0.388627	-0.281811	-1.16345	0.133336	-0.765481	-0.889147	-0.281498	-0.194815	-0.526188	-0.26593	-0.0755369	-0.42341	-1.141	-1.06882	-2.64888	-2.45706	-1.52095		-1.76262	-1.6827	-2.20518	-1.82762		-1.92651	-1.50899	-2.11058	-2.38197	-2.02147	-2.15372	-2.08873	-1.42376	-1.1055	-1.77473		-1.67426	-0.869928		-1.08574		-1.52288	0.649193	0.421387	0.0832049
YCL043C	0	H-H	0.0625594	0.190831					-0.0267571		-0.308007	-0.407952	0.119219	-0.471969	-0.230025	-0.525888					0.942824	0.609529	0.035768				0.758192						0.793626	0.366626	0.27618	0.413469	0.702067		0.926268					0.520413	-0.0646	0.363161	0.0609471
YCL044C	2	T-H	0.136442	0.107367	-0.0461461	-0.115938	0.306286	0.239871	0.254838	0.240671	0.360452	0.461758	0.139833			0.431225	0.239818	0.158585	0.349318	0.230861	0.963772	0.841271	0.506234	0.973384	0.716288	0.352149	0.648197	0.633537	0.972241	0.987452	0.842815	0.938728	0.82722	0.790739	0.747525	0.937323	0.68154	0.66377	0.569502	0.63128	0.827208	0.585574	0.53103	0.98664	0.295665	0.586767	0.255381	0.172128	0.0480005
YCL045C	2	T-H	-0.0041498	-0.0106451	-0.297073	0.0113126	0.167881	0.0612169	0.154768	0.253558	0.144865	0.281934	0.227009	-0.117889	0.079279	0.0468794	0.155592	0.107815	0.169732	0.488431	0.830632	0.564808	0.567718	0.756587	0.65273	0.437285	0.690684	0.620173	0.767462	0.737937	0.714295	0.627985	0.642231	0.767765	0.687965	0.843616	0.607483	0.733492	0.672809	0.716843	0.742796	0.565815	0.41854	0.624026	0.293725	0.563402	0.0733845	0.178441	0.230695
YCL046W	2	dubious gene	0.0862485	0.0756814	-0.511998	-0.0243965	0.268951	0.128053	0.162662	0.0823009	-0.108518		0.0583374	-0.520274		-0.0489035	-0.0029779	-0.00742763	0.0990319	0.204542	0.877973	0.686482	0.353741	0.347566	0.543212	0.213251			0.511812	0.427919	0.60926	0.722938	0.519301	0.64611	0.567935	0.829578	0.616981	0.65381	0.423489	0.545064	0.514867	0.198752	0.471277	-0.197573	0.466635	0.196674	0.152036	-0.0227708	0.197245
YCL047C	6	T-H	0.0127586	-0.116781	-0.00405966	-0.330257	-0.248416	-0.130823	-0.160313	-0.168719	-0.0789516	-0.444175	-0.173512	-0.933009		-0.587459	-0.523568	-0.65375	-0.528403	-0.774741	0.06477	-0.787941	-0.728128	-0.0819839	-0.185387		-0.754856	-0.850233	-0.395209	-0.77446	-0.669507	-0.774299	-0.649114	-0.778422	-1.00571	-0.875651	-0.728211	-0.548265	-0.54495	-0.108632	-0.281084	-0.249846	-0.589488	-0.503801	-0.262106	-0.561873	-0.619204	-0.321089	-0.469693
YCL048W	0	H-H		0.338778			-0.0584421	-0.117214	-0.107794	0.298374	0.146819		0.90766	0.977376	-0.0653479	0.629994	0.109725	-0.233804	-0.193369	-0.0699341	-0.0181828	-0.27578	0.505385				0.0504069	-0.206245				-0.414783	-0.190865				-0.409806		-0.491434					0.058267					-0.16628
YCL049C	0	H-H	0.0639454	-0.121499	0.1742	-0.000442077	-0.0806005	0.064115	0.122776	-0.019024	0.0178009	-0.0179076	0.131924	-0.13365	-0.166958	0.0690262	-0.25105	-0.531802	-0.321617	-0.292154	0.19259	-0.285257	-0.162502	0.33141	0.0473224	-0.0146362	-0.0825966	-0.175558	-0.0124608	-0.0969151	-0.117941	-0.063351	-0.0215888	0.0428566	-0.0859404	0.0263429	-0.264819	-0.213279	0.105588	0.351968	0.0222599	-0.150669	-0.193902	0.107032	0.0211321	-0.214831	-0.18378	-0.109853	0.0185827
YCL050C	0	T-H	0.0391794	-0.141906	-0.0934336	-0.110907	-0.0919129	0.0651839	0.139493	0.0825897	0.165135	-0.0179062	0.24347	-0.419782	-0.184084	-0.0653004	-0.233279	-0.0524193	0.0464376	-0.102281	-0.0594447	-0.242574	0.0680977	-0.134191	-0.158746	-0.0384839	-0.0670156	0.0661409	-0.377621	-0.333967	-0.15711	-0.190678	-0.246023	-0.132248	-0.09851	-0.0714003	-0.114478	-0.0596381	-0.273925	-0.120363	0.0335709	-0.286837	-0.275795	-0.071232	0.222613	-0.0273199	-0.0725585	-0.130104	-0.0380684
YCL051W	0	H-H	-0.0376456	0.0666867	0.356793	0.130771	0.135403	0.150337	-0.01987	0.033607	0.0382781	0.0645476	0.0741882	-0.362603	-0.158917	-0.00220479	0.0857966	0.0961457	-0.0176571	-0.339052	-0.136346	-0.350889	-0.241434	-0.000352478	-0.20969	-0.103597	-0.0375759	-0.247908	0.0738626	0.0294401	-0.0626545	-0.129574	-0.0410994	-0.201826	-0.195449	-0.0376657	-0.0679769	-0.413198	-0.233725	-0.23725	-0.107342	-0.143991	-0.25978	0.00186332	-0.12798	-0.0178361	0.081238	0.116815	-0.0325804
YCL052C	0	H-H	0.0765832	0.130572	0.0969494	0.196045	0.0559316	0.00888719	0.013984	-0.210434	-0.17697	-0.236142	-0.172993	-0.465612	-0.323761	-0.327807	0.0876468	0.085724	-0.0119964	-0.0436804	-0.249845	0.0208499	-0.227678	-0.0594753	-0.175017	-0.192203	-0.22871	-0.0827613	-0.00265566	0.0474399	0.00251487	-0.0719298	-0.160144	-0.201732	-0.385929	0.0742348	-0.0340867	-0.157452	-0.168179	-0.208886	-0.192215	0.00836664	-0.132404	0.0538423	-0.266534	-0.505965	0.102989	0.182716	0.06056
YCL053C	1	dubious gene	-0.0227759	-0.0108267	-0.206061	-0.0414665	-0.0614377	0.0086582	0.34688	0.189087	0.461117	1.03804	0.205086	0.564401	1.20621	0.929398	0.208133	0.293805	0.503405	0.835539	0.481594	0.614763	0.598478	0.334518	0.840781	0.0878973	0.445566	0.501627	0.933885	0.625239	0.514874	0.429118	0.420942	0.693915	0.413607	0.492615	0.0589891	0.178326	0.562893	0.144107	0.367484	0.379568	0.614349	0.24255	0.373305	0.142034	0.0566765	0.0417042	0.358857
YCL054W	1	T-H	3.93e-06	0.203122	-0.513035	-0.0624362	-0.0704945	-0.215087	0.370753	0.0122274	0.669247	0.774478	0.0328545	0.223894	0.953765	0.769235	0.095817	0.23766	0.334338	0.802063	0.216965	0.929616	0.406123	-0.0340498	0.583236	0.157283	0.299741	0.415733	0.733648	0.389546	0.288359	0.400049	0.266986	0.545596	0.312139	0.501345	-0.117913	0.505099	0.458844	0.191419	0.246096	0.249295	0.476266	0.179625	0.1663	0.252453	0.0386258	0.00806938	0.294355
YCL055W	7	H-H	-0.0565848	-0.270043	-0.274148	0.115931	-0.00798859	-0.0140948	0.217702	-0.218199	0.052838	0.147383	-0.340623	-0.612309		-0.101694	-0.142782	-0.352242	-0.197641	-0.290463	-0.798811	-0.678859	-0.690745	-0.884356	-0.9007	-0.771585	-0.820502	-0.732788	-0.753258	-0.771578	-0.664477	-0.743033	-0.654443		-0.671555	-0.914984	-0.638822	-0.784863	-0.967897		-0.881494	-0.859075	-0.774798	-0.717575	-0.678125	-0.644474	-0.0838105	-0.07426	-0.279849
YCL056C	0	H-H	0.0950711	-0.0385371	0.245254	0.125478	0.0259149	-0.0186091	-0.0858059	-0.0570576	-0.0739417	0.119396	0.0340097		0.281529	0.25742	0.0574375	0.166696	0.070374	0.178494	-0.322495	-0.135993	-0.390295	-0.302014	-0.215591	-0.14317	-0.308607	-0.197718	0.0352624	-0.206704	-0.142525	-0.269432	-0.229413	-0.374607		-0.510411	-0.627933	-0.296625		-0.244382	-0.327858	-0.261681	-0.192381	-0.227028		-0.208681	0.0494132	0.113752	0.242035
YCL057W	0	H-H	0.0583077	-0.117931	0.0339486	-0.0443489	0.118701	0.124319	0.137072	0.0494987	-0.0322446	0.136282	0.134778	-0.164145	-0.155507	-0.294786	-0.018632	0.0451809	0.135604	0.110799	-0.0509821	0.0826484	-0.0106829	0.16759	0.11937	0.239058	0.245606	0.194564	0.108111	0.286786	0.31191	0.26194	0.298636	0.120601	0.341575	0.312718	0.248475	0.197319	0.166794	0.231328	0.194637	0.163341	-0.0334027	0.0340491	-0.171282	-0.0138875	0.110393	0.0203225	0.0188531
YCL058C	3	H-H	0.100542	0.0450265	0.171715	-0.0417677		-0.0518455		-0.268838	-0.204115	-0.217518	-0.417169	0.367897	0.874943	0.149044	-0.257356	-0.293619	-0.352112	0.574498	0.505972	0.454056	0.519042	0.41852	0.418255	0.361708	0.443078	0.404319	0.480751	0.310449	0.450742	0.351248	0.560357	0.710714	0.400183	0.183904	0.358931	0.638536	0.687954		0.381559	0.381877	0.474025	0.377835	0.545434	0.369771	0.145869	0.0488947	0.326655
YCL059C	1	T-H	-0.0717462	-0.15205	0.000724094	-0.220317	0.041631		0.318377	-0.0021537	0.639018	0.871479	0.385607	0.256229	0.748077	0.557162	0.0676733	0.141484	0.282062	0.493596	0.315881	0.307446	0.0813629	0.0798664	0.315177	0.114043	0.109075	0.122428	0.373261	0.149036	0.219836	0.243798	0.261158	0.260702	0.25682	-0.0682444	0.0228274	0.106964	0.245637	0.219174	0.115866	0.149202	0.0654699	0.0603438	-0.0861719	-0.109529	-0.0070798	0.0882428	0.0538186
YCL060C	0	dubious gene	0.00904952	0.0727653	-0.32428		-0.133627	-0.104819	0.0207096	0.319574	0.0589251		-0.229296	0.144988		0.360499	-0.0577001	-0.129864	-0.0552393	0.0709296	0.30042	0.299755	0.376761	-0.0662816	0.301634	0.219218	0.130162	0.0961014	0.424928	0.162702	0.0997641	0.20172	0.0573743	0.171864	0.173469	0.231626	0.381783	-0.12145	0.0641807		0.20797	-0.0624691	0.191716	0.16954	0.103608	0.422773	0.17667	0.0906441	-0.0803796
YCL061C	0	T-H	-0.096516	-0.0365388	-0.301334	0.260135	-0.0912593	0.109867	-0.0207925	0.343026	-0.0603805	0.28283	-0.0965117		0.410411	0.304938	0.0424504	-0.0707792		0.0535329	0.00753907	0.0599675	0.541616	0.264938	0.398407		0.191439	0.196602	0.593901	0.243645	0.127922	0.177896	0.144145	0.266869	0.216378	0.268061	-0.110128	0.257443	0.133153		0.4752	-0.0656575	0.292024	-0.151975	0.398407	0.278181	0.00552997	0.204647	0.262634
YCL062W	0	dubious gene	0.00597252	0.088036	-0.215417	-0.0232083	-0.0830295	0.0506962	-0.0143289	-0.107111	-0.103613		-0.172357	-0.0302098		0.116314	-0.227064	-0.191647	-0.0781658	-0.138945	0.342399	0.41982		0.313907		0.313124	0.121977	0.0678084	0.182436	0.296414	0.186973	0.379267	0.369372	0.613342	0.215977	0.351406	0.491367	0.220439	0.26268	0.336572	0.378123	0.0848833	0.0799712	-0.0493206	0.0162782	0.284903	0.0843631	0.0154206	-0.0652786
YCL063W	0	H-H	-0.0281582	0.0518352	-0.366085	-0.106919	0.0920891	-0.137291	0.0681446	-0.147304	-0.0985132		-0.249493			-0.200251	-0.292343	-0.428447	-0.328014	-0.141993	0.0261783	0.123004	0.0192625	0.179149	0.171097	0.175806	0.11787	0.0754116	0.322272	0.324856	0.277017	0.190049	0.284798	0.359497	0.147286	0.282751	0.0610465	0.0424114	0.148922		0.20164	0.0470669	-0.103946	0.0948741	0.0590583	0.0843763	-0.0551266	-0.13183	-0.0229969
YCL064C	2	H-H	-0.0110485		0.222015	0.129644	-0.00270213		0.185292	0.260025	0.373567	0.559631	0.258714	1.32034		1.09586	-0.0917335	-0.594988	-0.130612	-0.280375	2.17636	1.64333	2.43959		0.190364	1.23107	2.25679	1.16941	1.6042	1.66344		1.42076		1.3388	1.5322			2.04524		2.10276		1.63809		0.965936		2.81131	0.107099	0.098112	-0.264856
YCL065W	4	dubious gene	0.0781265	-0.114643	0.147685	-0.00996243	0.231199	0.212991	0.330603	0.11377	0.263126		0.381638	0.212896	0.339185	0.555276	0.210771	0.108584	0.502933	0.0824773	-0.150281	-0.384179	-0.220815	0.125862	-0.0275499	-0.131635	-0.181622	-0.12262	-0.299182		-0.107945	-0.254393	-0.231288		-0.536107	-0.361286	-0.574149	-0.24983	-0.406579	-0.059724	-0.365223	-0.302423	-0.190738	-0.131326	-0.245423	0.0610898	-0.146903	0.0187946	-0.0112055
YCL066W	4	H-H	0.0928439	0.0572478	0.0812609	0.0245589	0.185632	0.213126	0.43924	0.187031	0.575189	0.390634	0.459978	0.164462	0.211422	0.372085	0.166289	0.173054	0.455842	0.0742576	0.0237938	-0.277522	-0.140714	-0.197349	-0.186737	-0.227886	-0.397653	-0.0464496	-0.448717	-0.629569	-0.461486	-0.343573	-0.494321	-0.574263	-0.510328	-0.611595	-0.542537	-0.167431	-0.717523	-0.15134	-0.36721	-0.383195	-0.206788	-0.35295	-0.216545	-0.0370063	-0.155157	-0.0618013	-0.0278485
YCL067C	0	H-H	-0.18015	-0.00941438	0.15853	0.34326	-0.143659	-0.0269063	-0.241944	0.230516	-0.282008	-0.586523	-0.507157	-0.075562	0.101254	-0.142036	0.207406	-0.160365	-0.0625301	-0.489477	0.249659	-0.319372	-0.161983	0.0597758	0.068757	-0.163604	-0.248997	-0.12178	0.315838	-0.021606	0.0375839	-0.237367	-0.0521741	-0.299127	-0.34391	-0.589872	-0.434461	0.0393557	0.0179229		0.169044	0.0168984	0.00818022	-0.291316	-0.301268	-0.475577	0.156917	0.116857	0.359439
YCL068C	0	T-H	0.00908881		0.0786197		0.149257	0.093427	0.0489238		0.120544			-0.0144817	0.00886618	0.291519		0.110093		-0.103501	-0.264442	0.0511005	-0.136701	-0.0224569	-0.0338991		-0.179004	-0.0775997	0.143785	-0.032914	-0.0999046	-0.0537939	-0.172127	-0.178451		0.0198408		-0.0244291	-0.0977165		-0.206181	-0.0342466	-0.10952	0.00593539	-0.162216	-0.414543	0.103413		0.00992286
YCL069W	1	H-H	0.0440397		-0.153761	-0.0548248	-0.0214125	-0.00803812	-0.0370472	0.378141	-0.00236918		0.427731	0.373437		0.660357	0.369644	0.377229	0.237452	0.284928	0.0161933	-0.00423623	0.369119	0.099109	0.507202		0.337093	0.163528	0.748792	0.220244	0.282867	0.249189	0.161518	0.477736	0.244531	0.156844	0.125844	0.213437	-0.0979672	0.304354	0.116677	0.485683	0.528038	0.0825525	0.874867			-0.0185689	0.0913887
YCL073C	4	H-H	0.0424804	0.0106386	0.0619897	0.235373	0.22979	0.138336	0.0593086	0.423297	0.199901	0.441385	0.587931	-0.402096		0.265947	0.421741	0.141063	0.213165	-0.0459931	-0.817393	-0.566671		-0.479623	-0.243067	-0.398337	-0.100851	-0.366283	-0.521868	-0.566229	-0.562288	-0.541285	-0.229359	-0.0897909	-0.751226	-0.273333	-0.610719	-0.390699	-0.587264	-0.813838	-0.396858	-0.409215	0.0425954	-0.298433	0.755392	0.505582	0.0631929	0.000216806	0.00766701
YCL074W	0	dubious gene		-0.0408692	-0.0383566	0.385544	-0.108255		-0.00752503		-0.249906	0.0546934	-0.468017	0.121666		-0.102173					-0.531185	-0.697203	-0.842764		-0.301408		-0.611797		-0.255747	-0.59252				-0.294235															-0.429977
YCL075W	0	dubious gene	-0.0137872				-0.267853	-0.29155			-0.223937					0.0238897	-0.105081	-0.210304				-0.0930415	0.0959419		-0.344803		-0.242879			-0.156228	-0.0118547	-0.615403	0.00146556			-0.511641					0.0800517	-0.243728		-0.0353165	0.0707358		0.0287776		-0.110328
YCL076W	0	dubious gene					-0.160479	-0.0523585													-0.157058	0.0640802	-0.159681				0.465909	0.334187		0.232032			-0.101071						-0.144685			-0.0236155		0.0304247
YCLX01W	1	dubious gene		0.18449	0.0503933	-0.123873		-0.254624	0.1737		-0.041684	0.244537	-0.276987	0.833308	1.43899	0.500671	-0.0199613	-0.146381	-0.0378129	0.917275	0.807562	0.926549	0.664592	0.489118	0.802274	0.339668	0.497118	0.577722	0.90716	0.524517		0.447661	0.687688	0.827701	0.417888	0.266446	0.343278	0.771647	0.793328	0.421794	0.462848	0.609594		0.321039	0.594577		0.111418	0.067714	0.321104
YCLX02C	1	dubious gene	-0.110089	0.0246946	-0.511148	0.0949578	-0.00758733		0.415061	0.190791	0.564015	0.920885	0.245438		1.15128	0.339521	0.151295	0.282643	0.208195	0.911471	0.438481	0.596212		-0.0349826	0.536992		0.53706	0.43649	0.730007	0.300076	0.28205	0.34398	0.481177	0.665487	0.564945	0.515174	0.159806	0.426519	0.504051		0.490352	0.297913	0.542735	0.0361852	0.39107	0.121084		0.186518	0.474884
YCLX03C	0	dubious gene	-0.124691	0.227677	-0.0931271	0.262042	-0.20437	-0.0623074	0.032314		0.453808		0.585414	0.522899	0.15035	0.611344	0.110947	-0.235735	-0.278619		-0.135036		0.241952		0.355722	-0.54765			0.0641219	-0.130651	-0.686239	-1.39105			-0.211022	-0.404436			-0.22638					-0.624436	0.217729	0.826331	0.12252	0.107866	-0.143314
YCLX04W	2	dubious gene	0.0758691	0.0527149	-0.134777	-0.100008	0.340055	0.169628	0.277605	0.310245	0.398658		0.423141	0.140283	0.382513	0.355119	0.416428	0.411189	0.497447	0.210838	0.808503	0.536861	0.689777	0.902848	0.891335	0.940702	0.880391	0.75281	0.820548	0.960545	0.887284	0.844868	0.940433	0.844951	0.945917	0.867566	0.86765	0.655187	0.649219	0.691267	0.862839	0.65694	0.562401	0.87078	0.479788	0.812478	0.224159	0.164638	0.0151502
YCLX05C	0	dubious gene	0.0318366	0.86951	0.0370348	-0.0443538	-0.126617	-0.0149357	-0.0539704		-0.1491	-0.194417		-0.0873408		-0.320051	-0.0789987	-0.0924475	-0.122293		-0.149037	0.0224048		-0.125531	-0.0914186	-0.0902447	-0.0777475	-0.202445	-0.104943	-0.280851		0.0906833	-0.0980103	-0.110265	-0.13216	-0.00578746	0.131519	-0.173423	-0.0205748	-0.383602	-0.0700113	-0.110554	-0.199344	-0.393985	-0.150324	0.06972	0.0572368	-0.0192112	-0.0924982
YCLX06C	0	dubious gene	0.0692444	-0.119556	0.0597258	0.157695	0.27778	0.286859	0.154949	0.301059	0.194017	0.153888	0.144097	0.143911	0.202472	0.319607	0.351334	0.263866	0.309461	0.215949	0.241551	0.0617614	0.131956	0.37084	0.0886462	0.353204	0.337191	0.213736	0.270622	0.520572	0.545983	0.496668	0.585475	0.3364	0.479123	0.520087	0.468192	0.0692836	0.278911	0.345014	0.386761	0.324573	0.146226	0.523699	-0.180377	0.0480435	0.254801	0.1646	0.118346
YCLX07W	7	dubious gene	-0.028675	-0.210399	0.00146438	0.214121	0.190934	0.0606288	0.125697	0.0760507	0.357692	1.02823	0.789281	0.674162	-0.0526903	0.708408	0.231313	-0.032312	-0.0513022	-0.356827	-1.06821	-1.1803	-0.490594	-0.64651	-0.618531	-0.641911	-1.08261		-0.863815	-0.84111	-0.458864	-1.18765	-1.0121		-1.20763	-0.937279	-1.04027	-1.13511	-1.22273	-1.11379		-0.941411	-0.714609	-0.889687		-0.247109	-0.294802	-0.0123236	-0.367847
YCLX08C	4	dubious gene	0.0106356	0.0432756	0.0277465	0.185826		0.178344	0.248222	1.36906	1.24489		2.01545	1.65178	1.43447	1.40737	0.800684	0.443809	0.038998	0.204761	0.314764		1.98426	0.357296	2.35911	1.52672		0.414684		0.355284	0.284147	0.124906	0.364691		0.0606778	0.111392	0.516744	-0.316835	-0.288034		0.466133	0.0283546		0.394962	1.58828	3.06149	-0.36593	-0.13593	-0.195953
YCLX09W	6	dubious gene	0.150507	0.280977	-0.466466	-0.377831	0.0096905	-0.213727	-1.23427	-0.514166	-1.40612	-1.4214	-0.674802	-0.592316	-0.413179	-0.72286	-0.591816	-0.730618	-1.01385	-0.750883	-0.320715	-0.53148	-1.24201	-0.812789	-0.698053	-0.917197	-0.904873	-1.03005	-0.90193	-1.03976	-0.928074	-1.11426	-1.03514	-0.771283	-1.25219	-0.980798	-0.984451	-0.70317	-0.81778	-0.806071	-0.792199	-0.37485		-0.820347	-1.41359	-0.901727	-0.122999	-0.135616	-0.316159
YCLX10C	0	dubious gene	0.0312321		-0.136105				-0.456004		-0.770529				-1.50501	-0.905424	-0.126362						-2.05425	-0.781935			-1.41351			-1.25961	-0.273632	0.204325	0.153892	0.692006		-0.322568			-1.48143		0.850887	0.618998	-0.594713	-3.27622	-3.92518	-0.882534	0.0518235	-0.0562838	0.0650428
YCLX11W	0	dubious gene	0.16026	-0.190309	0.0723911	-0.0148201			0.266323	-0.0795255	0.172095	0.0480732	0.169228	0.0172293	0.223443	0.167856	-0.180301	-0.261243	-0.0308897	-0.238593	0.189696	0.407027	-0.0670409	0.233105	0.265781	0.392991	0.0392402	0.138815	0.315822	0.340067	0.267326	0.580292	0.524904	0.319229	0.544615	0.25541	0.583185	0.231091	0.298288	0.393651	0.20964	0.270576	0.118267	0.424673	-0.085046	0.18941	0.183008	0.0495357	-0.16107
YCLX12W	0	dubious gene	0.106913	-0.0130531	-0.0673443	-0.221305	-0.000230941	-0.074946	0.0585277	0.0456946	0.0523961			0.0267665		0.417845	0.0772724	0.106856	-0.00993752	0.0872291	-0.235047	-0.346336	-0.127699	0.0403621	0.170292	0.0437618	-0.109411	-0.158471	-0.180531	-0.200347	-0.148486	-0.327531	-0.24332	-0.296043	-0.314502	-0.283722	-0.202171	-0.00543287	-0.297277	-0.0416533	-0.229062	-0.196506	-0.308233	0.00271249	-0.118609	0.206036	-0.0282947	-0.10542	-0.139078
YCR001W	0	dubious gene	-0.0730127	0.140375	-0.0726248		-0.201973	-0.0789872	-0.207062		-0.0428187	0.475711		0.0733345	-0.187292	0.280911			-0.120536		-0.425791	-0.569239			-0.0478419		-0.222534		0.149283	-0.594006	-0.425212	-0.460411				-0.225433	-0.424302				-0.407095		0.222192		0.559314			-0.0677528
YCR002C	0	H-H	0.0310413	-0.0454474	-0.0292037	0.0595177	0.0140024	0.146398	0.265584	-0.0970757	0.105558	0.259167	-0.127621	-0.0347726	0.182166	0.178879	0.0230625	0.0857054	0.221559	0.272331	-0.0107137	0.0567482	0.109605		0.126828		0.405131	0.307929	0.393156		0.38618	0.317425	0.403727	0.392756	0.255699	0.329566	0.219855	0.0728294	0.136129	0.110922	0.217447		0.133424	0.0947874	-0.0968871	-0.294666	0.100024	0.0304268	0.0659672
YCR003W	0	H-H	0.0342284	0.00449839	0.0599553	0.026356	-0.126034	-0.139782		-0.243453	-0.584431	-0.646994	-0.51671	-0.783931	-0.835817	-0.465014	-0.281742	-0.373075	-0.332406	-0.502974			-0.598965	-0.451523	-0.535421		-0.690916	-0.394603	-0.336978	-0.547863	-0.359707	-0.571279	-0.482134	-0.531836	-0.570317	-0.87178	-0.778202	-0.496826	-0.374413	-0.241736	-0.48365	-0.289335	-0.203917	-0.793904	-0.247505	-1.12158	-0.147508	-0.194398	-0.0135611
YCR004C	5	T-H	0.0552311	0.0611373	0.0044366				0.0326808	-0.126657	-0.247607	-0.248465	-0.188909	-0.704085	-0.42864	-0.471216	-0.036122	-0.071998	0.00934583	-0.177655	-0.259587	-0.305071	-0.268488	0.247465	0.125164	0.0510724	0.030222	0.0361441	-0.121489	0.0226309	0.10444	-0.0619522	0.05316	0.00250066	0.0666056	-0.00887896	0.143234	0.18751	0.0993553	0.0414356	0.234264	0.326108	-0.243802	0.0390563	-0.582154	-0.346402	0.0368755	0.0511226	0.0547694
YCR005C	2	T-H	0.185099	0.275718	0.101088	-0.171838	0.296073	-0.341933		-0.6721	-0.344596		-0.146996	-0.467764	-0.159856	0.281887	0.0957125	-0.228181	-0.628486	-0.36318	0.794261	0.959946	0.782473	0.858637	0.70789	0.907948	1.09491	1.12566	0.928627	1.03277	0.843607	0.697561	0.725181	0.851101	0.790052	0.948214	0.894407	0.643131	0.933056	0.747064	0.438598	0.862537	0.670183	1.2718		0.81923	0.0733314	-0.0263406	-0.0704151
YCR006C	6	dubious gene	0.0092746	-0.000180352	-0.302397	-0.307514	0.00742853	-0.0644337	-0.0698428	-0.480474	-0.51818	-0.661108	-0.58208	-0.994282		-0.888153	-0.582586	-0.318699	-0.0838345	-0.592752	-0.84418	-1.27868		-1.01842	-1.01831		-0.767942	-0.971952	-1.08633	-0.894332	-1.19257		-1.35957	-1.22829	-1.17529	-1.33024	-0.967186	-1.00203	-1.20263	-0.824172	-1.11163	-1.21668		-1.44365	-0.88537	-1.16924		-0.470086	-0.402772
YCR007C	0	H-H	0.037502	0.0136676	0.0368844	0.0866769	0.064829	0.0477071	-0.0717697	0.207425	0.146684	0.125081	0.182017	-0.1165		0.62772	0.520709	0.359747	0.198593		-0.00727377	-0.231501	0.0333859	-0.194861	-0.0536595	-0.0546898	0.0373205	0.197959	-0.0228329	-0.29767	-0.056581	-0.266778	-0.127846	-0.307628	-0.394931	-0.191725	-0.0618791	-0.478646	-0.169842	-0.181993	-0.340622	-0.373238	0.00105576	-0.0311412	0.434291		-0.0726267	-0.300047	-0.0195407
YCR008W	5	H-H	-0.0154479	0.00822333	-0.240204	-0.0714113	-0.142233	-0.123202	-0.51091	0.0149687	-0.654934	-0.423359	-0.355818	-0.296941	-0.130275	-0.280743	-0.0811766	-0.166169	-0.232756	-0.106952	0.391277	-0.426457	-0.509147	0.127796	-0.0778726	-0.378356	-0.145382	-0.370486	-0.413802	-0.279542	-0.267731	-0.499207	-0.430084	-0.386533	-0.400983	-0.330692	-0.0128834	0.160051	0.240479	0.544164	0.0860448	0.156809	-0.535385	-0.327502	-0.252838	-0.0932045	-0.00736534	0.12869	-0.026377
YCR009C	8	T-H	-0.04364	0.04523		0.125538	0.00396289	0.0799513	-0.0270564	-0.0530695	-0.305429			-0.438952	-0.371627	0.0433538	-0.154249	-0.145073	0.0336954		-0.0746772	-0.163151	-0.273008	-0.136955	-0.241359	-0.318278	-0.336267	-0.299208	0.0398099	-0.0596973	-0.0427083	0.00107444	-0.0581714		-0.418386	-0.263047	-0.46075	-0.304177	-0.115352	-0.109398	-0.0942366	-0.20984	-0.093711	-0.28826	-0.54696	-0.752555	0.0142939	0.035419	0.144981
YCR010C	0	T-H	-0.0752092	0.00044443	-0.132748		0.421975	-0.212245	-0.204603		0.154823	0.238149	0.13554	-0.462062	-0.387332	0.347878		-0.255082		-0.30735	-0.342041		0.250614		0.506283		0.11138		-0.0710955		-0.0182477	0.0755774	0.0267533	-0.112508	-0.324906	-0.0235847	0.140736		0.0380062	0.0775599	0.421983	0.545974		0.213601	0.16288	0.905792
YCR011C	0	H-H	0.00744287	0.118577		-0.0740838	0.0721698	0.105392	0.00513527	-0.289708	-0.107232		0.0313578	-0.109119	-0.423334	-0.135672	0.0005393	0.18128	0.0945841		-0.0500912	-0.351393	-0.153733	-0.0280118	-0.292783	-0.113318	0.00468781	0.0643565	-0.174733	0.0366497	-0.0647178	-0.241628	-0.249567	-0.139219	-0.279021	-0.0599802	0.0577135	-0.0850517	-0.333812	-0.0536416	-0.211883		-0.407817	-0.322757		-0.364967	-0.16566	0.0462101	-0.130665
YCR012W	0	H-H		-0.0368319	-0.225687						-0.827638		-0.0954011		-0.334542	-0.314019					-0.666177		-1.84556	-0.359341	-0.817345	-1.36414	-0.771325	-0.524567	-1.67298	-1.11205	-0.795718	-1.46213	-1.28535	-1.44463	-1.68102	-1.23919	-1.05439	-0.279865	-0.828632	-0.444982	-0.691391	-0.431608	-1.50526	-1.19889	-1.18515	-1.1537
YCR013C	0	dubious gene		0.0803307																	-0.401129		-1.88197	-0.40627	-0.819916		-0.858899	-0.537681	-1.63316	-1.09899	-0.836801	-1.30247	-1.16886	-1.43109	-1.58706	-1.25964	-0.936114	-0.237994	-0.841536	-0.473669	-0.65538	-0.317592	-1.42427	-1.148	-1.16274	-1.08638	0.114134		-0.197131
YCR014C	4	T-H	-0.0609373	-0.0521501	0.0617309	-0.0699084	-0.124145	-0.0850404	0.0448136	-0.0646191	0.332941	0.530422	0.232623	0.310392	0.501988	0.750535	0.17418	0.0897206	-0.0420341	-0.0111316	-0.25783	-0.236668	-0.328677	-0.318353	0.163896		-0.273346	-0.359592	-0.175062	-0.368292	-0.181453	-0.217333	-0.228127	-0.168694	-0.190099	-0.24002	-0.102759		-0.568315	-0.3964	0.0157882	-0.00321728	-0.151224	-0.503749	-0.487871	-0.0845261	-0.129585	-0.0249479	0.0795065
YCR015C	0	H-H	0.030662	-0.0776436	-0.201794	0.0479886	-0.265612	-0.214201	-0.072787	-0.159141	-0.0524864	-0.0392428	-0.207215	-0.0331998	0.0740249	0.259791	-0.0509808	-0.00356547	-0.00511291		0.190096	0.342095	-0.0501499	0.0826437	0.069572	0.291102	-0.0279109	0.061206	0.215601	0.202792	0.19847	0.353435	0.386893	0.316773	0.285577	0.163894	0.501908	0.187167	0.222962	0.27655	0.115067	0.218298	0.159044	0.301921	-0.0176049	0.175098	0.0973112	0.103896	0.0329003
YCR016W	1	H-H	-0.0977197	0.0938311	-0.0225902	0.0591359	-0.0894041	-0.0516019	0.224462	0.310724	0.335402	0.955348	0.1979	0.326128	0.784724	0.754519	0.163627	0.194074	0.459317	0.731745	0.0939299	0.347311	0.419582	0.0234158	0.291282	-0.0645248	0.327464	0.276652	0.283052	0.140584	0.00623214	0.077703	0.376131	0.406975	0.29778	0.265858	-0.178553	0.290114	0.364032	0.0480333	0.300712	-0.0382388		0.0219495	0.214654	0.274234	0.205915	0.174022	0.52415
YCR017C	0	T-H
YCR018C	0	H-H
YCR019W	0	H-H	-0.0505786	0.155346		0.103277	0.0770001	0.0715331		-0.0124333		-0.181376		-0.357623			0.0898383	0.214628	0.229053			0.109377	-0.1375	0.134878	0.0574026	-0.141245	-0.146455	0.0696305	0.207452	0.142705	0.184427	0.219389	0.121051	-0.0431	0.706027	-0.185666	-0.0798805	0.212102	0.133044	0.08077	-0.0167062	0.0809201	-0.20476	0.00544143	-0.176921	-0.0753035	0.156261	0.245151	0.240356
YCR020C	1	T-H	0.00814595	0.0659294	0.0297084	0.0378426	0.231592	0.246982	0.122271	0.715518	0.564299	1.3946		1.36098	1.42287	1.34537	0.614339	0.604299	0.353429		0.583415	0.396589	0.254723	0.403841	0.919081	0.739713	0.442531	0.50362		0.337265	0.369343	0.0365068	0.236906	0.171458	0.237662	0.125022	0.534517	0.599137	0.224297	0.373561	0.501676	0.517529		0.131225	-0.246411	0.379453	0.102335	0.0711417	0.0615351
YCR020C-A	0	H-H	0.0678083	0.0265824	-0.0292454	-0.0343828		-0.189867	-0.225534	-0.411513			-0.135074	-0.0427827	0.0120149	-0.0708127	-0.102291	-0.258776	-0.107438	0.185082	0.23259	0.542217	0.331841	0.344978	0.211373	0.124907	0.396132	0.294913	0.302314	0.370171	0.348669	0.241521	0.327323	0.329778	0.285465	0.229595		0.313264	0.389928	0.268483	0.118929	0.243451		0.536428		1.2806	-0.0487713		0.296966
YCR021C	6	T-H	0.144367	-0.272823					-0.280694	-0.55822	-0.259404				0.206719	0.0317902	0.382	-0.0708717	-0.355735		-0.629497	-0.590337	-1.53545	0.497906	-0.368953	0.110853	-0.344861	-0.900413	0.169773	0.374219	0.374287	0.219784	0.535431	-0.639974	-1.05669	-0.809891	-0.597888	-0.633834	-0.81461	-0.245475	0.0401898	0.0754321	-0.723015	-0.151263	-3.0682	-2.24912	0.236866	-0.05531	-0.209402
YCR022C	0	dubious gene		0.429048	-0.0389471	0.00715852	0.133919	0.144619			0.123022		0.76544	0.7893	0.675381	0.95275	-0.0718053		0.000910763	-0.0846123	0.283071	-0.0309424			0.503486	-0.604622				-0.456454		-0.255623	-0.395815		-0.245991		-0.71746		-0.319294			-0.240397		-0.54703			0.104704		-0.228771
YCR023C	0	T-H	0.035919	-0.0337683	0.137643	-0.192903	-0.080283	-0.0186137	-0.0599271	-0.0988203	0.0609547	-0.106498	-0.000682481	0.0779136	-0.0576448	0.336918	0.0092211	-0.120404	-0.279127		-0.370545	-0.42823	-0.326046		-0.348419		-0.241873		-0.417531	-0.281408	-0.220967	-0.242561	-0.180132	-0.263881	-0.316489	-0.271869	-0.264629		-0.356303		-0.227612	-0.369669	-0.521184	-0.229331	-0.522146	-0.206768	-0.147149	-0.100645	-0.0890476
YCR024C	0	T-H	0.0310324	0.152075	-0.0377868	0.0683308	0.164888	0.259531	0.0795736	0.107937	0.131143	0.361871	0.181988	0.0379337	-0.107154	0.189269	-0.0184372	0.0615938	-0.133002	-0.0411526	0.443013	0.121815	-0.0120744		0.191839	0.29899	0.312664		0.20147	0.167012	0.0421545	0.206389	-0.170178		0.0140097	0.224657	-0.0890843			0.566465		0.00209289			0.415637		0.00817614	0.0394593	0.0200718
YCR024C-A	0	T-H	0.0486387	-0.217255	-0.0813536		-0.251979	-0.312234	-0.307088		-0.27923	-0.671645	-0.0282844	0.896039		0.493164				0.219389	-0.222098	-0.351932
YCR025C	1	dubious gene	-0.0705502	0.13865	0.437636	-0.0191141	0.479881	0.155082	0.245902	0.256096	0.678639	1.73114	1.66223	1.61522		1.23842	0.440964	0.145577	0.215801	0.292925	1.44167	1.18081	1.43184		1.73006		1.42019	1.24117	1.49305	1.38648	1.35367	1.15844	1.20662	0.620409	0.738734	1.06573	1.08845	1.13115	1.23836					1.00185	2.07343	1.37552	-0.0698329		-0.212729
YCR026C	5	T-H	-0.00656868	0.038359	-0.0163079	0.00345036	-0.0065493	-0.0256849	0.074527	-0.363288	0.0757325		0.01573		0.016097	0.161055	-0.142267	-0.325732	-0.653341	0.240403	0.391519	0.272374	-1.51662	-0.307392	0.0743982	-0.390112	-0.599623	0.177503	-0.285949	-0.825852	-0.678851	-1.14426	-0.966787	-1.21364	-0.442231	-0.973281	-0.0789398	0.254124	-0.58381		-0.552908	-0.414433	-1.22633	-0.959752	-1.07351	-0.874816	0.0551559	-0.116939	-0.0843567
YCR027C	0	T-H	-0.0231165	0.32262	-0.0411848	-0.0445814	0.013254	0.0599379	-0.0762994	-0.00103405	-0.224899	-0.312505	-0.0124661	-0.0797379		-0.342135	0.0786356	0.0891563	0.104079	0.205503	0.140219		-0.101388	-0.127514	0.0101332		0.101432	-0.208473	-0.0162963	-0.265196	-0.0482542	-0.127523	0.145043		-0.137116	0.00992046		0.131313	-0.0341008	-0.107342			-0.243348		0.255547		0.0716514	-0.0677108	0.246725
YCR028C	3	T-H	0.0731233	-0.168955		-0.252011	0.243844	-0.0120193		0.0870628	0.191789	0.124117	0.289731	0.29947	0.441315	0.426872	0.29388	0.328083	0.337258	0.534008	1.00236	0.268855	0.0312999	0.403663	0.989784	0.314663	0.279239	0.0506281	0.507262	0.198294	0.222769	0.153229	0.199537	0.0878519	0.200166	0.15854			0.323259			0.163811		-0.0606071	-0.0554654	0.611833	-0.155064	-0.181074	-0.142692
YCR029C	0	dubious gene	0.0707937	0.0807262	0.209859	0.179037	0.171771	0.25554	0.0983586	0.17406	0.287126	0.361966	0.339928	0.236301		0.432758	0.0592085	0.130035	0.181653	0.183881	0.201395	0.23608	0.116423	0.319678	0.271725	0.280867	0.259586	0.148463	0.320979	0.363006	0.33946	0.261047	0.49107	0.294469	0.205861	0.284424	0.249832	0.299163	0.268151	0.338864	0.230293	0.220794	0.20493	0.420376	0.0951272	0.13614	0.244189	0.243456	0.12811
YCR029C-A	0	dubious gene	0.0740295	-0.0303538	0.202132	0.207465	0.121234	0.176442	0.0908031	0.0692535	0.12004	0.116784	0.231677	-0.238195	-0.120824	0.104117	0.018469	0.0356841	0.305812	-2.3152e-05	-0.262187	-0.19941	0.00142381	0.0504824	-0.145849	0.154748	-0.0119057	0.141438	-0.115665	0.129887	0.149711	-0.0083553	0.114531	0.0850476	0.159485	-0.117544	-0.101859	-0.0230163	0.112763	0.124029	-0.0127231	-0.0155661	0.0411468	-0.100492	0.0470886	-0.398461	0.152326	0.171231	0.106408
YCR030C	0	T-H	0.090666	0.139584	0.0860299	0.0275366	0.32017	0.166512	0.121556	0.258432	0.202265	0.697472	-0.0560263	0.638646		0.510682	0.0593393	0.172597	0.196331			0.223782	0.018459	0.307882	0.175923	0.198051	0.22596		0.198292	0.264574		0.250461	0.436508	0.170339		0.326109		0.325706			0.160487	0.270284		0.356858		0.271067	0.364672	0.218028	0.00224562
YCR031C	0	H-H	0.0402957	-0.0668309	0.0396952	-0.18982			0.255761	-0.361636	-0.0110162	-0.467347	-0.251912	-0.499097	-0.417274	0.0977417	-0.217429	-0.183238	0.0734678	-0.149393	-0.124401	-0.0146195	-0.158199	0.074824	0.139739	0.17226	0.146731	0.147701	-0.0537816	0.200306	0.133406	0.129643	0.241104	0.17164	0.260125	-0.0386284	-0.0841012	0.235871	0.215352	0.327652	-0.0621263	0.155622	-0.00971818	-0.108912	0.409196	0.0352632	0.0479018	-0.0310011	0.00877578
YCR032W	0	H-H	-0.0249709	-0.100639	0.368077	0.125621	0.110222	0.377377		0.243409	0.144049	0.416291	0.363837	0.660376	0.273926	0.615328	0.156697	0.150277		-0.0423404	-0.502129	-0.590066	0.00842071	-0.199762	-0.16051	-0.0120641	-0.274851	0.100948	0.0223521	-0.162654		-0.290528	-0.137449	-0.240859	-0.246514	-0.313869	-0.201882	-0.206007	-0.0598244	-0.228915	-0.161532	-0.280347	-0.137798	-0.0479616	0.130291	0.440574	0.0596167	0.00829964	0.120611
YCR033W	0	T-H	0.00928171	0.0410789		0.164877	-0.024633	0.0312977	-0.0746504	0.148736	-0.188034		0.106604	-0.0471094	0.238342	0.177519	-0.0540838	-0.020989	0.0119393		-0.202504	-0.0643757	-0.0149741	-0.0125114	-0.120466	-0.0350558	0.119948	0.146622	-0.0384095	0.0369276	-0.00567542	-0.110588	-0.105441	-0.0137813	0.0194152	0.127324	0.139416	0.0355948	-0.0699988	0.0331078	-0.0735625	-0.180866	-0.1784	-0.0259827	-0.0694421	-0.152345	0.204932	0.118224	0.0411713
YCR034W	0	T-H	0.163016	0.0877166		-0.350627		-0.0514987			0.139799	-0.0966694	0.0381985	-0.309742	-0.663789	-0.221199	-0.531127	-0.378716	-0.146573		-0.0805327	0.417993	-0.130802	-0.086688	0.00429686	0.0661663	-0.105896	-0.0982627	-0.0927386	0.0847064	0.0308166	0.152623	0.00725115	0.183463	0.0610523	0.096702		0.0598708	0.0289068	-0.0971652	0.0148318	-0.12639	-0.240715	-0.147994	-0.194055	-0.114344	-0.221758		-0.126512
YCR035C	0	H-H	0.00917875	-0.15669		-0.270276	-0.19425	-0.179695	-0.0122468	-0.356453	-0.029528			0.165422	0.127793	0.0241044	0.14734	-0.0655149	-0.306912		-0.419889	-0.320274	-0.411544	0.0546469	-0.227692	0.123073	-0.158759	-0.470474	0.139573	0.158847	0.0546835	0.0230989	0.172698	-0.219682	-0.300148	-0.341525	-0.370741	-0.318592	-0.299546	-0.0360048	-0.101547	0.0166998	-0.323326	-0.205875	-1.01033	-0.80855	0.0377363	-0.12754	-0.113062
YCR036W	3	H-H	0.0374298	0.130324	0.0896749	0.0955186	0.0381539	0.0484195	-0.066153	-0.142096	-0.237598	-0.458331	-0.211253	-0.29278	-0.231597	-0.299579	0.134225	-0.00875037	0.00324417	0.280421	0.750736	0.355423	0.0749425	0.604607	0.448373	0.183025	0.211106	0.194854	0.331738	0.330598	0.424485	0.488767	0.402915	0.265712	0.115749	0.311196	0.365074	0.465412	0.607391	0.724578	0.634134	0.403291	0.316354	0.298478	0.176792	-0.00163571	-0.00943449	0.0579818	0.209249
YCR037C	0	T-H	-0.0252054	-0.00397164	-0.200798	-0.100467	0.110469	-0.0785618	0.0554018		0.038083	-0.163654		-0.0947725		0.0766932	-0.189914	-0.166728	-0.0996698	0.244402	-0.0644225	0.0891988	-0.0527812	0.0592104	0.0523936	0.0624245	0.124492	-0.00274703	0.043052	0.0791431	0.132137	0.107292	0.234765	0.261759	0.0379675	0.242651	0.0524343	0.145284	0.0627254	-0.011411	0.0856381	-0.0908748	-0.235901	-0.136035	-0.0629549	-0.0455267	-0.0183017	-0.0457116	0.0357082
YCR038C	0	T-H	0.00222712	-0.0228209	-0.0399861	0.256404	0.193133	0.310991	0.0374205	0.344107	0.333401	0.326923	0.321137	-0.0389667	0.0622263	0.52142	0.388052	0.411386	0.268682	0.0846314	0.0910082	-0.0958867	0.175378	-0.0733164	-0.0665413	0.231451	-0.0387495	0.122352	0.0272092	-0.170133	-0.197857	-0.0844466	-0.119514	-0.0372847	0.0569728	0.0722673	0.163813	0.0271261	-0.0684829	0.0291205	-0.161339	-0.0880096	-0.104903	0.15927	0.339329	0.314906	0.139568	0.156786	0.0532914
YCR039C	5	H-H	-0.16431	-0.0253037	0.0260051	0.372655	-0.194038	-0.11657	-0.244144	0.212071	-0.321516	-0.693383	-0.336452	0.157943	-0.0913589	-0.0458996	0.164741	-0.167675	-0.104881	-0.435891	0.243743		-0.143981	0.0590896	0.112916	-0.181114	-0.266086	-0.201125	0.261988	-0.0375986	0.104268	-0.224872	-0.0606879		-0.422836	-0.668996	-0.559446	0.0912951	-0.00274612	0.128495	0.180505	-0.0114834	0.0589528	-0.262258	-0.311175	-0.587446	0.146017	0.161646	0.411837
YCR040W	4	H-H	0.0111713	-0.0236405	0.267543	0.0273878	0.233211	0.207106	0.397945	0.0687401	0.503659	0.318836	0.373587	0.0679362	0.179774	0.369169	0.249328	0.244637	0.630677	0.182877	-0.107534	-0.327568	-0.0486362	-0.2936	-0.310246	-0.354493	-0.332673	-0.138635	-0.430615	-0.577662	-0.442044	-0.424947	-0.529566	-0.632787	-0.647018	-0.551238	-0.645712	-0.168508	-0.704968	-0.0637857	-0.527458	-0.429696	-0.192158	-0.234851	-0.24397	-0.0904985	-0.218804	0.0638081	0.0353135
YCR041W	4	dubious gene	0.0919005	-0.0490791	0.233521	0.0177479	0.263595	0.180164	0.294791	0.0717161	0.359561	0.490981	0.351343	0.285814	0.352791	0.44207	0.306551	0.247177	0.571084	0.157055	-0.0699388		-0.146546	0.0245519	0.0163719	-0.225679	-0.239692	0.00579743	-0.263799	-0.437045	-0.253522	-0.409156	-0.351875	-0.521627	-0.627764	-0.540714	-0.55307	-0.227176	-0.663587	-0.0814446	-0.375187	-0.32586	-0.362803	-0.184971	-0.197933	-0.0177173	-0.134431	0.0225773	0.0240961
YCR042C	0	T-H	-0.0818954	-0.243221	-0.113795	-0.174697	-0.0698151	-0.159064	0.0386423	-0.163454	0.143927	0.151333	0.0665762	0.780107	0.295413	0.0635551	0.0204646	-0.022793	-0.148084	0.252631	0.194259	0.00750451	0.0139431	-0.147569	0.0267141	0.0105958	-0.0991853	0.00387943	0.0111048	-0.162483		0.0450626	-0.140908	-0.21264	-0.14089	-0.0938639	0.194665	-0.196097	-0.0523016		0.085136	-0.243912	-0.0539147	-0.156155	-0.171049	-0.442955	0.0196416	-0.154068	0.00776685
YCR043C	0	T-H	0.0621916	0.169173	0.0450532	0.0383772	-0.0153059	0.238543	-0.0363107	-0.049373	0.05433	0.153703	0.109137	0.154858	0.440785	-0.0762929	-0.235867	-0.236492	-0.0837172	0.431718	0.299884	0.123403	-0.0738912	0.0846699	0.136905	0.133979	0.103671	0.0269982	0.235349	0.206489	0.24127	0.215373	0.290182	0.243054	0.270408	-0.0282647	0.0208907	0.0522733	0.167297		0.0895071	0.159026	0.0313597	-0.0374514		-0.0445386	-0.014751	0.150069	0.154017
YCR044C	0	T-H	0.0695248	0.230988	-0.0105118	0.0163152	0.0235462	0.039751	0.00598991	-0.0299454	-0.136241	-0.130012	-0.104606	-0.343309		-0.238519	-0.201271	-0.127334	-0.00287291	0.0200787	-0.084321	0.309887	-0.0736315	0.0889435	0.122937	0.0230117	-0.101054	-0.0781546	0.0515782	0.0815077	0.0508178	0.0259554	0.143263	0.0814922	-0.0537203	0.173707	-0.0898593		0.0261997	-0.0817616	0.00241116	-0.0569615	-0.0417993	0.111409	-0.0885195	0.0337221	0.071528	0.171773	0.00615056
YCR045C	0	T-H	0.0534439	-0.0385494	-0.11766	-0.273722	0.0283834	-0.0033886	-0.0865832		0.194151	1.00824	0.799826	0.504243	0.666159	0.607294	0.0381083	0.0401965	-0.146754	-0.224088	-0.3173	-0.416519	0.0407225	-0.0699153	0.118118		-0.257966	-0.145547	-0.170175	-0.436691	-0.106982	-0.418173	-0.412088	-0.420841		-0.402616		-0.147283	-0.297967					-0.236196	-0.116824	0.430364	-0.238929	-0.365132	-0.437593
YCR046C	8	T-H	0.104808	-0.0534194	0.530957	-0.24803	0.0560069	0.0228515	-0.172308	-0.144838	-0.326742	-0.773282	-0.178166	-0.588348	-0.338025	-0.564281	-0.386099	-0.558897	-0.400914	-0.518246	-0.413986	-0.275444	-0.814382	-0.337481	-0.280733	-0.384604	-0.539955	-0.467356	-0.383035	-0.460019	-0.485757	-0.371231	-0.337004	-0.532288		-0.663574	-0.751112	-0.424663		-0.366331	-0.579513	-0.3527	-0.5518	-0.338391	-0.796981	-0.638976	-0.0780094	0.0107671	-0.000835977
YCR047C	0	H-H	-0.00264049	-0.125278	-0.134481	-0.340022	0.0927184	-0.0447253	0.29442	-0.234173	0.270354	0.342613	0.130816	0.0780279	0.337568	0.223844	0.0971376	0.203864	0.325668	0.38261	0.150963	0.089838	-0.240107	-0.0159516	0.103046	0.00534667	-0.0695587	-0.0498041	-0.00977281	0.0528969	0.0480396	0.064123	-0.00399445	-0.0572123	0.0339341	-0.171368	0.0417903	-0.0411263	0.0320305	0.141068	-0.107808	-0.0119465	-0.193505	-0.0247052	-0.38914	-0.0523472	-0.260752	-0.283515	-0.184132
YCR048W	2	H-H	0.0942036		0.0856255		0.270982	0.129739			0.152961		0.542945			0.157821	0.174782	0.307038	0.260678	-0.0299258	0.966893		0.699621	1.13674	1.28644	0.629598	0.640765	0.727262	0.889578	0.704616	0.731872	0.754811	0.780065	0.832727	0.656663	0.833224	0.902422	1.06871	1.02838		1.11482	0.85034	0.613031	0.79233	0.524908	0.889818	-0.227042		-0.262966
YCR049C	2	dubious gene	0.0765308	-0.166851	-0.148802	-0.305238	0.120668	0.00453428	0.131793	0.187908	-0.0574483	0.232651	0.350685	0.262534	0.201358	0.0280449	0.0893661	0.0238236	0.335299	-0.132435	0.912497	0.55789	0.708639	1.09014	1.09109	0.629677	0.764466	0.721717	0.709802	0.78859	0.702808	0.69564	0.783867	0.877371	0.876178	0.753407	1.07385	0.987672	1.00687		0.998698	0.816232		0.695233	0.518662	0.713467	-0.207328	-0.174299	-0.164902
YCR050C	2	dubious gene	0.0579416		0.103321			0.190656			0.319046				0.351788	0.351364	0.206265	0.351017		-0.123621	0.546165	0.680441	0.446949	0.803616	1.07815	0.753251	0.296751	0.578554	0.608376	0.630601	0.597109	0.550467	0.532043			0.373048	0.87301	0.776262	0.588103	0.807874	0.802316	0.71751	0.388673	0.657723	0.382804	0.709591	-0.179256		-0.351576
YCR051W	0	T-H	-0.0586996	0.0476737	0.0859979	-0.160714	0.18019	0.0797435	0.187361	-0.0534596	-0.0106531	-0.0723263	0.0853053	-0.174684	0.269308	-0.1447	-0.0158792	-0.0556483	0.164042	0.306769		0.290132	0.0369779	0.176245	0.242754	0.243216	0.188809	0.158637	0.246268	0.235567	0.324411	0.372616	0.515902	0.397267	0.493639	0.173159	0.293468	0.183108	0.34233	0.264452	0.197389	0.317758	0.12037	0.255613	-0.187576	-0.0248619	0.0575395	0.0539476	0.0298377
YCR052W	0	T-H	0.0997341	0.133547	-0.0978082	-0.03583	0.154747	0.248431	0.139695		0.302641	0.116	0.167392	-0.0751497	0.0998132	0.242172	0.417554	0.335171	0.247206	0.183611	0.296108	0.442232	0.168731	0.254833	0.181505	0.124874	0.15596	0.237784	0.342735	0.409469	0.398375	0.452833	0.36553	0.351237	0.15968	0.468667	0.351447	0.418199	0.137285	0.157354	0.347866	0.227916	0.109749	0.430492	0.116406	0.19429	-0.0387665	0.241526	0.132415
YCR053W	0	T-H
YCR054C	0	T-H	-0.0225038		-0.272433	-0.0503855	-0.0287444	-0.0541089	0.0644101		0.336404	0.396463	0.235972		-0.293689	0.312939	0.00564586	-0.00299453	-0.0406008	0.350053	-0.0167274	-0.168197	-0.0365334	-0.0908033	0.146569	0.146186	-0.212846	-0.0284291	-0.0424104	-0.110212	-0.0101094	-0.0121058	-0.139739	-0.158438	-0.0387344	-0.235685	0.136111	0.230012	0.0377496	0.0574282	0.0176904	-0.0386751		-0.118214	0.131608	-0.215006	0.00180779	0.093459	0.0414634
YCR055C	1	dubious gene	0.0814732	-0.0941888	-0.460434	-0.265835	0.0160823	0.125955	0.244249	0.286965	0.289099	0.741803	0.405371	0.471121	0.401849	0.611771	0.113416	0.154269	0.438962	0.778403	0.269408	0.357257	0.373292	0.0582956	0.424472	0.345568	0.368571	0.285405	0.415681	0.255034	0.198726	0.419858		0.354302	0.54621	0.443331	0.31021	0.103469	0.463099	0.0986769	0.069802		0.305442	0.302089	0.278301	0.71049	0.0166695	0.0480059	0.159725
YCR056W	1	dubious gene	0.00707421	0.205576	-0.139216	-0.275763		-0.10486	0.303569	-0.0364827	0.177146	-0.0106634	-0.0351789		0.344636	0.0568309	0.070046	0.157312	0.368478	0.79753	0.440603	0.792889	0.331236	-0.158009	0.41173	0.235113	0.31084	0.286528		0.189599	0.0591189	0.417734	0.193466	0.309903	0.542886	0.369756	0.420424	0.43887	0.393431	0.308768	0.247875	0.179889	0.220161	-0.0541438	0.195667	0.325453	0.0576448	0.0996198	0.0382959
YCR057C	1	T-H	-0.00941903	0.0783131	-0.25591	-0.303145	-0.0440567	-0.0463617	0.152107	-0.066247	0.210027	0.0535736	0.238823			0.236674	0.101204	0.0963993	0.344042	0.690946	0.526659	0.612237	0.242689	-0.0270672	0.432587	0.247682	0.394851	0.31463	0.356484	0.241762	0.192253	0.333901	0.198975	0.422837	0.563601	0.435474	0.444304	0.276367	0.382362		0.316929	0.27429	0.0596871	0.17385	0.161039	0.517106	-0.0236582	-0.0592605	0.0428365
YCR058C	2	dubious gene	-0.0578869	0.143246	-0.216052	-0.290809	0.0230876	-0.223623	0.219405	-0.0538051	0.00670408		-0.120983		0.195002	-0.0769326	0.005668	0.00715863	0.279894	0.506915	0.247721	0.786079	0.129052	-0.149746	0.293262	0.0542998	0.0624697	0.110518	0.201602	0.0707596	0.141098	0.314027	0.0476882	0.279622	0.306692	0.191158	0.245331	0.252091	0.337559	0.0722328	0.167709	0.186549	0.143323	0.071175	0.186604	0.301622	-0.168963	-0.102485	0.0423318
YCR059C	0	H-H	0.0206264	-0.190694	0.0474955	-0.134949	0.240837	0.208604	0.166907	0.14184	0.142592	0.0260318	0.0789793	0.314963	0.0785218	-6.805e-05		0.308217	0.291684	0.0453364	0.698648	0.200293	0.054859	0.583644	0.627827	-0.0116978	0.33274	0.17612	0.363098	0.381084	0.497686	0.301697	0.392965	0.254643	0.0486019	0.177271	0.321686	0.604853	0.460337	0.490267	0.460918	0.662631	0.185714	0.400363	0.123578	0.557842	-0.0793871	0.0176491	-0.100463
YCR060W	3	H-H	0.0123879	0.0538225	-0.169244	0.0772911	0.121156	0.198692	-0.158951	0.861239	0.0761622	0.377306	0.462807	0.378185	0.470473	0.420266	0.562862	0.541206	0.396089	0.100723	0.513543	0.157499	0.657112	0.673982	1.12675	0.109659	0.552321	0.795383	0.832889	0.503235	0.431675	-0.132713	0.0198582	0.0152623	-0.3177	-0.118769	-0.334383	0.773782	0.371302	0.290156	0.429637	0.883253	0.69375	0.597864	0.980106	0.782722	-0.109714	0.484987	0.297889
YCR061W	5	T-H	0.131238	-0.0719555	0.0352721	-0.160117	0.186237	-0.0920494	0.0145506	-0.0120747	-0.0638169	0.26988	0.159305	-0.0557511	0.289054	0.340691	0.154074	0.00745384	0.0360417	-0.056085	-0.329218	-1.06174	-0.309534	0.973625	0.0448547	-0.561292	-0.143114	-0.17047	-0.358405	-0.229181	-0.222225	-0.885276	-0.721269	-0.659215	-0.828512	-0.23509	0.0148091	-0.204942	0.11566	-0.127499	-0.0525916	0.278358	-0.355471	-0.0135362	-0.162288	-0.0167465	-0.00780676	0.0140063	-0.100782
YCR062W	0	dubious gene	0.139042	-0.0844639	0.315223	-0.304216	0.180712	-0.128426	-0.0048683	0.0213184	0.0999801			-0.199824		0.165316	-0.0600881	-0.216426	-0.145849	-0.317196	-0.36755	-0.460763	-0.151973	0.635411	0.364333	-0.0120716	-0.0316702	-0.0179061	0.0318854	-0.0288096	-0.0408649	-0.532743	0.154431	0.0516332	-0.329886	0.0900449	0.0482433	0.267704	0.296135	0.186898	0.0351912	0.441	-0.0116812	0.195424	-0.0975572	0.118095	-0.0150297	-0.0998498	-0.27196
YCR063W	0	T-H	0.079623	-0.0317667	-0.201446	-0.290763	-0.102585	-0.120209	-4.65009e-05		-0.231335	0.181029	0.0952747	0.0467631	0.409321	0.0845667	-0.0837474		-0.134912	0.147032	0.259106	0.284143	0.241861	0.265803	0.42712	0.377511	0.219936		0.480838	0.211364	0.13512	0.0639663	0.0504565	0.306681	0.365213	0.280687		0.248911	0.243806	0.15881	0.165325	0.227714		0.427163		0.533394	-0.0612499	-0.0600691	0.139688
YCR064C	0	dubious gene	0.042034	0.000200042	-0.216756		0.0768394	-0.196459	-0.0530672		-0.0530412	0.27737	0.155694	0.445552		0.25468	-0.2851			0.315324	0.16269	0.24877					0.0631241		0.552678				0.062546	0.203915		0.29281			0.249431
YCR065W	0	T-H	0.0671575	0.160363	-0.254615	-0.165043	-0.00669488	0.00363707	-0.283703	0.162458	-0.457938	-0.127076		-0.277638		-0.199977	-0.251956	-0.329024	-0.35773	-0.471818	-0.306448	-0.333403	-0.462305	-0.165038	-0.15885	-0.347647	-0.388181	-0.264847	-0.206382	-0.260447	-0.291977	-0.50906	-0.466259	-0.31781	-0.211409	-0.259537	-0.0566807	-0.299326	-0.277507	-0.24929	-0.304171	-0.184857	-0.486419	-0.101218		-0.0924883	0.151191		-0.185584
YCR066W	0	T-H	-0.00246577		0.0925885					-0.0214337	0.242303		0.462781	0.0484688	0.161646	0.306706	-0.0694981	0.137752	0.042037	-0.126529	-0.345095	0.100149	0.190829	-0.069402	0.0697324	0.074059	0.0441456	0.204343	0.270891	0.00564899	0.0866845	0.00517996	0.0584313	0.055267	0.135477	0.0327642	-0.0020615	0.00870322	-0.0772769		-0.0593712	-0.0606198	0.178184	0.104334	0.13369	0.143451	0.117951	0.13249	-0.113644
YCR067C	0	H-H	-0.13345	0.00520412	0.183686	0.0487227	0.0845748	0.0096968	-0.0542062	0.15416	-0.176612	-0.013379	0.0605621	-0.560428	-0.477501	-0.371727	-0.206627	0.183025	0.140167	-0.224263	-0.607507		-0.18028	0.00197682	-0.400012	-0.126149	-0.247853	-0.0675971	-0.176281	-0.323022	-0.220299	-0.223669	-0.271235	-0.310553	-0.256862	-0.0320424		-0.388183	-0.125031	-0.104894	-0.140265	-0.254802	-0.316233	-0.217436		-0.32071	0.0698769	0.176995	-0.0224287
YCR068W	0	H-H	0.0922599	0.0117453	-0.209373	0.124492	0.217692	0.128871	0.0167041	0.0487034	-0.200667		-0.0147296	-0.124755	0.0121206	0.196304	0.484563	0.410746	0.303299	0.301811	0.41122	0.308823	0.308928	0.472912	0.436852	0.269032	0.323958	0.381715	0.537285	0.351272	0.330493	0.273665	0.288459	0.349742	0.0772448	0.533118	0.571703	0.409398	0.391624	0.398216	0.334159	0.219641	0.162517	0.507753	0.415199	0.401771	-0.00210162	0.271563	0.0998973
YCR069W	0	T-H
YCR070W	0	dubious gene
YCR071C	0	T-H	0.175159	-0.0669417	-0.0420276	0.239844	-0.0969519	0.061248	-0.345149		-0.465326	-0.383579	-0.195929	0.033263	0.13169	0.111349	0.0532848	-0.17033	-0.0107157	-0.0835458	-0.061945	-0.241227	-0.0253911	-0.173476	-0.193178	-0.460441	-0.156293	-0.111936	0.167382	-0.0616657	-0.0171532	-0.176134	-0.102397	-0.165477	-0.535904	-0.277532	-0.47042	-0.350411	-0.00257962	-0.0198328	-0.112477	0.0535124	0.0495403	-0.188175	0.110399	-0.236837	0.11506	0.241395	0.483845
YCR072C	1	T-H			-0.161108	-0.446458		-0.222403	0.368679	0.276592	0.606633	0.816498		0.365066	1.18259	1.00426		0.342546	0.425242	0.992974	1.26643	1.30732	0.785824	0.593758	1.41577	0.599215	0.66079		0.971205	0.658282	0.617092	0.742308	0.61527	0.657425		0.765014	0.805065	0.913165	1.16349		0.683006	0.762663		0.572857	0.589038	1.2129	0.0825549	0.120387	0.288408
YCR073C	4	H-H	-0.0862969		0.0629441	0.186003	0.321522	0.142125	0.041952		0.297155	0.31112	0.314345	0.439431	0.195492	0.597211	0.188764	0.15487		0.165778	0.0866368	-0.0549221	0.250178	0.108697	0.233555	0.172308	0.288138	-0.0892598	0.0192868	0.132068	0.00902133	-0.0597007	0.0130394	0.234138	0.0908125	0.171352	-0.0246295	0.116708	0.101727	-0.0471522	0.10637	0.0825886		0.136905	0.163799	0.385911	-0.0744812	-0.0682257
YCR074C	9	dubious gene	-0.0315798	0.0233245	-0.135812	-0.275068	-0.129766	-0.18528	-0.0804308	-0.303254	-0.484425	-0.740591	-0.201683	-0.0206208	0.0650332	-0.769997	-0.628178	-0.877396	-0.628285	-0.422681	-0.234543	-0.0169682	-0.300305	-0.106108	-0.324091	-0.0175821	-0.288789	-0.294781		-0.147285	-0.105038	0.0947062	0.0200086	-0.0959407	-0.00768821	-0.292026	-0.21155	-0.105243	-0.25777	-0.241248	-0.21694	-0.173524	-0.201833	-0.115915	-0.40008	-0.595697	-0.334673	-0.230083	-0.101383
YCR075C	6	H-H	0.0225832	0.00585938	0.039585	-0.30416	-0.134445	-0.0188823	-0.248397	-0.18468	-0.290577	-0.187673	-0.00876922	-0.318968	-0.208848	-0.20612		-0.20515	-0.19709	-0.416211	-0.691307	-0.664891	-0.722007	-0.503866	-0.575861	-0.588009	-0.647176	-0.688292	-0.445983	-0.619739	-0.429851	-0.62698	-0.484313	-0.626667	-0.492365	-0.599629	-0.406806	-0.552354	-0.778231	-0.636694	-0.619607	-0.672047	-0.799553	-0.483371	-0.750653	-0.628572	-0.172644	-0.112037	-0.290795
YCR076C	0	T-H	0.0518941	-0.0854948	-0.143512	-0.245026	-0.249427	-0.201843	-0.21568	-0.249581	-0.425313	-0.588562	-0.395261		-0.340508	-0.37511	-0.212246	-0.266044	-0.296068	-0.341779	-0.05388	-0.105814	0.0827312	0.12209	0.160071	-0.0165281	0.112382	0.0594023	0.13977	-0.0636768	0.0122577	-0.258568	-0.0829973	-0.217826	-0.222843	-0.313295	-0.14222	0.154424	0.0396758	0.0387344	-0.148176	0.309171	-0.0497613	0.082643	0.240338	0.0893296	-0.127314	0.0146816	-0.187991
YCR077C	7	H-H	0.059483	-0.137262	0.0134079	-0.156541	0.167483	0.0667858	0.0433423		-0.151241	-0.217163	-0.209967	-0.457478	-0.134298	-0.107733	-0.162384	-0.0244954	0.0376947		-0.345812	-0.735222	-0.370685	0.0309013	-0.0623128	-0.0455337	0.0647675		-0.265996	-0.0321203	-0.264352	-0.0933461	-0.18445	0.0416551	-0.298397	0.0717882	0.10671	-0.126957	-0.0774818	-0.0494569	-0.0793765	0.0173735	-0.480101	0.0167819	-0.232133	0.0824133	0.0807086	-0.0307017	-0.300969
YCR079W	0	H-H	0.0869186	0.113905	0.323282	-0.0305943	0.0565041	-0.0600425	-0.110972	-0.145859	-0.0382415	0.120364	0.147749	-0.15193	-0.0818817	0.028468	-0.0936226	-0.0369427	-0.165577	-0.370694	-0.455678	-0.15294	-0.40962	-0.110003	-0.0171969	-0.184886	-0.361885	-0.295117	-0.0111409	-0.18321	-0.148616	-0.269632	-0.220124	-0.20731	-0.40075	-0.247182	-0.271474	-0.283681	-0.409144	-0.515677	-0.350568	-0.157649	-0.231082	0.00194058	-0.242988	-0.339814	-0.114941	-0.108803	-0.222212
YCR080W	0	dubious gene	-0.0533778	-0.0820739	-0.195526	0.0283668	0.132454	-0.0646728	0.0561754		-0.0460659	0.333336	0.0526836	-0.378615	-0.375396	0.0040052	-0.000716817	0.049174	0.158237	0.1117	-0.0248238	0.021261	0.0352203	0.0145039	0.34292	0.171945	0.157472	-0.00520188	0.381717	0.248456		0.0521622	-0.151246	0.0930384	0.0319125	0.198388		0.263465	-0.0804899	0.0057291	0.16362	0.0829938	0.00531525	0.0730917	0.346887	0.239668	0.129323	0.26501	0.0676762
YCR081W	0	T-H	0.0789728	-0.0213068	0.110884	0.0935196	-0.0148488	-0.01364	-0.0762946	-0.132072	-0.127051	-0.198034	0.00906722	-0.470398	-0.295467	-0.116781	-0.107562	-0.0762103	0.00109538	-0.106297	-0.243614	0.0731633	-0.164992	-0.0800404	-0.157216		-0.0473485	-0.148153		0.0161371	0.0406953	0.0193715	0.119025	-0.00828354		0.0511111	0.0696481	-0.137662	0.000247564		-0.0761913	0.16926		-0.04538	-0.222517	-0.122674	0.0372825	0.0395136	0.00235285
YCR082W	2	T-H	-0.0151555	-0.209993	0.23604	0.200686	-0.0473721	0.0151198	0.0436593	0.0854939	-0.0649145	-0.164686	0.155192	-0.0235761	0.0951865	-0.217937	0.164448	-0.0269303	0.148172	0.075611	0.172123	0.34698	0.482884	0.418977	0.491563	0.622388	0.315551	0.492383	0.824979	0.57296	0.59611	0.469929	0.574923	0.469798	0.503902	0.290337	0.242294	0.469409	0.646053	0.432874	0.445723	0.511156	0.693286	0.329549		-0.0430222	0.128455	0.17834	0.283044
YCR083W	3	T-H	-0.0596421	-0.0602191	0.380532	0.310332	0.128426	0.0359002		-0.0133839	-0.0817872	-0.337139	-0.086832	0.185887	0.300302	0.17775	0.310409	0.315913	0.432842	0.320674	0.435784	0.507246	0.396661	1.0839	0.857465	0.755489	0.440292	0.584652	0.843066	0.822259	0.810682	0.693419	0.734477	0.544922	0.594201	0.479803	0.446575	0.77454	1.04993	0.727648	0.823231	1.23851	0.848615	0.775371	0.121062	0.115701	0.41305	0.467713	0.463353
YCR084C	0	H-H	0.108079	0.0281343	-0.0200243	-0.157156	0.056926	0.141614	0.0127463	0.201832	-0.092182	0.20108	0.244613	-0.121344	0.11243	-0.052001	-0.22455	-0.0960392	0.0427703	-0.0830789	0.185426	0.0758739	-0.222658	-0.0104955	0.0170548	-0.12624	-0.172859	-0.150131	0.19025	0.0223112	-0.0423441	0.0212281	0.0278567	-0.0387311	0.0634887	0.0931192	0.37468	-0.105707	0.0712943	0.167848	0.0327421	0.10303	-0.428864	0.0221305	-0.299109	0.119642	0.178851	0.0672641	-0.258024
YCR085W	0	dubious gene	-0.0296303	0.245581	-0.0211273	0.255642	-0.103376	-0.292648	-0.244029	-0.014786	-0.033039	0.0189787				0.213457	0.175434	0.162636	0.0444875	-0.207632	0.000937993	-0.0129616	0.131765	0.244498	0.246229	-0.00546316		-0.156549	0.178141	0.121737	0.118369	0.195845	0.132516	0.16913		0.379943	0.334553		0.190877		0.129653	0.0898475	0.0502914	0.28069	0.202608	0.436798	-0.029026		0.0874135
YCR086W	0	H-H	-0.0371756	-0.0089449	-0.143257	0.00778228	-0.0547252		-0.0345402		0.0754903		0.0814012	0.164281	0.345275	0.309389	0.238608		0.122824	0.101742	0.392494	0.0193349	0.513814	0.473114	0.526065	0.365654	0.53883	0.436014	0.53872	0.592821	0.511811	0.307579	0.538374	0.415753	0.241243	0.1904	0.342328	0.281281	0.319184	0.442028	0.440684	0.149638	0.405573	0.392091		0.0251456	-0.0379266	0.0483636	0.262778
YCR087W	1	dubious gene	-0.0524553		0.00589726	-0.0804471	-0.00891335	-0.00948471	0.248305	0.306679	0.213755	0.356037	0.287191	0.57192	0.835021	0.430651	0.139619	0.0440625	0.286393	0.733922	0.47757	0.711388	0.120575	0.246577		-0.0250708	0.162533	0.185234	0.891859	0.355104	0.258053	0.550063	0.495129	0.504465	0.171433	0.133316	-0.136399	0.335733	0.307673	0.352322	0.238831	0.341096	0.365774	0.493739	0.108919	0.282493		-0.0312454	0.0423113
YCR088W	0	H-H	0.0462989	-0.0643042	-0.0831763	0.00785962	0.217867	0.306047	0.0907914	-0.0103378	-0.0602758	-0.164951	0.112845	-0.10974	-0.156222	-0.0105695	-0.0610116	-0.057663	0.0207828	-0.0334663	-0.130871	-0.405583	-0.202287	0.0565411	-0.125035	-0.0917976	-0.0404981	-0.113288	-0.112318	-0.0770323	-0.0825048	-0.144603	0.0468609	-0.0635685	-0.0401564	0.0200754	0.0526162	0.173912	0.143878	0.178326	0.186307	0.124678	-0.386826	-0.160831	-0.402823	-0.414335	0.239447	0.155878	0.114069
YCR089W	4	T-H	0.0768102		0.0872012	0.155663	0.428241	0.407409	0.170583	0.493014	0.185098	0.796992	0.555634	0.760939		0.7529	0.60482	0.578425	0.585791	0.204229	-0.108927	-0.476606	0.379575	-0.122693	0.125362	0.375841	-0.182917	-0.07785	-0.0763692		-0.284413	-0.446699	-0.252457	-0.308443	-0.250727	-0.291763	-0.129676	-0.294728		-0.236126	-0.325206	-0.363271		0.212934	0.161642	0.859533	0.0824021	0.0297584	-0.222983
YCR090C	6	H-H	-0.0178559	-0.146169	-0.00320149	-0.0683934	-0.176007	-0.0648796	-0.0328617	-0.392863	-0.109408	-0.292688	-0.286189	-0.209937	-0.0274505	-0.121157	-0.111777	-0.0467601	0.219387	-0.046309	-0.535451	-0.453658	-0.514846	-0.459802	-0.482982	-0.603828	-0.479962	-0.457277	-0.174046	-0.356438	-0.225137	-0.494245	-0.362485	-0.580079	-0.633701	-0.719117	-0.791249	-0.588375	-0.622686	-0.524462	-0.424536	-0.462065	-0.362813	-0.536075	-0.207503	-0.663791	-0.324582	-0.0618649	0.0668309
YCR091W	8	H-H	-0.0708422	0.151719	0.12257	0.230747	0.0967685	0.162604	-0.0340826	-0.114085	-0.551925	-0.578596	-0.108951	-0.690329	-0.509152	-0.647209	0.0626993	0.174586	0.110606	-0.374232	-0.761158	-0.477689	-0.507652	-0.424592	-0.868346	-0.255386	-0.49702	-0.53173		-0.447434	-0.341597	-0.463691	-0.356887	-0.299532	-0.637512	-0.452135	-0.363943	-0.411062	-0.670467	-0.488695	-0.483176	-0.443662	-0.372242	-0.309745	-0.501607	-0.684894	0.0448537	0.102408	0.0475667
YCR092C	0	H-H	-0.0994159	-0.0920061	-0.0649401	-0.0206033	0.350382	-0.0417296	0.0699813	0.219906	0.373448	0.449474	0.377391	0.421513	0.248372	0.607609	0.116154	-0.085043	-0.107732	-0.103233	0.0839282	0.0870152	0.0571376	-0.297779			0.0990786	-0.119953	0.122824	-0.0587116	0.0324195	-0.209157	0.0506243	-0.178443		0.0661752	0.0835038	-0.0135863	-0.112652	-0.107031	-0.103648	-0.131971	-0.182841	-0.245443		0.0620317		-0.177097	-0.159869
YCR093W	0	H-H	0.0594387	0.0633709	0.206759	0.156623	0.0526912	0.198705	0.0722194	0.0714651	-0.204344	-0.00219409	-0.0588654	-0.0860341	-0.150177	0.0990706	-0.0847722	0.128847	0.170013	0.20512	-0.36913	0.0346003	-0.05056	0.184536	-0.0191392	0.354676	-0.0246198	0.207795	0.0588518	0.0833712	0.00397043	-0.0281773	0.157833	0.0968501	0.139671	0.162583	0.102294	0.0430963	0.117484	0.181297	-0.101397	0.000368109	-0.1237	0.105479	-0.0640766	-0.0341313	0.118416	0.101217	-0.142966
YCR094W	0	T-H	0.00467351	-0.0811762	0.0560959	0.0180304	-0.0366612	-0.0417422	-0.0756538	0.10733	-0.0084154	0.236993	0.073789	0.0896437	0.229858	0.145006	-0.103952	-0.0189208	-0.0751787	0.0289999	-0.120323	-0.029059	0.368202		0.172138	0.432442	0.449771	0.273011	0.230214	0.396259	0.320998	0.204538	0.36845	0.461454	0.232197	0.453017		0.246416	0.241291	0.298543	0.177321	0.227941	0.23184	0.218395	0.173497	0.195724	0.14374	0.232155	0.0734385
YCR095C	0	T-H	0.0177671	-0.0384165	-0.123054	-0.0406463	-0.342346	-0.162818	-0.0745166	-0.223635	-0.047515	-0.097972	-0.289655	-0.0813293		0.0752968	-0.00980166	0.12605	0.145446	0.0671602	-0.355439	-0.0494357	-0.212584	-0.17875	-0.00886662	-0.201092	-0.236292	-0.178637	-0.0183396	-0.111347	-0.0282258	-0.13281	-0.14402	-0.188666	-0.274619		-0.00954051	-0.22127	-0.27538	-0.16847	-0.272071	-0.130007	-0.146374	-0.0337312	-0.245836	-0.237728	0.081442	0.119956	-0.0547601
YCR096C	0	H-H	-0.0494141	-0.0552983	0.0581995	0.412623	-0.183104	-0.0468219	-0.18653	0.234433	-0.337133	-0.328724	-0.394759	0.160029	0.277388	-0.225678	0.140705	-0.0765058	0.0408823	-0.390046	0.305466	-0.123093	-0.073149	0.118119	0.156919	-0.140936	-0.236643	-0.0687645	0.388403	0.0341978	0.171995	-0.206114	0.00590341	-0.252264	-0.354914	-0.634273	-0.342645	0.127512	0.0258837	0.0983361	0.0878196	0.0862523	0.171881	-0.19644	-0.269043	-0.560294	0.217255	0.155777	0.285725
YCR097W-A	0	dubious gene	-0.120863	-0.0164243	0.0251519	-0.163044	-0.270885	-0.365451	-0.192205	-0.204881	-0.0663888	-0.309075	-0.318402	-0.00677902	-0.660275	-0.139016	-0.2222	-0.207746	-0.202372	-0.543153	-0.411243	-0.125107	-0.317381	-0.225855	-0.249565	-0.301049	-0.346609	-0.318433	-0.164855	-0.353606	-0.179132	-0.226531		-0.15815		-0.222314		-0.239948	-0.407777		-0.30305	-0.161802	-0.16217	-0.43192	-0.319152	-0.191668	-0.0117673	-0.166066	-0.263091
YCR097W-B	0	dubious gene		-0.0128046	0.0998523	0.0661676	-0.01177	-0.0414785	0.00109137	-0.284021	-0.141486	0.24524	0.0937084		-0.408422						0.141914	0.330192
YCR098C	1	T-H	0.134167	0.287799	0.0302741	-0.035388	1.0247	0.404601		0.300782	-0.265939			0.915555		1.08513	0.627249	0.808659	0.639742	0.833891	-0.300464	-0.158056	0.511681	0.594596	0.248761	0.441607	0.195772		0.183717	0.115653	0.198626	0.0240102	0.53664	0.141769	-0.059247	0.226992	0.00919835	0.376808	0.406948		0.0664629	0.711525		0.1138	0.199793	0.41784	0.103981	0.0845562	0.0488237
YCR099C	0	T-H	-0.0504823	0.0624974	0.40986	0.228192	0.100882	0.14458	-0.0109608	0.2438	0.158991	0.504218		0.0245891	0.314677	0.222617	0.139635				-0.0179109	0.00151053	0.187763		0.188815	0.176361	0.137628	0.0635826	0.262533	0.328986	0.0809199		0.176164		0.0444273	-0.0141842	0.373289	0.355299	0.0540922		0.161553	0.320441	-0.129968		0.34771	0.547561	0.256528	0.119977	0.0265392
YCR100C	0	T-H	0.00712185	0.00256771	0.228108	0.296891	-0.223132	0.290974	-0.000637591	0.186705	0.244637			-0.0141951	-0.266023	0.215981	0.273788	0.256893	0.241272	-0.112699	0.174425	0.11871	0.256936	0.181703	0.561359	0.0184056	0.147954	0.0478128	0.142873	0.0695069	0.167038	0.235109	-0.140037	0.251378		-0.0139733	0.537781		0.218367	0.0630289	0.244429	0.155476		-0.0576778	0.386099	0.679745	0.139922	0.536728	0.0094952
YCR101C	0	T-H	-0.0211308	0.231151	0.158588	0.213664	0.0800102		-0.0430196	0.198203	-0.0228047	0.0262312	0.102252	-0.270815	-0.19613	0.0412284	0.152751	0.0176986	0.0215827	-0.171423	0.064496		0.181911	0.252717	0.469254	0.00825916	0.211673	0.0462456	0.113324	0.105821	0.116932	-0.00834299	0.092178	0.193707	-0.290806	0.0479685	-0.10265	0.145612	0.100517		0.280964	0.164873	0.0603309	-0.00324449		0.392403	-0.00752443	0.075718	0.0444702
YCR102C	4	H-H	0.0235393	0.111472	-0.00715323	0.170804	0.39731	0.531823	0.103932	0.442915	0.663862		1.09618	0.958349	0.762448	0.964498	0.433835	0.540842	0.346492	0.10031	-0.418415	0.0251241	0.231678		0.800543	0.00290954	0.198843	0.0806286	0.351393	0.156015	0.338054	0.130723	0.375838	0.271907	-0.409119	0.0448055	0.266479	0.121509	-0.10532	0.0875157	0.519319	0.175175	0.43585	0.282716	0.530241	0.751276		-0.0728425	-0.100313
YCR103C	4	dubious gene	0.0116502	0.0805218	-0.154213	0.491665	0.148112	0.0792589	0.183275	0.467483	0.271565	0.905038	0.836149	0.256106	0.13478	0.566922	-0.0753599	-0.234632	-0.0752847	-0.519217	-0.570631	-0.807865	-0.28259	-0.201821	-0.168252	-0.38565	-0.218571	-0.573255	-0.341381	-0.483989	-0.502358	-0.5513	-0.15266	-0.337091	-0.599622	-0.308243	-0.406165		-0.570357	-0.241975	-0.169899	-0.218875	-0.106601	-0.24359	0.545944	0.416382	-0.294373	-0.217365	-0.382262
YCR104W	4	H-H	0.0310435	-0.0680315	0.0748783	0.256842	0.34782	0.0168562	0.0756431	0.608195	0.362111	1.30249	1.23137	0.533901		0.950429		0.12101	0.115462	-0.366108	-0.138552	-0.531146	0.755124	0.322247	0.580331	0.012393	-0.152364	-0.0375757	0.185975		-0.0541058	-0.337153	-0.114246	-0.256263		-0.245028	-0.239687	0.241815	-0.10614		0.204762	0.314114		0.242346	1.03757	1.38911	-0.0446224	-0.0452317	-0.201067
YCR105W	7	T-H	0.0304486	-0.132673	0.047002		0.216206	0.163346	-0.012551	0.370173	0.039368	0.160228	0.539774	-0.127231	-0.359493	-0.106507	-0.0641353	0.130731	0.246601	-0.466249	-1.06165	-0.971204	-0.352941	-0.542758	0.080084	-0.480605	-0.506132	-0.325131	-0.421648	-0.659411	-0.55225	-0.850313	-0.749639	-0.829315	-0.77652	-0.759841	-0.578775	-0.678811	-1.51396		-0.449484	-0.867797	-0.210198	-0.473223	0.130118	0.588402	-0.470487	-0.361037	-0.316936
YCR106W	0	T-H	-0.085012	0.11702	-0.217275	0.00478798	0.0522927	0.0135649	-0.023677	-0.0794867	-0.20617	-0.192896	-0.0486712	-0.189331	-0.283948	-0.196218	0.0770901	0.0474934	-0.012821	-0.0854797	-0.520829	-0.309048	-0.325205	-0.434164	-0.586308	-0.234111	-0.19539	-0.196268	-0.376373	-0.280811	-0.157112	-0.294659	-0.291557	-0.352696	-0.323452	-0.149125	-0.0751885	-0.165683		-0.287662	-0.131549	-0.478892		-0.249422		-0.139939	-0.197914		-0.141694
YCR107W	4	T-H	-0.041991	-0.159619	-0.0839738	0.0734135	0.222302	0.229575	-0.0954559	0.372158	0.14796	0.296748	0.458444	0.723068	0.286551	0.318806	0.28777	0.193734	0.0850278	-0.263385	-0.337526	-0.395506	0.0192932	-0.228591	0.319368	-0.170967	-0.113055	-0.216887	0.0873539	-0.254508	-0.244321	-0.392074	-0.101116	-0.408387	-0.27094	-0.330076	-0.257089	-0.345457	-0.385463	-0.220805	-0.196319	-0.381738	0.0346085	-0.0914538	0.282077	0.521576	-0.138968	-0.125423	-0.155267
YCRX01W	8	dubious gene	-0.00179906	0.0246542	-0.100582	0.00650773	-0.0897062	-0.223296	0.04937	-0.254065	-0.198419		0.157059	-0.705728	-0.732819	-0.371293	-0.0918868	0.284087	0.188567	0.043591	-0.415854	-0.0816322	-0.15803	0.0304864	0.051626	0.000471152	0.00373623	0.148462	0.107777	0.0244309	0.0424342	-0.112124	-0.0594226	-0.029286	-0.273979		0.0742991	0.00161426	-0.147368	-0.0405118	0.0776485	-0.175453	-0.120285	-0.117243	-0.244963	-0.274977	0.0356924	-0.0122072	-0.290215
YCRX02C	0	dubious gene
YCRX03C	0	dubious gene	0.103296		0.00583945	0.0456347	-0.184829	-0.160637	0.0966325	0.185037	0.121134	0.228674		-0.335438		0.491137	0.147273	0.170042	0.107095	0.0110035	-0.692873	-0.244505	-0.167338	-0.160831	-0.034884	-0.321686	-0.361802	-0.235649	0.303572	-0.0953566	-0.0535881	-0.294575	-0.172382	-0.170744	-0.434399	-0.225423	-0.232877	-0.191632	-0.315949		-0.177466	-0.197091		0.0937861	-0.0776473	-0.157525	0.122418	0.0584029	-0.141366
YCRX04W	0	dubious gene	-0.0111427	-0.0356416	-0.224931	-0.0918713	-0.162565	-0.133466	0.000417519	-0.0990692	-0.0294001	0.153037	0.0775361	-0.00662052	0.348024	0.181255	0.00105422	0.0373605	0.0515558	0.214293	-0.0664239	-0.0834436	0.135144	0.0212749	0.209644	-0.137913	0.00887476	-0.0743925	0.438055	0.0485292	0.0657254	-0.0798354	-0.0936631	0.0981837	-0.0568851	-0.112377	-0.0812422	0.0712282	0.128871	0.0266435	0.0060135	0.0652395	0.00848507	-0.036314	0.0331636	-0.107204	-0.0660272	0.0307587	0.047595
YCRX05W	0	dubious gene	0.0101837	0.0676737	-0.0784425	-0.0676425	-0.0521863	-0.126823	0.0253127	-0.119558	0.109399	0.275874	-0.16912	0.541261	0.59388	0.382158	-0.0182722	0.160835	0.0457026	0.385161	-0.398926	0.127679	0.0169963	-0.100187	0.243603	-0.109708	0.0951592	-0.144231	0.272478	0.0817401	-0.0108212	-0.0810256	-0.200907	0.109528	-0.167332	0.144911		0.0120392	-0.0402091	-0.113713	-0.081825	-0.0126184	0.0584255	-0.101886	-0.23234	-0.104126	0.0204755	0.0913875	-0.0892637
YCRX06W	4	dubious gene	0.0951989	-0.0437943	-0.127204	-0.452168	-0.0908784	-0.163321	-0.0708559	-0.0403572	0.131167					0.514428	-0.00816461	0.0942776	-0.0159728	-0.514626	-0.388533	-0.649414	-0.258462	-0.154821	0.266105	-0.281757	-0.408069	-0.570943	-0.349809	-0.561765	-0.58983	-0.715995	-0.752873	-0.620329	-0.730423	-0.518917	-0.287178	-0.478028		-0.345554	-0.491857	-0.447973	-0.447356	-0.223072	-0.0775012	0.529075	-0.26645	-0.369734	-0.643587
YCRX07W	4	dubious gene	0.0752687	-0.00242264	-0.155706	-0.468492	-0.0145665	-0.133515	-0.110337	-0.0493405	0.159949		0.585661	0.0708958		0.391754	0.0242348	0.142871	-0.116178	-0.513436	-0.579346	-0.661846	-0.202264	-0.173636	0.428995	-0.40749	-0.520151	-0.519789	-0.229914	-0.578081	-0.546913	-0.732657	-0.622874	-0.665265	-0.833355	-0.605463	-0.506688	-0.382238	-0.541053	-0.553991	-0.485869	-0.371728	-0.324335	-0.187504	-0.00729266	0.477399	-0.247079	-0.383104	-0.694692
YCRX08W	2	dubious gene	0.0457607	-0.172735	-0.0331021	-0.44011	0.281744	0.0835768	0.0968093	0.254941	0.186481			0.123192	0.479658	0.164083	0.408219	0.451944	0.505362		0.733666	0.43292	0.682698	1.11335	1.20572	0.548859	0.738525		1.03552	0.770691	0.732547	0.707277	0.882578	0.833141	0.670802	0.888917	1.17189	0.791875	0.850589	0.852348	0.951087	0.80733	0.3709	0.722774	0.360727	0.975751	-0.257248	-0.310911	-0.448661
YCRX09C	0	dubious gene	-0.00290414	0.123776	-0.141826	-0.00999037	-0.0183033	0.0667842	0.0841038		0.0156531				-0.281068	-0.0211649	0.0828935	0.0853305	0.121302		-0.144859	0.0949195	0.00190258	0.00734153	0.188542		-0.0877757	-0.0156084	0.287597	0.110211	0.0204925	0.12291	-0.0277521	0.0854657		0.0858008	0.135388	0.0723019	-0.122215		0.0540492	-0.0299332	0.0491		0.127954	-0.0251755	0.0508546	0.169907	0.0486689
YCRX10W	2	dubious gene	0.0393442		0.230643	0.157571	0.182155	0.273435	0.176251	0.221755	0.064399		0.0790991	0.00293548	0.265882	0.227042	0.106118	0.0588442	0.251011	0.200724	0.45224	0.197907	0.548106	0.520093	0.586719	0.597034	0.430335	0.545221	0.772674	0.663442	0.591051	0.636626	0.685828	0.768443	0.645018	0.536763	0.453708	0.432577	0.488172		0.568295	0.334993	0.366655	0.359713	0.316787	0.397141	0.120833	0.157741	0.133387
YCRX11W	2	dubious gene	0.0515703	0.0255491	-0.22553	0.0555502	0.0523996	-0.0266655	0.162563	-0.157731	-0.00344113		-0.153819	-0.438553		-0.220236	0.0473397	0.156516	0.0731113	0.236488	0.552691	0.57463	0.239412	0.353115	0.490627	0.518075	0.393073	0.41209	0.283946	0.37654	0.428708	0.676124	0.324772	0.548805	0.577156	0.578045	0.711474	0.553992	0.272372	0.524122	0.612466	0.320538	0.185999	0.230317	0.16941	0.473127	0.125876	0.0162656	-0.0136344
YCRX12W	4	dubious gene	-0.127173	0.249634	-0.266838	0.400411	0.139378	-0.0160469	0.0424752	0.0555731	0.107258	0.311456	0.247266	0.368275	0.33763	0.645622	0.171791	0.0715238	0.0293468		-0.121633	-0.219989	0.107287	0.0296485	0.517686	-0.240993	8.00529e-05	-0.0733793	0.269114	-0.000689196	-0.062274	-0.0942651	-0.145849		-0.224336	-0.175697	0.201001		0.0376388	0.0732923	0.178035	0.0192427			0.352503		-0.241341	-0.116924	-0.0285212
YCRX13W	8	dubious gene	-0.0113829	0.134117	-0.0361301	-0.271525	-0.147732	-0.168617	-0.045742	-0.357611	-0.402239	-0.702732	-0.146688	-0.172974	0.0173816	-0.660796	-0.528617	-0.679272	-0.523902	-0.426049	-0.21597	-0.0949361	-0.441602	0.0237678	-0.1554	-0.2131	-0.266816	-0.251077	-0.0170487	-0.0796593	-0.0703816	0.0661772	-0.0257294	-0.150833	-0.105259	-0.333712	-0.296971	-0.195087	-0.298743	-0.162368	-0.239563	-0.210866	-0.364312	-0.00216918	-0.520447	-0.44158	-0.17385	-0.209506	-0.135991
YCRX14W	0	dubious gene	0.0182771	-0.00174986	0.100397	0.101752	0.234324	0.0565476	0.0301132	-0.142629	-0.165901	-0.402667	-0.20446		-0.225282	-0.152337	0.0735249	0.0124291	0.149929	-0.193268	-0.318461	-0.216752	-0.295355	-0.00169856	-0.112676	-0.0104657	0.0283761	0.0288868	-0.0126183	0.0427565	-0.00928723	0.00578086	-0.0038102	0.0472318	0.0262668	0.0746664	0.145278	-0.0519706	-0.012769	0.0736919	-0.0869435	-0.0677966	-0.22564	-0.023074	-0.0857852	-0.214078	-0.00937939	-0.000338948	-0.028005
YCRX15W	0	dubious gene	-0.026233	0.151346	-0.00800132	0.106413	-0.0666353	-0.103007	-0.167854	-0.0981116	-0.174787	-0.234658	0.261605	-0.112829	-0.131763	-0.196057	-0.255095	-0.439045	-0.432623	-0.426395	-0.160329	-0.040652	-0.283676	-0.148792	-0.12222	-0.297857		-0.480053	0.108918	-0.0748882	-0.0895248	-0.134623	-0.199015	-0.154872	-0.398243	-0.222064	-0.412553	-0.089647		-0.262504	-0.181926	-0.2058	-0.072632	-0.112771	-0.124513	-0.396772	-0.0508711	0.0272553	0.1744
YCRX16C	1	dubious gene	-0.0790072	-0.204067	0.114813	-0.181476	0.01617	-0.0100536	0.271566	0.356102	0.387719	0.408432	0.225439	0.607004	0.944935	0.484503	0.18887	0.00184042	0.369396	0.635309	0.541015	0.607216	0.125344	0.323716	0.579437	0.348024	0.288301	0.188081	0.83821	0.375452	0.315447	0.521213	0.602615	0.511564	0.59526	0.0634583	0.212018	0.223294	0.329675	0.335596	0.241455	0.277922	0.437716	0.515539	0.156415	0.253383	-0.217312	-0.114972	0.0250699
YCRX17W	0	dubious gene	0.0435196	0.0304735	0.263653	0.141041	0.188702	0.269296	0.0722412	0.0709246	0.120238	0.214553	0.314592	0.127753	0.1384	0.114126	-0.0582285	0.17442	0.154986	0.0407735	-0.357709	-0.0926415	-0.177764	0.179924	0.053518	-0.028618	0.00324126	0.0120466	0.0705428	0.0549593	-0.0567107	-0.055471	0.215154	0.0670624	0.0644745	0.074021	0.146069	0.290949	0.117289	0.168487	0.125072	0.211294	-0.134139	-0.114304	-0.341049	-0.519701	0.367576	0.284263	0.12049
YCRX18C	4	dubious gene	0.0380248	-0.277292	0.0941264	0.00188119	0.271745	0.2979	0.150446	0.464325	0.11016		0.597412	0.51404		0.82077	0.509568	0.568177	0.588827	0.147355	-0.547473	-0.62611	0.136194		-0.0245406	-0.0892385	-0.255898		-0.288723	-0.38857	-0.387058	-0.57393	-0.439622		-0.379919	-0.229667		-0.503959	-0.652428			-0.465107		-0.0404699	0.0299097	0.6692	0.110846	0.0160514	-0.396003
YCRX19W	0	dubious gene	0.0403192	0.0764042	-0.278122	-0.0978722	-0.189233	-0.125936	0.0358977		0.143882			0.212945	0.314034	0.321802	0.00745235	0.190388	0.0464241	0.303143	-0.311554	0.307924	0.254039	-0.0229675	0.431775	-0.0473603	-0.0132245	0.166723	0.418695	0.212278	0.209999	0.0146427	0.120944	0.248195	-0.0044606	0.18667	0.135157	0.212661	0.100643		0.195788	0.180225				-0.0616718	0.0333023	0.0626352	-0.108589
YCRX20C	5	dubious gene	0.179162	-0.490811	0.180275	0.190123	0.0160917	0.0832195	0.087917	-0.111718	-0.363008	-0.0350756	0.426622			0.298054	-0.172788	-0.0298439	0.10293	-0.118001	-0.267321	-0.0989065	0.00146827		0.00612925		0.0361804	0.0197777	0.187632	-0.119668	-0.0370295	-0.193082	-0.00568089		-0.0873915	0.054622		-0.174121	-0.468034		-0.00125259		-0.387339	-0.333041	-0.366656		0.0609941	0.0710694	0.0104386
YCRX21C	4	dubious gene	0.0402503	0.137031	-0.103927	0.0547313	0.263709	0.27307	-0.14151	0.550334	0.219139	0.655818	1.0535	1.24437	0.643902	0.626225	0.592031	0.595313	0.300583	-0.141663	-0.532433	-0.297447	0.279469	-0.1424	0.558312	0.161675	-0.15751	-0.146496	0.0386715	-0.222727	-0.198317	-0.522744		-0.362678	-0.304081	-0.353797	-0.112552	-0.136929	-0.345662	-0.292788	-0.275333	-0.236933	0.37344	0.181049	0.461377	0.925161	-0.110838	-0.100118	-0.30021
YDL001W	0	H-H	-0.0487448	0.115252	-0.193107	-0.1206	-0.117698	0.0604216	-0.0162317	0.214366	0.0196537	0.254283	0.156674	-0.121246		0.153562	-0.208914	-0.134778	0.00158475	0.0771319	-0.479461	-0.374152	-0.414952	-0.554254	-0.357082	-0.138978	-0.236341	-0.440515	-0.236962	-0.302428	-0.521155	-0.370704	-0.380926	-0.321246	-0.415132	-0.443987	-0.270044	-0.511834	-0.455855			-0.507658	-0.399557	-0.58969	-0.452535	-0.650415	-0.0930477	-0.0545874	-0.198345
YDL002C	6	H-H	-0.0886234	0.0600864	-0.116714					-0.0545604	-0.232552	-0.211839	-0.11545	-0.635796	-0.243673	-0.406729	-0.0420238	0.116969	0.199885	-0.16573	-0.851143	-0.552472	-0.775655	-0.531585	-0.372325	-0.823249	-0.791693	-0.616229	-0.287589	-0.50287	-0.541446	-0.752482	-0.726579	-0.771723	-1.03141	-0.90974	-1.19901	-0.794887	-0.698788	-0.752597	-0.6984	-0.586924	-0.465219	-0.795418	-0.581611	-1.12281	-0.151182	0.0296464	0.039695
YDL003W	0	T-H	0.0276225	0.16641	-0.294976	-0.212269	-0.553454	-0.237444	-0.480017	0.22175	-0.562513	-0.147513	0.0550707	-0.150906	-0.0743651	-0.624985	-0.420533	-0.538351	-0.625107	-0.73606	0.25844	0.233369	0.0306101	-0.154363	0.278259	0.0869609	-0.153584	0.152014	0.256486	-0.00567099	0.0212302	-0.218572	-0.230739		0.00602827	-0.136438	0.207525	0.557922	-0.117038		0.214988	0.14073	-0.0906228	-0.375577	-0.301359	0.234053	0.120334	0.0299179	-0.372603
YDL004W	8	H-H	0.0940472	-0.0426651	0.130788				-0.164435	-0.496798	-0.379157		-0.243861			-1.07921	-0.3238	-0.537585	-0.355179		-0.754446	-0.483032	-0.64246	-0.345466	-0.599375	-0.426164	-0.59728	-0.708917	-0.310601	-0.321346	-0.37715	-0.436724	-0.433761	-0.425888	-0.789523	-0.673912	-0.766001	-0.434387	-0.538976	-0.375403	-0.452544	-0.460918	-0.309957	-0.481457	-0.172728	-1.02232	-0.173479	-0.000178414	0.14588
YDL005C	0	H-H	0.0307793	-0.0305578	0.100057	0.100584	0.0404124	0.109682	-0.0288573	0.171087	0.0463121	-0.03141	-0.133184	-0.179943	0.136198	0.245822	-0.0199246	-0.128211	-0.0512935	-0.0625302	-0.497461	-0.432979	-0.202235	-0.315164	-0.148863	-0.456174	-0.347102	-0.417053	0.0252796	-0.279525	-0.186538	-0.250412	-0.257601	-0.335222	-0.506338	-0.332432	-0.392761	-0.388954	-0.362869	-0.323242	-0.232764	-0.174325	-0.291661	-0.239152	-0.424047	-0.175761	0.103306	-0.0188619	0.0843979
YDL006W	0	T-H	0.0481542	-0.103743	-0.109407	-0.149133	-0.253055	-0.0221858	-0.0550958	-0.394844	0.0995807	-0.0592418	-0.068047	-0.333787	-0.0755933	-0.0388956	-0.0962647	-0.002543	-0.011626	-0.240368	-0.395462	-0.351649	-0.444892	-0.339644	-0.287438	-0.638121	-0.338947	-0.371702	-0.217717	-0.374207	-0.258146	-0.454806	-0.439597	-0.434547	-0.67604	-0.518062	-0.729242	-0.394463	-0.486355	-0.436446	-0.392098	-0.437977	-0.375271	-0.342499	-0.239619	-0.385061	-0.208855	-0.0849022	-0.21521
YDL007W	0	T-H	-0.0323555	-0.0950798		0.12931	-0.151275	-0.0580566	0.0687465	-0.161081	-0.0242898	-0.108467	-0.0509268	-0.257133			-0.216519	-0.230407	-0.0213175		-0.0234619	0.268391	-0.10574	0.0797395	0.163848	0.0938815	-0.0209759	0.0815434	0.332268	0.272674	0.238565	0.233186	0.287527	0.0752736	0.228581	0.0265534	0.0539112	-0.127153	0.116971		0.176908	-0.00948313	-0.0788333	0.0184809	-0.615865	-0.463223	-0.140851	-0.157855	0.0696039
YDL008W	0	T-H	0.00169345	-0.051716	-0.0384111	0.00784306	-0.136139	-0.0251519	-0.193593	-0.112306	-0.353433	-0.401654	-0.0350676	-0.263136	-0.0353672	-0.193912	0.260912	0.277	0.322108	-0.0431957	-0.251824	-0.349538	-0.391479	-0.164292	0.0521969	-0.433184	-0.445334	-0.294774	-0.0168928	-0.282095	-0.216111	-0.352444	-0.312867	-0.37747	-0.614292	-0.609183	-0.57835	-0.332267	-0.352915	-0.162331	-0.270742	-0.302831	-0.269281	-0.284053	-0.38883	-0.363457	-0.156853	0.00912058	0.196751
YDL009C	1	dubious gene	0.007699	0.326508	0.339697	0.318606	0.232696	0.187007	0.0700492	0.377526	0.160418	0.532973	0.306585		0.74486	0.620662	0.184868	0.0826839	0.279802	0.40442	0.120077	0.301857	0.530415	0.327551	0.502817	0.643494	0.646052	0.710359	0.681606		0.444136	0.363368	0.646942	0.45785	0.593575	0.425167	0.317382	0.159868	0.319395	0.266978	0.234171	0.184512	0.269226	0.198036	0.428252	0.383689	0.124002	0.107722	0.410472
YDL010W	0	H-H	0.0466742	0.285759	0.130992	0.362174	0.225833	0.21303	0.131441	0.364063	0.0643488	0.281658	0.520826	0.453671	0.564111	0.350145	0.155593	0.0744031	0.225688	0.379151	0.375181	0.554917	0.548045	0.431324	0.507204	0.514714		0.687613	0.919449	0.707831	0.64059	0.52725	0.50461	0.432067	0.317048	0.55585	0.243361	0.258754	0.440064	0.291109	0.431655	0.129876	0.558944	0.511849	0.392136	0.0875443	0.11809	0.331907	0.445512
YDL011C	2	dubious gene	-0.00166286	0.151724	0.0479045	0.181771	0.109392	0.108942	0.115821	0.288239	0.0902305		0.0619758	0.160275	0.200712	0.198318	0.0813918	-0.0339061	0.202375	0.292773	0.293211	0.258849	0.0625069	0.0826998	0.4146	0.609404	0.327535	0.495273	0.881732	0.376514	0.162436	0.509802	0.605869	0.557999	0.485373	0.125357	0.156808	0.145538	0.292232	0.187625	0.282916	0.226471	0.230469	0.534087	0.311589	0.309842	0.0350152	-0.0561629	0.174656
YDL012C	2	H-H	0.0229896	-0.075601	0.202272	-0.181127	0.0100073	0.0705572	0.0520331	0.0722582	0.071161	0.0203686	-0.0284377	0.192117	0.202283	0.215228	0.0140224	0.113462	0.128168	0.134618	0.212559	0.415921	0.207061	0.555894	0.721962	0.541471	0.377757	0.373901	0.630075	0.546795	0.4595	0.535359	0.703078	0.527947	0.46461	0.332338	0.561115	0.503055	0.571132	0.817714	0.424945	0.639093	0.320066	0.559715	0.266693	0.366121	0.158121	0.135011	-0.0229118
YDL013W	0	T-H	-0.0344259	-0.117864	-0.0321422	0.00601351	-0.0331803	-0.00537376	-0.0591855	0.125799	-0.097582	0.241926	0.0395196	-0.324614	0.27498	0.0945018	0.186155	0.0896317	0.0653338	-0.00913341	0.0111604	0.0113816	0.325157				0.189598		0.378796	0.284771	0.363033	0.100681	0.205738	0.136845	0.156142	0.173047		0.345076	0.27972		0.392777			0.23811		0.345281	0.0139843	0.0355679	-0.128833
YDL014W	8	H-H	0.00014722	0.000669816	0.00904948	-0.730491	0.0867907	-0.0552781	0.361873		0.0819009		-0.134592	-0.152971		-0.469312	-0.604369		-0.395656		0.076456	0.341501	-0.58251			-0.283907	-0.255796	-0.33779		-0.266263		-0.152984	-0.24336	-0.262389	-0.27782	-0.288567			-0.173875		-0.128091					-0.136552		-0.44131
YDL015C	0	H-H	0.0632925	0.0547144		-0.0502424	0.101761	-0.0893179	0.0111548	0.00238766	-0.00585628	0.0169643	0.251529	-0.194066	-0.0673096	-0.00997105	-0.442731	-0.386657	-0.293179	-0.103715	0.0314291	0.138982	0.234287	0.237628	0.0907795	0.254942	0.28528	0.330754	0.0480982	0.129198	0.226465	0.13208	0.0818266	0.437771	0.290902	0.346222	0.163006	0.0561386	0.345766	0.137754	0.0391205	0.0751416	-0.0409954	0.168431	0.11411	0.239427	0.147937		-0.103696
YDL016C	0	dubious gene	0.0143769	0.00753473	0.157423	0.0230351	0.0935714	0.00828038	-0.0233036	0.00386497	0.116653	0.334408	0.289383	0.360887	0.662514	0.468903	-0.0523503	0.0327686	0.105817	0.161171	-0.391798	0.0109214	0.391865	0.117688	0.438641	0.229706	0.2493	0.0627724	0.269263		0.219155	0.0990496		0.299208	-0.0604398	0.2683		-0.0609692	-0.030749	-0.0478388	0.0120648	0.0592285		0.123449		0.446846	0.169599	0.110871	0.0273124
YDL017W	0	H-H	-0.0286551	0.0699683	-0.072298	-0.0161143	0.0365896	0.0195058	0.12637	0.0967978	0.124056	0.559825	0.417898	0.165507	0.528375	0.408349	0.127679	0.226932	0.0713581	0.20019	0.104653	0.359206	0.282908	0.104133		0.188208	0.309974	0.141709		0.221531	0.243424	0.0488291	0.197233	0.127696	0.275935		0.284801	-0.159093	0.0891021	0.191665	0.0689565	-0.0783822	0.162931	0.171038	0.28045	0.278322	-0.0653732	-0.110574	-0.135763
YDL018C	8	H-H	-0.00562783	0.0544828	0.0739195					-0.382345	-0.376804	-0.492079		-0.740256	-0.514384	-0.696183	-0.445099	-0.366778	-0.428519	-0.269129	-0.667154	-0.158241	-0.47316	-0.239002	-0.340778	0.0354192	-0.528588	-0.359047	-0.140308	-0.244961	-0.122055	-0.114842	-0.172898	-0.215219		-0.391502	-0.321204	-0.390416	-0.350294	-0.292771	-0.229178	-0.297392	-0.159521	-0.237123		-0.728235	-0.133332	-0.082104	-0.156414
YDL019C	0	T-H	-0.0169467	0.113902	0.223588	0.174668	0.160816	0.0865983	-0.0157374	0.105064	-0.102387	0.0580379	0.149922	-0.49687	-0.336044	-0.277462	-0.218241	0.0511397	-0.054278	-0.071592	-0.362011	-0.336567	-0.174953	-0.111714	-0.219946	-0.147342	-0.206744	-0.153768	-0.0993145	-0.122345	0.00126519	-0.352146	-0.192559	-0.25104	-0.230744	-0.114154	-0.0731214	-0.320359	-0.248702	-0.104886	-0.319183	-0.0217069	-0.330043	-0.183648	-0.272013	-0.24225	0.0913081	0.0714673	-0.0606201
YDL020C	2	T-H	-0.0426749	-0.168475	0.381751	-0.00568242	-0.451581	-0.194712	-0.0687769	0.0459375	0.00831146	-0.404734	-0.159702	0.191339		-0.0066104	0.136575	-0.0457552	0.0234118	-0.0193406	1.11514	0.625696	0.583715	1.0624	0.595498	0.943258	0.538019	0.500158	0.792389	0.973089	0.986858	0.817155	0.84901	0.406032	0.484773	0.550338	0.710078	0.749654	0.751809	1.09886	1.038	0.834953	1.00831	0.907796	0.455686	0.323479	0.334314	0.253084	0.17714
YDL021W	5	T-H	-0.0453942	-0.0839251	-0.0739603	0.0801522	-0.325943	-0.304273	-0.393034	0.0368744	-0.440554	-0.636774	-0.630289	-0.445271	-0.528983	-0.183557	0.0612988	0.0176544	-0.129225	-0.56947	-0.297195	-1.54131	-0.95366	-0.0444095	-0.556859	-1.28018	-0.693807	-0.42751	-0.841107	-0.934655	-0.679533	-1.2913	-1.2916	-1.30221	-1.56507	-1.072	-1.2161	-0.0969929	-0.728587	-0.601794	-0.334022	-0.482124	-0.893951	-0.943262	-0.830062	-1.06313	-0.200496	0.0432205	-0.043441
YDL022W	5	H-H	0.0727829	-0.00268958	0.0638266	-0.111568	-0.177709	-0.213294	-0.636487	-0.00349088	-0.438066	-0.941767	-0.397648	-0.350054	-0.585119	-0.61994	0.0450155	-0.527496	-0.895986	-1.14304	0.239274	-0.826677	-1.36301	0.570811	-0.34157	-0.876033	-0.936771	-0.57646	-0.797843	-0.51348	-0.264527	-0.375264	-0.349631	-0.677967	-0.787721	-0.892469	-0.23918	0.375972	-0.0172165	0.192019	0.418461	0.551748	-0.751947	-0.789523	-1.28472	-0.542719	0.00468686	0.0573167	-0.0739835
YDL023C	5	dubious gene	0.043678	-0.0650711	-0.123868	-0.067421	-0.184325	-0.268196	-0.720566	0.126571	-0.592056	-1.01307	-0.44582	-0.314555	-0.668943	-0.64393	0.136218	-0.63194	-0.877488	-1.16801	0.058258	-1.19074	-1.45499	0.494639	-0.014236	-1.01394	-0.993587	-0.957198	-0.631917	-0.42042	-0.311596	-0.504551	-0.424703	-0.695406	-0.930026	-0.984353	-0.615386	0.379227	0.0341213	0.212656	0.443783	0.551505	-0.762183	-0.914466	-1.14321	-0.817054	-0.00363344	0.0441303	0.0525825
YDL024C	0	H-H	-0.0514332		0.154073	0.292566	0.320736	-0.0552247	0.0462404	0.441005	0.0333769	0.367909			-0.160588	0.2721	0.0234233	0.0755194	-0.00665261		0.0219444	-0.717792		0.299612	0.464626	-0.000135615	-0.0398885		-0.188281	-0.459771		-0.524102	-0.32241	-0.857567	-0.469034		0.107988		-0.305692	-0.504076	-0.0356842	-0.163357		-0.0684946	-0.132953	0.910969	-0.0903816	-0.015907	-0.0699601
YDL025C	0	T-H	-0.025958	0.0975924	0.242602	0.101392	0.148052	0.0461991	-0.0698577	-0.318155	-0.137828	-0.42369	-0.291501	-0.402474	-0.290872	-0.146305	0.246346	0.205753	0.0666275	-0.159689	0.181428	-0.263006	-0.238744	0.172937	-0.00835677	0.0678183	0.0924824	-0.103134	0.187447	0.250871	0.180117	0.0615857	0.110324	-0.0394135	-0.122354	0.164948	0.0682698	-0.127225	0.0386829	-0.0858161	0.0769375	0.014146	-0.0893533	0.119794	-0.202337	-0.1611	0.00801064	0.0707845	-0.0607513
YDL026W	0	dubious gene	0.0954776	0.0239472	-0.0280282	0.086077	0.0635929	0.0693813	-0.117402	-0.228556	-0.285474	-0.47442	-0.0192748	-0.307097	-0.335886	-0.443791	0.0123723	-0.089954		-0.252589	-0.187423	-0.163	-0.171899	-0.124005	-0.534067	0.0214938	-0.452235	-0.466729	-0.127602	-0.198265	-0.146948	-0.0697872	-0.299923	-0.251594	-0.237479	-0.182608	-0.181419	-0.148037	-0.201095	-0.0969734	-0.0931053	-0.119719	-0.047233	-0.179529	-0.178287	-0.465393	0.0697935	-0.00801329	0.0781846
YDL027C	0	T-H	0.0277189	-0.0826863	0.101879	0.0373705	0.158087	0.21865	-0.045745	-0.186926	-0.0989865	-0.312392	0.115082	-0.174205	-0.367605	-0.122815	0.198292	0.0672775	0.113964	-0.161539	-0.192717	-0.365011	-0.217069	0.077156	-0.519499	0.296042	-0.224078	-0.280146		-0.0690019	-0.0176511	-0.227501	-0.102124	-0.255025	-0.30034	-0.0377378	-0.120084	-0.149027	-0.151479	0.0332199	-0.0540585	-0.123969	-0.196487	-0.0292614	-0.311218	-0.382648	-0.087066	-0.028369	-0.0198884
YDL028C	0	T-H	-0.00750794	0.298219	0.0981736	0.190991	-0.0488265	-0.04262	-0.0142428	0.182589	0.000694513		0.00482232		0.26637	0.298743		0.248752	0.157685	0.231188	0.191476	0.396914	0.402587	0.156315	0.262322	0.298551	0.316115	0.321504	0.327774	0.515652	0.410415	0.387246	0.441376	0.444285	0.27292	0.471713	0.325067	0.294837	0.273987	0.0851136	0.326529	0.328856	0.35253	0.34694	0.0480419	-0.0311266	0.137546	0.247604	0.233049
YDL029W	0	T-H	0.0528908	0.0103871	-0.0421161	-0.0649679	-0.0136498	-0.0197884	-0.0106468	-0.374885	-0.183491	-0.21915	-0.0952121		-0.458798	-0.443384	-0.0452092	0.135932	-0.00350868	-0.0420539	-0.374288	-0.325473	-0.392989	-0.0619095	-0.115701	-0.514774	-0.342387	-0.330786	-0.0484357	-0.11472	-0.0783348	-0.172256	-0.181909	-0.120007	-0.389937	-0.0367501	-0.428276	-0.091193	-0.0763337	-0.312812	-0.134053	-0.1053	-0.394042	-0.268181	-0.594248	-0.580376	-0.0214615	-0.0464436	-0.0542553
YDL030W	0	T-H	0.00623335	0.0689988	-0.189939	-0.0753026	-0.0702197	-0.117264	-0.0655129	-0.00485462	-0.053531	0.0996384		-0.217453	0.016561	-0.00432381	0.195112	0.227087	0.148768	0.0441432	-0.130577	0.181844	0.0114836	-0.329169	-0.00418838	0.00990736	-0.214509		-0.0883181	-0.254674	-0.222627	-0.202979	-0.212246	-0.212527	-0.206314	-0.16764	-0.0991893	-0.0940059	-0.191189	-0.164227	-0.175982	-0.0477527	0.0220784	-0.107312	-0.014579	0.0721796	-0.0339203	-0.00183996	-0.0354216
YDL031W	1	H-H	-0.073816	-0.0889406	-0.176419	-0.0106506	0.0496514	-0.0422233	0.213681	0.255418	0.468976	0.650551	0.265072	0.609714	0.710217	0.757736	0.192451	0.230721	0.332811		0.485462	0.664115	0.521565	0.267795	0.687821	0.430497	0.419649	0.370124	0.707424	0.533423	0.531623	0.594279	0.463624	0.554814	0.575588	0.480558	0.405666	0.574796	0.568922	0.472579		0.460515	0.530049	0.432834	0.342072	0.488087	-0.0187685	0.101515	0.293807
YDL032W	0	dubious gene	0.0574383	0.166313	-0.100884	0.087606	-0.000640691	-0.0559043	-0.0379398	0.137525	-0.00879308	0.174325		0.68287	0.673052	0.581003	0.138682	-0.0299661	-0.0967507	0.415155	-0.104571	-0.0242889	0.0229955	0.0158849	0.253773	-0.110594	-0.197019	0.0889235	0.294296	0.110228	0.0630574		0.0680402	0.0151386	-0.0360979	0.0008806	0.0874274	0.104131	0.147235		0.371582	0.41509	0.268299	-0.00215532	-0.165916	-0.0891701	0.298556	0.330721	0.246857
YDL033C	0	H-H	0.0499491	-0.0611545	-0.0115916	-0.1522	-0.0255251	0.0457666	0.0264578	0.191465	0.0476964	0.323753	0.538819		0.55581	0.58495	0.189137	0.133238	0.297227	0.343979	0.119211	0.159431	0.140904	0.0927675	0.334852	0.258249	0.165494	0.238631	0.318485	0.239406	0.166096	0.149391	0.376704	0.202736	0.280748	0.344384	0.342615	-0.504103	0.168288	0.156639	0.0610799	0.182597	0.166198	0.248868	-0.0399917	0.151993	0.121099	0.0257347	-0.025908
YDL034W	0	dubious gene	0.0130562	0.050337	0.129798	-0.0987302	0.0912517	-0.139115	-0.00941363	-0.238113	-0.0134208					-0.121314	-0.13982	-0.0855684	-0.123032	-0.0549996	0.408305	0.35426	0.442216		0.293606	0.339611	0.195875	0.131378	0.0318138		0.223832	0.24228	0.174397	0.38877		0.348773	0.409424	0.325129	0.288902		0.326627	0.168017	0.212908	0.257644	0.0561268	0.51349	0.201768	0.0156669	-0.11196
YDL035C	0	T-H
YDL036C	0	T-H	-0.0260154	-0.0908802	-0.19723	-0.0776084	-0.0966482	0.127397	0.0723233		0.123453		-0.181331	0.140843	0.155368	0.196165	0.0904559	0.442219	0.321263	0.467621	0.303734	0.344386	0.334494	0.104733	-0.123953	0.383444	0.161471	0.296213	0.323369	0.138483	0.286532	0.253117	0.135453	0.166	0.284463	0.204106	0.230188			0.199378	0.27308	0.0917147	0.273302	0.371421	0.285636	0.0583511	0.0664726	0.177886	0.114337
YDL037C	4	T-H	-0.0570695	-0.0489475	-0.332768	-0.569925	0.406385	-0.303853	0.187741	0.438998	0.34899		0.379838		1.26716	0.861563	0.559496	0.609509	0.185965	0.748283	0.697918	0.157806	0.833326	0.151231	1.3198	0.537548	0.504008	0.0156345	0.369671	-0.238975	0.0421801	-0.455098	-0.450694	-0.343233	-0.523819	0.0935176	0.198183	-0.235863	0.241173	-0.239792	0.0422582	-0.316511	0.176973	0.632621	0.92116	2.22938	-0.289199	-0.21523	0.00136323
YDL038C	0	T-H
YDL039C	0	T-H	0.102471	0.213974	-0.199259	-0.46529	-0.151772			0.0394996						0.933573					1.06322	0.696797	0.296914		1.19627		0.0152554	0.277336	1.03117	-0.0626096	0.0235115	0.155967		-0.0176255	0.658716	-0.223277	0.654184		0.0121693		0.552019	0.205935	0.149946	0.197083		0.811442			-0.229427
YDL040C	0	T-H	-0.0115231		-0.0807745	-0.0339762	0.144348	0.115909	0.120409	0.0442582	0.131598	-0.0455402	0.164337	0.163515	-0.437027	-0.133193	-0.0519952	-0.0312207	0.0997581	0.179783	0.395364	0.250049	0.007551	-0.238086	-0.0394461	0.103401	0.00333403	0.0699868	-0.00355549	0.0225043	-0.0301371	0.14369	0.0765152	0.157563	0.150591		0.155928	0.265255	-0.172491	-0.160309	0.00857151	-0.0226989	-0.0587707	-0.138242	-0.0378654	-0.0939439	0.0171026	-0.0363711	-0.0030296
YDL041W	0	dubious gene	0.0119254	0.0095822	-0.0345612	-0.00130028	0.0651119	0.0457422	0.00191724	-0.112131	-0.0406931	-0.0151137	-0.469232	-0.159965	-0.408025	-0.0790884	0.110541	0.0484831	0.0923202	0.0530119	0.115638	-0.586373	-0.0459481	-0.0678227	-0.195876	-0.167374	-0.094559	-0.324244	-0.166453	-0.284449	-0.339321	-0.438177	-0.416823	-0.233755	-0.415948	-0.263748	-0.0558455	0.00459066	0.0574664	0.0980112	0.0303901	-0.0374887	-0.391858	-0.411738	0.150596	0.0559808	-0.101391	0.136533	0.121557
YDL042C	0	T-H	-0.0104352	0.0680723	-0.11436	-0.160273	0.481459	0.257173	0.0955263	0.455088	0.287001	0.408432		0.114549	-0.0848948	0.217616	0.0687483	0.0437594	0.0569593	0.112817	0.0118351	-0.210533	0.134293				-0.216902		0.0808043	-0.373595	-0.229163	-0.284301	-0.326037	0.0369358	-0.145714	-0.146665			0.0971477		0.0890591	-0.191036		-0.176381	0.292739	0.485917	-0.161332	-0.124261	-0.0722229
YDL043C	0	T-H	-0.0567535	0.0256882	-0.186841	0.148658	0.037847	0.0155881	0.0551418	-0.0257085	0.113212		-0.00364165	0.00524788		0.136913	0.255796	0.1447	0.219873	0.25112	-0.0448211	0.0806629	0.189735	-0.196149	-0.122936	0.0128661	-0.0610852	0.0821321	0.178239	-0.0390454	0.0203426	-0.0241452	-0.0934989	0.0736507	-0.0766338	-0.138993	-0.214596	0.108093	-0.105896	-0.301123	-0.155187	-0.131094	-0.221969	-0.155235	0.379113	-0.0542085	0.172356	0.264276	0.482021
YDL044C	0	T-H	-0.0629412	0.161383	-0.0342028	0.137241	-0.169571	-0.028794	-0.139224	0.0855651	-0.18107		-0.318585	-0.306277	0.05148	0.168089	0.0218984	0.0657814	-0.0557393	0.0408988	0.00246907	0.240657	0.14912	-0.063736	-0.0744372	0.0836183	-0.00596185	0.0573401	0.0693733	-0.0465242	0.0208371	-0.0373884	-0.0149003	0.157041	-0.0738386	0.00485395	0.140124	0.0770402	0.104844	-0.0790783	-0.0756323	0.0245861	0.0361041	-0.0115532	-0.0609268	-0.165932	0.150768	0.1411	0.112702
YDL045C	0	T-H	0.0234345	0.0430332	0.143708	0.0433552	-0.0431091	0.0793694	-0.0424115	-0.241167	-0.146806	0.0351212	-0.0890336	-0.329935	-0.0360661	-0.0433579		0.180686	0.0124838	0.058434	-0.414466	-0.306012	0.202079	-0.288406	-0.286114	-0.230374	-0.224528	-0.134047	-0.192713	-0.187945	-0.110033	-0.228161	-0.197062	-0.197969	-0.0814371	-0.177491	-0.114258	-0.127085	-0.133391	-0.0697733	-0.268541	-0.159055	-0.395199	-0.286614	-0.438738	-0.603906	-0.00377344	-0.032696	-0.0936449
YDL045W-A	0	T-H	-0.0225108	0.127602	0.0521203	0.148321	-0.38697	-0.286503	-0.190186	-0.109787	-0.225632		-0.317293		-0.129071	-0.0349481	-0.0180141	-0.384052	-0.348658	-0.266749	0.18638	0.0194988	0.0519779	0.415438		-0.210275	0.121601	-0.261542	0.19295	-0.243284	0.0358629	0.0201786	0.451293	0.338363	0.0103266	0.0108635	-0.248758	0.00515998	0.33038	0.165675	0.25174	0.0309437	0.176981	0.0196944	0.278057	-0.135247	-0.0952957	0.0379328	0.203214
YDL046W	3	T-H	0.122351	0.0448376	0.144754	-0.00626498	0.166497	0.0508037	0.0987624	-0.164516	-0.236606	-0.422512	-0.176723	-0.442659	-0.571417	-0.119055	0.0119478	0.0113562	0.0455889	-0.114685	0.301064	0.252606	0.105796	0.484353	0.316602	0.316201	0.0520608	0.205625	0.105044	0.276162	0.321005	0.252578	0.291229	0.148307	0.163074	0.278846	0.244148	0.43315	0.655993	0.456593	0.420045	0.553624	0.210097	0.287945	-0.0865796	-0.0481233	0.133823	0.208523	-0.0529266
YDL047W	0	H-H	0.0412015	-0.0512968	0.158293	-0.208502	0.152407	0.112836	0.150636	-0.202485	-0.115635	-0.0547218	-0.125565	-0.132852	0.0994696	0.0142579	-0.0411496	0.0767382	0.168054	0.107623	0.334538	0.260841	0.008284	0.325467	0.162969	0.228017	0.37293	0.231462	0.212554	0.365218	0.454568	0.142933	0.285638	0.0733762	0.143644	0.111869	0.484958	0.263999	0.237994	0.417108	0.272741	0.278864	-0.0235463	0.131626	-0.0173556	0.120569	0.00689597	-0.0516651	-0.105185
YDL048C	6	H-H	0.117226	0.0133839	-0.459108	-1.00474	-0.841323	-0.358564	-0.798705	-0.388717	-0.944584	-1.06792	-0.771202	0.489416	0.721896	-0.210804	-0.282525	-0.684878	-0.931694	-0.387532	-0.882959	-0.733306	-1.71115	-1.5604	-1.30475	-1.3177	-1.44034	-1.22383	-1.4308	-1.79697	-1.66446		-1.6925	-1.32378	-1.49822	-1.51761	-1.19769	-0.924105	-1.21374	-1.15745	-1.5083	-1.1113	-2.04974	-1.63625	-1.8696	-1.5519	0.508443	0.398577	0.164956
YDL049C	0	T-H	0.00551703	-0.00757499	-0.00607963	0.0862617	0.141925	0.313412	-0.0172193	-0.00778332	-0.343207	0.0532109	-0.107967	-0.120881	-0.0134068	0.335577	0.0349727	0.358091	0.533865	0.270024	-0.367759	-0.417627	-0.663424	-0.771852	-1.01177	-0.407921	-0.317403	-0.154204	-0.713634	-0.691233	-0.244702	-0.588935	-0.511306	-0.273148	-0.448801	-0.409272	-0.125198	-0.61894	-0.366177	-0.0937795	-0.60301	-0.408401	-0.679295	-0.732405	-0.300562	-0.630463	0.292313	0.205388	0.101369
YDL050C	0	dubious gene	0.00716642	-0.0643599	0.0252079	0.0377579	0.0594285	-0.0558278	0.235947	-0.255082	0.320516	0.0720233	0.0349178	-0.167924	0.167677	0.0615743	-0.125583	0.0583116	0.315868	0.527432	0.451806	0.569003	0.162338	0.0931691	0.0876317	0.145348	0.23173		0.0294154	0.275068	0.283252	0.483884	0.316327	0.430545	0.330003	0.225017	0.185235	0.306502	0.235081	0.177844	0.15215	0.349712	0.368566	0.142078	0.253064	-0.0460634	-0.00421305	0.077841	0.101642
YDL051W	0	H-H	-0.0523125		-0.00016605	-0.147418	0.0191987	-0.00957751	0.315084	-0.269149	0.226849	-0.0688896	-0.127369	-0.340685	0.0683789	-0.20508	-0.248994	-0.189021	0.200741	0.475567	0.150345	0.37593	0.11272	0.0837171	0.0689168	0.0807215	0.175338	0.238734	0.27321	0.263238	0.271536	0.432959	0.386139	0.505364	0.451591	0.296149	0.204834	0.297204	0.268836	0.23531	0.205821	0.260413	0.23511	0.0783373	0.214686		-0.0684509	0.00412947	0.144353
YDL052C	2	H-H	0.142025	0.0605406	0.080227	-0.166996	0.202386	0.128462	0.143743	-0.346687	-0.0789233	-0.510098	-0.393123	-0.362874	-0.162858	-0.291713	-0.153698	-0.16739	-0.157773	0.0217683	0.779861	0.489458	0.124066	0.771126	0.0855523	0.324178	0.30491	0.331834	0.246166	0.384207	0.408774	0.496486	0.466464	0.467968	0.407201		0.311526	0.434396	0.747353		0.530004	0.393908	-0.200706	0.348629	0.0424201	-0.0136657	0.0151362	-0.0858424	-0.0583268
YDL053C	0	T-H	0.00428536	-0.131574	-0.0141928	0.0418927	0.0861113	-0.00944833	0.121278	-0.258717	-0.0690977	-0.260723	-0.244759	-0.266366	-0.0941136	0.00570908	-0.133599	-0.173103	0.0169537	-0.0905791	0.448441	0.0267471	-0.0278064	0.459216	0.180333	0.331859	0.189083	0.129549	0.263641	0.269551	0.261769	0.302057	0.388312	0.288395	0.387723	0.261298	0.279211	0.348255	0.486047	0.625538	0.413831	0.387251	0.117205	0.287884	-0.00250435	0.106243	-0.0153714	-0.156182	-0.045006
YDL054C	9	T-H	0.0543715	0.185947	0.126029	0.0203576	0.0204457	-0.01597	0.0375827	-0.276748	0.033404	-0.469788	-0.0513757	-0.213835	-0.182617	0.0742745	-0.0175023	-0.0352874	-0.058618	0.0407018		0.166852	-0.0565212	0.134504	0.0548174	0.27349	-0.00637799	0.0494013	-0.0419746	0.0812773	0.114887	0.280345	0.162246	0.0887513	0.133955	0.19089	0.189119	-0.0102918	-0.0113422	-0.0508819	0.0364276	0.000207192	-0.0890532	0.182036	-0.193248	0.116041	0.0828863	0.000177404	-0.0487805
YDL055C	6	T-H	0.100635	0.251174	-0.367097				-0.686634		-0.657621	-0.817682	-0.0914585	-0.370805	-0.636949	-0.995313					-0.605649	-1.00941	-1.4489	-0.86249	-0.862106	-1.28196	-1.29517	-1.25353	-1.21738	-1.17725	-1.03935	-0.996703	-1.04711	-1.11324	-1.13372	-1.14676	-1.01331	-0.546298	-0.846166	-0.764474	-0.731626	-0.648766	-1.32984	-1.30535	-1.18606	-0.887417
YDL056W	0	T-H	0.0026211	0.24277	0.0478686		-0.0273565	0.0335436	-0.0297262	0.144383	0.0651351	-0.0539691	-0.0244255		0.570924	0.334264	0.0604231	0.0473014	-0.0892605	-0.112258		0.405096	0.202439	-0.0227138	0.227587	0.285978	-0.00434161	0.0179994	0.494613	0.172013	0.225881	0.338703	0.182787	0.195678	0.297217	0.28306	0.295164		0.0920968	-0.0362653	0.228506	0.100846	0.207027	0.16486	-0.0134987	0.319188	0.237499	0.181901	0.004503
YDL057W	0	T-H	-0.052762	0.00295705	-0.0331097	0.0697452	0.0652113	0.0663601	-0.233143	0.228379	-0.124304	-0.147681	-0.0147659		-0.132593	0.0618733	0.203115	0.0732576	-0.019804	0.0622696	0.0864896	-0.254368	-0.048265	0.0846376	-0.0879443	0.0512781	-0.0786575	-0.0582792		-0.253769	0.0316818	-0.228953	-0.0784958	-0.0404945	-0.0450829	-0.193738	0.102224	-0.0795643	0.0464548		-0.0180517	-0.0887721	-0.0377397	-0.122871	0.0320702	0.201272	-0.0838737	0.0584953	0.219604
YDL058W	1	H-H	-0.096828	0.196715	0.187513	0.408349	0.0776064	0.178866	0.0447404	0.52603	0.180625	0.512751	0.318859	0.624729	0.783223	0.529273	0.167241	0.12593	0.162763	0.105302	0.243188	0.228145	0.358658	-0.159711	-0.201378	0.0844977	-0.0992276	0.129354	0.368009	0.106476	0.0532952	0.118251	0.135555	0.126996	0.229043	-0.0182901	-0.122813		-0.123258	0.134677	0.0797398	0.0159397	0.443548	-0.14367	0.358941	-0.00847948	0.188459	0.126913	0.411216
YDL059C	0	H-H	-0.0640955	-0.0331289	-0.109399	0.0479436	0.125581	0.0731478	0.0997779	0.22847	0.209495		0.150467	-0.003496	0.16878	0.288401	0.463123	0.365577	0.299215	0.199868	0.457629	0.183191	0.185598	-0.0167956	0.419788	0.153743		-0.0428497	0.41339	0.197904	0.311206	0.135888	0.173535	-0.0433641	-0.0336445	-0.0231465	0.10925	0.153717	-0.140455	-0.227631	0.279294	0.0372268	0.296005	0.196684		0.462828	-0.034706	-0.0711851	0.163042
YDL060W	1	H-H	-0.0341354	0.0292482	-0.20548	-0.0917965	0.00389208	-0.0944191	0.399787	-0.0699999	0.401883	0.437029	-0.0141258	0.401328	0.834983	0.652519	0.0452595	0.268958	0.401949	0.780704	0.168938	0.660831	0.317176	-0.178147	0.283846	0.263493	0.155079	0.31348	0.107294	0.0528247	-0.0267175	0.235521	0.00227085	0.26975	0.269929	0.28272	0.257736	0.296826	0.328848	0.125076	0.077709	0.215276	0.247041	0.0117177	0.21613	0.308111	0.108481	0.0753125	0.116191
YDL061C	0	H-H	0.0781271	0.00524289	0.0418017	-0.0782589	0.0754353	0.102114	0.214493	-0.409925	-0.0601275	-0.491537	-0.384107	-0.617274	-0.25704	-0.297056		-0.163274	0.150863	-0.154866	0.00271406	-0.108535	-0.0668437	-0.0896098	-0.0508842	0.0034531	0.0666789	0.0559514	0.0307003	-0.0700365	0.0106647	0.0777771	0.10912	0.0642931	0.178694	-0.389929	-0.29134	0.117816	0.00425185	0.460542	-0.196774	0.102461	-0.0405699	-0.191792	0.217582	-0.295105	0.145407	0.131093	0.205328
YDL062W	1	dubious gene	-0.0105664	-0.00298735	-0.317001	-0.162716	-0.209915	-0.24411	0.252108	0.109134	0.396565	0.770452	0.620069	0.543449		0.692483	-0.0306515	0.058326	0.0880814	0.604206	0.347182	0.418511	0.41427	0.2212	0.597798	0.432976	0.324914	0.370173	0.245911	0.318132	0.289121	0.50994		0.412728	0.435913		0.417645	0.458158	0.545755		0.384653	0.426272		0.390545	0.293807	0.481642	0.148187		0.127953
YDL063C	1	T-H	-0.0716709	-0.0650938	-0.263755	-0.18328	-0.265943	-0.207377	0.267929	0.108693	0.301846	0.426823	0.147135	0.0850095	0.393908	0.623273	-0.0708086	0.0766258	0.0953169	0.55102	0.489075	0.526877	0.246437	0.188888	0.578819	0.294694	0.354253	0.396215	0.491684	0.35499	0.461552	0.33394	0.341201	0.499289	0.527911	0.370592	0.360362	0.528749	0.546206	0.395601	0.376298	0.366382	0.198751	0.260107	0.190595	0.408949	0.0633007	-0.00438318	0.00804962
YDL064W	6	H-H	0.0503619	0.0978651	0.0480457	0.00864024	-0.0640697	0.0416037	-0.00626722	-0.0461111	-0.0317443	-0.0946693	0.148473	-0.201389	-0.0398539	-0.0638043	-0.156397	-0.225252	-0.262427	-0.260708	-0.41304	-0.195705	-0.517046	-0.463804	-0.29646	-0.362974	-0.466571	-0.302508	-0.267744	-0.414699	-0.394287		-0.387458	-0.371745	-0.288079	-0.531581	-0.443048	-0.308479	-0.374107	-0.304335	-0.363833	-0.286509	-0.561156	-0.486181	-0.465622	-0.696975	0.20316	0.13897	0.204124
YDL065C	3	H-H	-0.116334	0.162576	0.0704196	0.320584	0.0299457	0.0915483	-0.0165335	0.722508	-0.0257153	0.359132	0.0282599	0.369173	0.582236	0.62585	0.391471	0.146481	0.228076	0.24677	0.960201		0.806269	0.901083	1.16809	0.747871	0.636554	0.731675	1.41558	1.0173	0.891334	0.88308	0.993237	0.939714	0.876963	0.721193	0.763558	0.940165	0.909449	1.07123	1.22952		1.1028	0.612153	0.569655	0.30161	0.37146	0.35672	0.506437
YDL066W	2	H-H	0.0747501	0.121241	0.032585				0.0451167	0.576511	0.250131	0.0633462	0.538911	0.0801976	0.117056	0.0315548	0.223479	0.177165	0.140359	-0.0803705	0.885773	1.11716	0.546544	0.81915	0.727011	0.950269	0.539091		0.533736	0.965793	0.949315	1.20322	1.02707	0.899503	0.994268	0.909738	1.1421	0.653352	0.89845	0.596606	0.945914	1.03321	0.907423	1.1346	0.777466	0.964116	0.318511	0.148499	-0.0877011
YDL067C	5	H-H	0.098374	-0.0268537	0.277261	0.0702978	-0.148083	-0.0805861	-0.524373	0.0220304	-0.726299	-0.688994	-0.0978327	-0.162024	0.0405765	-1.20417	-0.328831	-0.681185	-0.683628	-0.405941	-0.192896	-0.202544	-0.0842271	0.121297	-0.174822	0.00451497	-0.255937	-0.341409	-0.0922071	-0.112054	-0.0550464	-0.0238379	0.124737	-0.0530978	0.0798884	-0.23177	-0.166181	0.183879	0.334352	0.27596	0.00321654	0.282058	0.185367	0.0852642	0.408981	-0.236931	0.246868	0.217425	0.226659
YDL068W	1	dubious gene	-0.0364811		0.188534	0.298315	0.0875055	0.330367	0.393204	0.246825	0.693409		0.373845	0.36528	0.618679	0.790399	0.485	0.626931	0.224787	0.559377	0.359784	0.360748	0.483582	0.184967	0.30674	0.570296	0.157097		0.684507	0.59945	0.612022	0.432887	0.498285	0.506964	0.267246		0.279873		0.303498		0.282452			0.10342	0.687387	0.127989	0.0665165	0.193775	0.141656
YDL069C	1	T-H	-0.053627	-0.128994		0.167786	0.0447227	-0.0244169	0.239685	0.250614	0.479158	0.616723	0.37147	0.451792	0.532946	0.69479	0.372329	0.352862	0.111744	0.374925	0.204981	-0.018889	0.35038	0.0899066	0.309475	0.18792	0.21246	0.195893	0.357346	0.428764	0.216885	0.0782194	0.277316	0.121091	0.00545922	0.0897867	-0.10784	0.204718	0.0745707	0.00867375	0.207464	0.238326	0.174287	0.0452154	0.40413	0.229365	0.0136386	0.0523858	0.164047
YDL070W	6	H-H	0.0592867	0.243479	-0.222968	0.135112	-0.426782	-0.359382	-1.2122	0.102831	-0.997218	-1.01651	-0.556124	0.0865075	-0.00823871	-0.298709	0.0543583	-0.714323	-0.793975	-0.7899	-0.888654	-1.48174	-1.70542	-1.61224	-1.25254	-1.56005	-1.67023	-1.51818	-1.29089	-1.32882	-1.4627	-1.72097	-1.85098	-1.98206	-1.98112	-1.76227	-1.23662	-1.13417	-1.70041	-1.41086	-1.2659	-1.15247	-1.78057	-1.62372	-1.91875	-1.29168	0.195513	0.21705	-0.0313758
YDL071C	5	dubious gene	0.0717103	0.148845	-0.681131	-0.0214441	-0.170943	-0.158721	-0.190192	0.0312767	-0.337392	-0.235449	-0.111782	0.161018	0.16338	-0.0276914	0.0753404	-0.399625	-0.216801	-0.068723			-0.44061		0.075595		-0.524092	-0.525624	-0.0480852	-0.29011	-0.263215	-0.391018	-0.346144	-0.465098	-0.784173		-0.66899	-0.466981	-0.341606		-0.150824	-0.388256	-0.305204	-0.370412	-0.0734339	-0.0101317	-0.354168	-0.234103	0.122924
YDL072C	2	H-H	0.0443604	0.0874255	0.247374	0.20707	0.158925	0.0202314	-0.0350687	-0.388557	-0.269677	-0.823074	-0.247088	-0.7028	-0.498026	-0.466578	0.0405137	0.0167673	-0.0893724	-0.175876	0.931901	0.307383	0.129329	0.995232	0.570764	0.487805	0.241232	0.355459	0.471055	0.464417	0.587623	0.636187	0.583345	0.468697	0.361342	0.403584	0.510386	0.499867	0.850572	0.892536	0.703656	0.561547	0.315491	0.50864	0.168042	0.0611094	-0.0208939	-0.0364752	0.124747
YDL073W	0	H-H	-0.0927017	0.0560924	-0.159702	-0.21231	-0.142713	-0.328876	0.0670868	-0.0694556	0.169118	-0.0592184	0.128216			0.257308	-0.059685	-0.158776	-0.320974	-0.0258871	0.664542	0.398461	0.257299	0.0660765	0.235401	0.247455	0.255177	-0.0248814	0.233698	0.120996	0.251224	0.249663	0.288162	0.156088	0.305594	0.317241	0.45374	0.438728	0.232697		0.293112	0.11567	0.0530581	-0.00989493	0.164227	0.406885	-0.0266756		-0.0672487
YDL074C	0	H-H	-0.0746441	0.151981	-0.102511	0.0523121	-0.382256	-0.0835592		0.122666	-0.0633826	-0.103067	0.102864	0.0938552	0.553049	0.134268	-0.0924434	-0.106385	-0.0699787	0.0642087	0.180062	0.232911	0.106026	-0.0159157	-0.230955	0.0265677	-0.180685	0.00378458	0.0460137	-0.0620143	-0.0986157	0.0261462	-0.154993	0.000339292	-0.00742495	0.0354867	-0.195102	0.133091	0.116514	0.0331908	-0.0381194	0.0464146	0.0231432	-0.109701	0.0693906	-0.265411	0.137258	-0.00812639	0.166652
YDL075W	8	H-H	-0.0549021	-0.00942646	-0.00730134	0.167525	0.0391789	0.064588	0.202684	-0.0790508	0.254375	-0.19193	-0.0954576	-0.0837717	0.310623	0.0320963	-0.173434	-0.134234	0.202018	-0.0290901	0.032945	-0.0166038	-0.0389978	-0.29929	-0.106533	-0.416572	-0.201678	-0.183645	0.157499	-0.0295303	0.0271804	-0.0011825	0.0928221	0.0297638	-0.190509	-0.410238	-0.949351	-0.00326907	-0.146582	-0.214489	-0.100214	-0.240437	0.10933	-0.498307	0.389137	-0.414616	0.240164	0.109966	0.676767
YDL076C	0	H-H	0.0198934	0.054404	-0.0177206	0.128868	-0.0619314	-0.0393255	-0.0486806	-0.0971347	-0.191408		-0.172478	-0.229525	-0.348551	-0.0861682	-0.0125197	-0.03203	-0.162389	-0.385066	-0.48069	-0.0741394	-0.214923	-0.40539	-0.14824	-0.230873	-0.523923		-0.381438	-0.423363	-0.331547	-0.310252	-0.477903	-0.368678	-0.350166	-0.327038		-0.247722	-0.274679	-0.409134	-0.328707	-0.199586	-0.29089	-0.263774	-0.159642	-0.204181	-0.000625395	-0.0264977	-0.113383
YDL077C	0	T-H	-0.0329471	0.0414684	-0.0827104	0.135325	0.0195702	0.0669191	0.0239127	0.151714	-0.00981552	0.486869	0.287554	0.132343	0.341693	0.558021	0.0078931	0.195168	0.186364	0.212568	-0.102586	-0.157836	0.153091	-0.0115052	0.180924	-0.0269218	0.0239617	-0.0818874	0.0769388	0.0789237	0.13531	-0.00706211	0.0488669	-0.0434751	-0.0244789	-0.133278	-0.00741806	0.148812	0.134999	0.128159	0.0253202	0.0608778	0.0750203	-0.0988107	0.402703		0.168858	0.215898	0.156508
YDL078C	6	T-H	0.0777038	-0.132281	-0.107125	-0.0247673			-0.526004	-0.147442	-0.501272	-0.643503	-0.0317237	-0.321528	-0.521482	-0.454932	-0.0024274	0.000246591	-0.193664	-0.498714	-0.535479	-0.349218	-0.76666	-0.54505	-0.355199	-0.640897	-0.85354	-0.507307	-0.603715	-0.578919	-0.48905		-0.573069	-0.651924	-0.61985	-0.650999	-0.506516	-0.292614	-0.557651	-0.557127	-0.424193	-0.128523	-0.542274	-0.496757	-0.832471	-0.806292	0.0266102	0.123139	-0.0279788
YDL079C	6	T-H	-0.111221	-0.0104711	0.0853769	-0.00432773	-0.460888	-0.161992	-0.800115	-0.335969	-1.1169	-1.08855	-1.08603	-0.676603	-0.603314	-0.664483	-0.872536	-1.07362	-1.12577	-1.40097	-1.41959		-1.61216	-1.2022	-1.50148	-1.33035	-1.45996	-1.28027	-1.63464	-1.42589	-1.14526	-1.65017	-1.41239	-1.40807	-1.61574	-1.77424	-0.850904	-1.24976	-1.39889	-1.10593	-1.28012	-1.2384	-1.20522	-1.24133	-0.96124	-1.26108	0.145616	-0.0877582	-0.441662
YDL080C	0	T-H	0.0910667	-0.00361028	-0.17661	-0.0159972	0.0616548	0.145025	0.165182	0.0644725	-0.0472984	0.222889	0.214461	-0.0385372	-0.252148	0.161055	0.0405577	0.220612	0.25154		-0.198121	-0.00980426	-0.442908	-0.67424	-0.587137	-0.372049	-0.389072	-0.236768		-0.432238	-0.439356	-0.407188	-0.385736	-0.398393	-0.474045	-0.302982	-0.285017	-0.41879	-0.535978		-0.491105	-0.334626	-0.449135	-0.497768	-0.335056	-0.197414	0.0911817	0.0586546	-0.15344
YDL081C	0	T-H	0.0813929	0.0103087	-0.0207316				0.23644	-0.527933	-0.309483		-0.115343			-0.596802	-0.232278				0.0114363	-0.108125	-0.467813	0.00922384	0.0530105	-0.340856	-0.236839	-0.0974464	0.0844211	-0.0088561	0.00581655		0.0530937	-0.0220271	0.0127504	-0.365782	-0.473054	0.0756787	0.0555983	0.157508	-0.091624	0.00577748	-0.155097	-0.290002	0.221174	-0.57844	0.0316765
YDL082W	0	H-H	0.018405	0.145669	-0.146565	0.0532251	0.0778767	0.0591338	0.24896	-0.128263	0.193393	-0.310661	0.0803052	-0.443029	-0.249163	-0.282538	-0.403479	-0.351406	-0.138936	0.013019	0.290389	0.646283	0.0474775	0.0478251	0.236194	0.0613078	-0.0590205	0.10453	0.0102598	0.112602	0.166028	0.433454	0.276242	0.396393	0.326048	0.213059	0.0475194	0.220422	0.290756	0.16305	0.118916	0.254077	0.279405	0.141087	0.38769	0.180863	0.1717	0.145576	0.109502
YDL083C	0	H-H	-0.0117737	0.0431059	-0.0574151	-0.132347	0.0814558	0.214048	0.200928	-0.245184	-0.0171732	-0.513813	-0.155148	-0.65455	-0.466346	-0.55517	-0.279879	-0.16296	0.106218	-0.00383028	-0.356245	-0.252377	-0.455784	-0.319	-0.271281	-0.376293	-0.449191	-0.409525	-0.419514	-0.379095	-0.315007	-0.225207	-0.224085	-0.270063	-0.151548	-0.464436	-0.553436	-0.141035	-0.0440602	-0.0256583	-0.444365	-0.0636438		-0.359942	-0.0573291	-0.243922	0.135238	0.121087	0.0577267
YDL084W	0	H-H	0.0960683	0.0514449	-0.190525				0.0521408	-0.496555	0.130534	-0.39099	-0.0442716	-0.537698	-0.457804	-0.394614	-0.471379	-0.495664	-0.335218	-0.297934	-0.0864268	0.0344472	-0.415286	-0.303422	-0.62977	-0.2852	-0.334536	-0.182994	-0.412951	-0.303913	-0.120989	0.206835	-0.0357469	-0.0645059	0.0654979		-0.119349	-0.166852	-0.333346	-0.339514	-0.114904	-0.246036	-0.373883	-0.326743	-0.622647	-0.448503	-0.0271865	-0.206183	-0.369424
YDL085W	4	T-H	-0.0254925			0.10026	0.263044	0.130496	-0.142546	0.155548	-0.0657193	0.11932	0.426069	-0.0530967	-0.245963	0.451423	0.397184	0.145866	-0.139517	-0.293264	-0.0329772	-0.809692	0.236624	0.841157	0.355793	-0.240629	-0.184836	-0.206606	-0.285651	-0.246546	-0.101099	-0.571701	-0.31698	-0.343165	-0.61467	-0.240303	-0.0939701	0.369852	0.386109	-0.167094	0.2815	0.456256	-0.0405529	0.00960814	-0.0713421	0.683288	-0.100416	-0.0377264	-0.129569
YDL086W	2	H-H	0.0813872	0.0831744	0.0823055	0.230341	0.348413	0.324963	0.0571619	0.385679	0.00609276	-0.0751641	0.475603	0.51157	0.351381	0.441748	0.426574	0.370099	0.3531	0.262825	1.68413	1.00056	0.832793	1.43025	1.29436	1.14153	0.706357	0.911471	0.998311	1.21171	1.21128	1.26218	1.17939	0.84298	1.02514	0.905432	1.07966	1.36152	0.960197	0.983774	1.39708	1.44006	1.01431	1.37023	0.618513	1.11787	0.429273	0.455974	0.460134
YDL087C	0	H-H	-0.0929769	0.083084	-0.324506	0.0113051	0.0124663		0.0391088	0.114285	0.124082			0.435973	0.393874	0.379759	0.256156	0.284592	0.224049	0.147649	0.300235	0.121903	0.357016		0.547694	0.355518	0.52952	0.340873	0.580862	0.476771	0.348043	0.257067	0.316047	0.361716	0.242324		0.251245	0.169807	0.217849		0.252937	0.294946	0.201375	0.372866	0.341489	0.3109	0.106276	0.0748774	0.163656
YDL088C	0	T-H	0.00511272	-0.0990399	0.0862607	0.172428	-0.0208423	0.094441	0.014374	0.134681	0.0536825	-0.0455768	0.173471	-0.039985	0.0392158	0.0114911	-0.116561	-0.0142023	0.122016	-0.00514379	0.28077	0.336133	0.0449762	-0.0336794	0.0241211	0.277015	-0.169592	-0.0354031	0.147136	-0.0638679	-0.021521	0.214508	0.0521199	0.016549	0.143366	0.142801	0.233068	-0.0755492	-0.0180501	0.0843973	0.00621387	0.0131715	0.06122	0.185118	0.13587	0.153539	0.160782	0.0510091	-0.0371357
YDL089W	0	H-H	0.003869		0.397424	0.193171	0.143452	0.199559	0.278957	0.207022	0.185506	0.249606	0.0766766	0.137865	-0.0641524	0.421968	0.261649	0.144842	0.267827	0.0549614	0.484515	0.191085	0.652824	0.218421	0.315373	0.509571	0.38007		0.447062	0.391632	0.254892	0.301014	0.569738	0.538276	0.362309	0.418917	0.304069	0.510035	0.192031	0.367193	0.284934	0.361623	0.253762	-0.0321689	0.437369	0.39078	0.0689507	0.16398	0.103377
YDL090C	8	H-H	-0.00229048	-0.0172767	-0.0969792	-0.132631	-0.104553	-0.0338698	0.13139	-0.296221	-0.0714844	-0.137199		-0.404988	-0.588949	-0.398837	-0.178156	-0.0493976	-0.00468208	-0.160854	-0.645781	-0.383382	-0.421878	-0.667085	-0.713529	-0.33822	-0.644957			-0.571966	-0.474704	-0.428672	-0.555353	-0.50624	-0.506391	-0.354416	-0.398762		-0.893889	-0.859517	-0.467089	-0.776607	-0.713407	-0.421663	-0.603821	-0.639277	-0.295398	-0.254628	-0.220227
YDL091C	0	T-H	-0.0403391	0.00779744	0.193115	0.121674	0.0489814	0.104138	-0.0902442	0.0698685	0.191626	0.064779	0.133019	-0.0119389	0.0562165	0.268805	0.114775	0.0797561	0.0488883	0.00167423	-0.110057	-0.196887	0.0564716	-0.00218946	-0.219556	0.251793	-0.0660618	-0.122252	0.0486624	-0.0696356	-0.105946	-0.146494	-0.0245909	-0.10871	-0.147927	-0.143446	-0.119211	-0.0859792	-0.0114795	-0.0535841	-0.115762	-0.200101	-0.0727083	-0.133434	0.206409	-0.588289	0.196979	0.156001	0.170874
YDL092W	0	T-H	-0.00995662	0.0897414	0.129346	0.171256	-0.0787419	-0.00427278	0.0572107	-0.0953867	-0.174803	-0.211754	-0.327794	-0.214864	0.113674	-0.238449	-0.0769502	-0.0829902	-0.00677714	0.0344476	0.186058	0.472685	-0.077593	0.00351645	0.212168	-0.055152	-0.252894	-0.0110148	0.273809	0.20146	0.219885	0.245766	0.0493341	0.137642	0.0378557	-0.151484	-0.203718	0.131908	0.105681	0.008479	0.192408	0.0851526	0.240791	-0.102092	-0.233323		0.171117	0.168667	0.314329
YDL093W	0	T-H	0.0313557		-0.0474889	-0.180195	0.00554789	-0.0646807	0.0690559	-0.0912009	-0.123998	0.104612	0.0510535	-0.29294	-0.205157	-0.0173136	-0.135614	-0.0676209	0.0167141	0.16702	-0.309472	-0.109059	0.00276463	-0.098769	-0.073155	-0.0398586	-0.0526503	0.0344833	-0.0802943	-0.114724	0.0730919	-0.194522	0.0336577	0.412076	0.0177568	-0.0616674	-0.417604	-0.00300273	-0.0757532	-0.397432	0.00334474	-0.0513344	-0.121792	-0.151397	0.124488	0.12064	-0.160309	-0.160933	-0.166091
YDL094C	7	dubious gene	0.0437688	-0.15752	-0.134298	0.0201846	0.0310208	-0.135508	0.315017	-0.131226	-0.122641				0.192559	0.166713	-0.0440543	-0.0171592	-0.188237		-0.636363	-0.518393	-0.671174	-0.55117	-0.363213		-0.80528	-0.651354	-0.429087	-0.512163			-0.52685	-0.586	-0.669934	-0.571113	-0.433115	-0.214164	-0.59473	-0.520958	-0.298744	-0.149821	-0.312183	-0.357578	-0.553566	-0.664004	0.0244235	0.319588	-0.0488692
YDL095W	0	H-H	0.150419	0.0033369	-0.138569	-0.368549	0.114371	-0.177606	0.225566	-0.389057	-0.15494	-0.15031	-0.0848597	-0.394564	-0.318213	-0.154917	-0.364998	-0.385527	-0.253183	0.115932	-0.393672	-0.179776	-0.274918	-0.104252	-0.11714	-0.0765853	-0.013656	-0.117303	-0.12388	0.0109767	0.0240356	0.0437334	0.0895716	0.0803386	-0.119758	0.174646	-0.10868	-0.131296	-0.151977	-0.277307	-0.0307883	-0.0872773	-0.340201	-0.113097	-0.332631	-0.229549	-0.0535133	-0.220068	-0.237421
YDL096C	0	dubious gene	0.148273	0.16886	-0.254201	-0.439344	0.243154	-0.339584	0.156835	-0.452617	-0.262492	-0.385787	-0.0373584	-0.570478	-0.296763	-0.342578	-0.424897	-0.460892	-0.365087	0.00492178	0.0393127	0.362748	-0.23312	-0.238423	-0.295299	-0.144699	0.00101265		-0.3155	-0.118294	-0.0482115	0.091579	-0.112842	0.145091	-0.178222	0.156157	-0.0912738	0.0375838	-0.194283	-0.427347	0.0332607	-0.0560813	-0.160874	-0.118058	-0.377729	-0.164262	-0.10258	-0.222912	-0.347524
YDL097C	0	H-H	-0.0150893	-0.0268111	-0.0388632	0.124465		0.0828779	0.146326	-0.154041	-0.30218	-0.229497	-0.214533	-0.345605	-0.174798	-0.498584	-0.101395	0.00283448	0.140653	0.0158474	0.0635765	0.0757039	-0.00826305	0.15813	0.19342	0.233599	0.172332	0.278574	0.38718	0.384151	0.367407	0.379083	0.371258	0.312651	0.319877	0.22438	0.21132	0.24382	0.279735	0.236098	0.222158	0.203351	0.118038	0.169412	-0.11544	-0.217704	0.0627318	0.0314126	0.15209
YDL098C	0	T-H	-0.0120335	0.119392	-0.117941	0.0658365	-0.293265	-0.218961	-0.227111	0.0581351	0.0181072		-0.0848484	0.0823252	-0.117994	-0.00453339	-0.232842	-0.215616	-0.128403	-0.0107577	0.242234	0.564769	0.158249	-0.0226038	0.143236	0.173185	-0.0507349		0.0473271	0.0674469	0.128989	0.0954584	0.0761301	0.0774621	0.20483	-0.0441975	0.0742438	0.213277		0.0182967	0.0730829	0.125088	0.30065	0.0560698	0.278857	-0.0893135	0.0186202	0.0605803	0.189201
YDL099W	1	H-H	-0.109485	0.0682303	0.0969801	0.371696	0.136678	0.163267	0.269946	0.527252	0.28459	0.669238	0.250492	0.414424	0.750632	0.324024	0.214947	0.326875	0.438959	0.237295	0.136578	0.27313	0.268856	0.0314291	0.200597	0.168082	0.117821	0.176696	0.522959	0.399042	0.254025	0.354888	0.450885	0.279083	0.292218	0.17807	-0.122336	0.0657963	0.244914	-0.110102	0.335633	0.190268	0.328869	0.087659	0.0920951	-0.35971	0.347723	0.222745	0.399012
YDL100C	2	H-H	0.0536712	0.0476693	-0.0387392	0.00334394	-0.0157011	0.0366075	0.145806	-0.118251	-0.0447477	-0.360753	-0.0557411	-0.362724	-0.441502	-0.457674	0.00191784	-0.130795	0.0123684	-0.0512423	0.834711	0.574291	0.230636	0.527789	0.0384924	0.254874	0.112021	0.217844	0.203642	0.281377	0.437755	0.694171	0.485994	0.279899	0.577177		0.481796	0.547436	0.493094	0.50565	0.641867	0.602444	0.24585	0.347896	0.208365	0.139212	0.0567277	0.108092	0.0239671
YDL101C	0	T-H	0.00409298	0.163127	-0.422114	0.0411599	-0.00452843	0.0848148	-0.0195329	0.198386	-0.0937823	0.0920003	-0.0153834	0.297004	0.163738	0.169209	0.155748	0.0182474	-0.136171	0.224829	0.422513	0.491314	0.422949		0.256916	0.270457	0.327344	0.151227	0.601419	0.440547	0.537308	0.284686	0.288684	0.488407	0.394584	0.385506	0.31754	0.187339			0.450406	0.0723481	0.184402	0.25454	-0.0539874	-0.0773528	-0.00243767	0.103576	0.122825
YDL102W	0	H-H	0.000539735	0.0581273	-0.240853	0.0446827	-0.0529191	-0.0436461	0.0120918	0.0580847	0.150152	0.101611	0.0951226	0.0884614		0.12332	0.14717	0.129213	0.0545167	0.227643	0.962816	0.473184		0.236787	0.441544		0.242772		0.215209	0.299066	0.289574	0.48554	0.359546	0.38848	0.397331	0.371829	0.58307	0.618035	0.286458	0.00810539	0.464641	0.338679	0.280102	0.170518	0.0778935	0.52634	0.085242	0.105135	0.139425
YDL103C	0	H-H	0.0253142	0.0314255	-0.33034	0.0713658	-0.0919378	-0.09383	0.0893177	-0.113783	0.0578389	-0.176695	-0.0623166	-0.412082	-0.289187	-0.188671	0.0743515	-0.0981094	-0.0456474	-0.164022	0.0999805	-0.000745018	0.129623	0.135911	0.0592086	0.0683213	0.128411	0.0164609	0.258256	0.187528	0.258267	0.197511	0.201934	0.176654	0.168317	0.222571	0.0591339	0.236376	0.0044932	-0.000997371	0.20252	0.0352287	-0.0374254	0.00879023	-0.0716048	-0.0232615	-0.165792	-0.0292728	0.0204783
YDL104C	8	T-H	0.0353281	0.00297472	-0.0489182	-0.00833453	-0.188294	0.00315195	-0.332143	-0.0943803	-0.47222		-0.279857	-0.336587	-0.25318	-0.389764	-0.303903	-0.243519	-0.171148	-0.0212757	-0.256393	-0.0725681	-0.61528	-0.738498	-0.585296	-0.283026	-0.741595	-0.550503	-0.413126	-0.748938	-0.630051	-0.568712	-0.725194	-0.629787	-0.544993	-0.521623	-0.518193	-0.618645	-0.621797	-0.525246		-0.54557	-0.415605	-0.362637	-0.382161	-0.419436	-0.187224	-0.173569	-0.0306093
YDL105W	1	H-H	-0.0211695		-0.0859258	0.0776178	-0.0971251	0.135059	-0.128071	0.145401	0.0315685		0.52977	0.471975		0.723842	0.146826	0.0298996	0.0160321	0.401951	0.542043	0.474492	0.422614	0.369736	0.168044	0.47885	0.287523	0.203758	0.306542	0.078786	0.193009	0.241712	0.255139	0.441828	0.75686	0.242912	0.288709	0.346652	0.340447	0.164911	0.428806	0.220296	0.366565	0.189694	0.0238384	0.0155129	0.214554	0.167223	0.149493
YDL106C	0	H-H	-0.0657236	0.156198	-0.0399073	0.279982		0.212032	0.0475984	0.221284	-0.0407476		0.212173	0.0735188	-0.0303589	-0.0148531	0.00209213	0.0824519	0.112331	-0.00778726	0.234995	0.315131	0.225972		-0.446636	0.0863459	-0.323559	-1.10264		-0.0149271	0.160495	0.310871	0.290573		0.219339		0.352987		0.165406		0.653992	0.182556	0.0355826	0.2633		-0.124097	0.433109	0.276227	-0.0574273
YDL107W	0	T-H	-0.0865696	0.148809	0.00129251	0.176004	-0.00659399	0.105623	-0.219809	0.308615	-0.185948	-0.0506993	0.273636	-0.306665	0.0235961	0.2364	0.222602	0.174562	-0.0698139	0.00220884	-0.449013	-0.487351	-0.293826		-0.535308	-0.156406		-0.357067	-0.13122	-0.538574	-0.338497	-0.687545	-0.555718	-0.467868		-0.653784	-0.828065	-0.157736	-0.550604		-0.663201		-0.282666				-0.00497112	-0.0548065	0.0901716
YDL108W	1	H-H	0.0575348	0.141049	-0.00752637	0.0607988	-0.0132845	0.0173894	0.0683985	0.134399	0.11493	0.329411	0.15055			0.404686	0.321197	0.376727	0.258686	0.301436	0.295819	0.470643	0.178037	0.54923	0.314931	0.06832	0.0395322	0.137391	0.33957	0.179877	0.169044	0.174249	0.158574	0.108054	0.0560253	0.0880062	0.0295471	0.153801	0.238379	0.172468	0.054671	0.215109	0.236457	0.0619482	0.0664723	0.0474989	0.114907	0.164451	0.114131
YDL109C	0	H-H	0.0113521	-0.104752	-0.113572	-0.0861913	-0.0185509	-0.0544203	-0.00321485	0.198333	0.0957766	0.555297	0.290448	0.123948	0.214414	0.647401	0.27501	0.283084	0.14514	0.0466493	-0.297523	-0.410463	0.084032	-0.224274	0.141607		-0.121354	-0.260127	-0.0992414	-0.272595	-0.225386	-0.509315	-0.275451	-0.285928	-0.543368	-0.219411	-0.151676	-0.152362	-0.206375			-0.182743	-0.165087	-0.0554887	0.305553	0.497168	-0.0415243	-0.0304047	-0.0818119
YDL110C	5	T-H	-0.0230749	0.0630212	0.511176	0.356763	-0.0226028	-0.0291533	-0.445935	0.40735	-0.527447	-0.407715	-0.297411	0.113999	-0.0597091	-0.0683113	0.0993193	-0.272089	-0.414547	-0.518224	-0.228612	-0.376718	-0.0494434	0.229467	0.392576	-0.183762	-0.449917	-0.0994117	0.359034	-0.054497	0.090763	-0.139381	-0.0583397	-0.148799	-0.228148	-0.186346	-0.124553	0.279015	0.0724223	0.0762488	0.472645	0.484976	0.329886	0.137434	-0.194637	-0.244225	0.272149	0.497522	0.36356
YDL111C	0	T-H	0.00964934	-0.000491042	-0.0347185	-0.16622	-0.0255275	0.00594724	0.175208	-0.393251	-0.0511268	-0.172711	-0.381043	-0.166654	0.0872406	-0.0463089	-0.0326295	0.12686	0.145164	0.315999	0.175194	0.321412	0.163942	0.318287	0.412771	0.155129	0.302006	0.18431	0.543877	0.351822	0.430232	0.3407	0.422731	0.365158	0.256967	0.290386	0.267763	0.195362	0.282768	0.200775	0.237393	0.192205	0.116289	0.185477	0.00778915	0.0589293	0.0550612	-0.00185913	0.257985
YDL112W	0	H-H	-0.0240172	0.0525396	0.0331864	0.0817392	0.0345291	0.260862	0.221922	0.233839	0.345259	0.575172	0.371534	0.194635		0.443847	-0.175382	-0.165384	0.0901268	0.285804	0.19952	0.501809	0.332624		0.188065	0.114508	-0.112124	0.0357369	0.129017	-0.0234525	0.00838699	0.201706	0.103102	0.243976		0.122499	0.0702479	0.199077	0.032579	-0.0219042	0.172892	0.0683884	0.187517	0.021778	-0.137391	0.149371	0.0176155	-0.00842208	-0.0750686
YDL113C	0	H-H	-0.085197	-3.53202e-05	0.00104581	0.127018	0.0259321	0.0503101	-0.036049	-0.161908	-0.242024	-0.0339036	-0.135405	-0.585221	-0.267896	-0.321192	-0.157484	-0.101644	-0.00151786	-0.24559	-0.203715	-0.00570857	-0.0372133	0.0295695	0.00476919	0.198445	0.187114	0.137657	0.242652	0.244309	0.256637	0.189364	0.321994	0.251548	0.255949	0.15858	0.232776	0.18922	0.201533	0.0693143	0.0645907	0.165707	0.0693239	0.105383	-0.114047	-0.220209	0.138453	0.00353313	0.0704383
YDL114W	4	H-H	0.03169	0.109662	0.0318228	0.498473	0.118804	-0.172529	-0.0863528	0.675994	0.427746	1.39987	1.55415		1.18875	1.02626	0.736344	0.613932	0.444609	0.257579	0.115247	0.102907	0.862699	-0.0302322	0.642817	0.0431881	-0.409889		0.301975	-0.203604	-0.233322	-0.441712	-0.537987	-0.364325	-0.479258	-0.65507	0.221309	-0.0823291	-0.52807		-0.0639002	-0.48748		0.35181		1.2153	-0.789219	-0.138418	0.0274711
YDL115C	0	H-H	-0.0403275	0.0175732	0.115139	0.0949969	-0.122337	-0.0524795	-0.0432561	-0.0794231	-0.271857	-0.00977207	-0.0994856	-0.282617	0.151707	-0.210658	0.0316264	0.0252397	0.0256396	0.0533354	-0.109607	-0.0889434	0.0877292		0.0661356	-0.21468	-0.0817634	-0.121905	0.316135	0.0328831	0.051261	-0.0332492	0.254668	-0.0180507	-0.133711	-0.169149	-0.205096	-0.118571	0.0741659	-0.012134	0.0115648	0.104066	0.0504986	0.025393	-0.221138	-0.213551	0.0125517	0.0398824	0.0922442
YDL116W	0	T-H	-0.0178753	0.067387	-0.224239	0.0302744	-0.14133	-0.0226842	0.0558753	-0.246076	-0.0318906	-0.26251	-0.181885	-0.579604	-0.179231	-0.274989	-0.276711	-0.323592	-0.0591338	-0.0173982	0.251314	0.104598	-0.148431	-0.314248	-0.208516	-0.127657	-0.260207	-0.0817226	-0.263806	-0.0651491	-0.0540073	0.0695134	-0.198179	-0.111383	-0.184045	0.0124183	-0.252515	-0.17874	-0.293603	-0.351509	-0.0777586	-0.189527	-0.120526	-0.251643	-0.126797	-0.521794	-0.0809368	-0.0433192	0.0254325
YDL117W	0	H-H	-0.0224336	0.0092694	-0.160986	0.0642701	0.19169	0.117109	0.0649075	0.0776567	-0.0626671	0.142356	-0.0378327	-0.16378	-0.0199129	0.0259678	-0.0944969	-0.142366	-0.0697264	0.0276172	0.591257	0.189134	0.106781	0.27409	0.239097	-0.0464786	0.135681	-0.0809967	0.275688	0.123148	0.143584	0.0964741	0.109272	0.0526636	-0.091806	0.187724	-0.120591	0.331834	0.312792	0.408329	0.209769	0.0729767	0.0720052	0.0426448	0.124642	0.150341	-0.0604337	-0.0792531	0.0306134
YDL118W	8	dubious gene	-0.0070692	0.0679736	-0.239752	0.162598	0.168566	0.130777	0.070399	-0.209952	-0.149414		-0.468217	-0.946398		-0.420333	0.158799	0.312813	0.130399	0.0500128	0.316855	0.0318155	-0.26946	-0.00446884	-0.0191451	-0.165801	-0.0585538	0.160941	0.0867323	0.140168	0.189377	0.12831	0.217615	0.103808	-0.174828	0.08476	-0.0337447	-0.255517	-0.16173	-0.214197	0.209326	0.0164568	-0.0909582	-0.126874	-0.274815		-0.0215661	-0.157903	0.00499537
YDL119C	0	H-H	-0.0246251	-0.0924577	-0.28585	0.0505283	0.147807	0.11212	0.10989	-0.200961	0.0498168	-0.145015	-0.197252	-0.619971	-0.42386	-0.127515	0.379814	0.421968	0.257157	-0.0275654	0.0408594	-0.277837	-0.287867	0.00326225	-0.0537099	-0.050047	-0.0014874	0.0879699	-0.0856733	0.0966115	0.178531	-0.177272	-0.113009	-0.431589	-0.315186	-0.326923	0.220476	-0.323201	-0.175864	0.0110105	0.012237	-0.11022	-0.174449	-0.181219	-0.0846751	0.0441792	-0.361119	-0.308241	-0.150955
YDL120W	0	H-H	0.0465806	0.0503943	0.0556291	0.182389	0.270093	0.218362	0.151542	0.0674549	0.059264	-0.137976	0.0661654	-0.0550208	0.227518	-0.138957	0.0369861	-0.0492135	0.204965	0.159432	0.182519	0.523062	0.15487	0.314871	0.356564	0.457081	0.286448	0.378184	0.362446	0.609482	0.541187	0.520684	0.472246	0.243623	0.428197	0.276534	0.206362	0.289753	0.22389	0.213921	0.395366	0.369779	0.477599	0.418859	0.226007	-0.136853		0.143522	0.268813
YDL121C	8	H-H	-0.0494796	-0.178288	0.0973944	-0.0782325	-0.243284	-0.191507	0.125304	-0.496458	0.070626	-0.249309	-0.442186	-0.0713102	0.324255	-0.0618569	-0.268399	-0.347174	-0.0909152	0.0680143	0.062239	0.288689	-0.047427	-0.0602172	0.135682	-0.0458389	-0.000101997	-0.164616	0.476245	0.173389	0.263843	0.162563	0.309526		0.0701022	-0.105702	-0.402796	-0.223035	0.0872018	-0.176842	-0.0918936	-0.000178253	0.184858	-0.142141	-0.284926	-0.504245	-0.169936	-0.174446	0.0694915
YDL122W	0	T-H	-0.0570205	0.00862352	-0.0244468	0.118617		-0.0528023			0.271399	0.793205	0.181282	0.542482		0.146487	0.25395	0.166901	0.193282			0.203452	0.067711			0.194637	0.0034992			-0.0135748			-0.129218			0.00631351			0.19218		0.109167	0.0659164	0.172317	-0.177666	0.141872	0.160849			0.085315
YDL123W	2	T-H	0.0823373	-0.136099	0.137845	-0.24413	0.0948229	-0.207665	-0.0493234	0.0547758	0.0492967	-0.137554	0.256366	0.511282	0.292037	0.313499	0.199094	-0.192593	-0.20066	-0.200665	0.235667	0.129608	0.491182	0.548058	0.772067	0.625931	0.466121	0.396148	0.438858	0.41301	0.400958	0.420795	0.470681	0.552524	0.336264		0.357455	0.563789	0.535036	0.595985	0.435732	0.602397	0.473359	0.607138		0.749142	0.138643	-0.0649287	0.136147
YDL124W	0	H-H	0.0114245	0.314365	0.112011				-0.791318		-0.811342					-0.328965					-0.269025	-1.10378	-1.35146	0.285749	-0.136683	-1.02197	-0.833649	-0.53367	-0.805478	-0.471939	-0.339545	-1.15788	-0.997892	-1.61865	-1.57167	-1.33972	-0.670438	-0.136622	0.0360801	0.0457172	-0.0692265	0.249131	-0.948347	-0.827924	-1.40155	-0.960854
YDL125C	6	H-H	0.0479972	0.114146	0.118475	-0.0761655	-0.11773	-0.0386052	-0.0242623	-0.270491	-0.369758	-0.43999	-0.383001	-0.510446	-0.240028	-0.299737	-0.230027	-0.346369	-0.166633	-0.311135	-0.433937	-0.317362	-0.588491	0.0356173	-0.043672	-0.313177	-0.349181	-0.413742	0.137104	0.0622595	0.0444433	-0.0196575	0.0663551	-0.0504435	-0.446665	-0.277295	-0.69995	-0.74246	-0.184218	-0.286352	-0.21061	-0.169511	-0.0842595	-0.00943836	-0.363743	-0.695608	0.0336614	0.14366	-0.0446692
YDL126C	0	T-H	0.0076795	0.0918109	-0.0774162				-0.028152	-0.203286	-0.266957		-0.0705605			-0.527525	-0.193224	-0.105557	-0.192426		0.254916	0.547956	0.105015	0.407881	0.414261	0.277593	0.208045	0.286585	0.437909	0.315006	0.455508	0.440519	0.42828	0.230776	0.302333	0.332654	0.441655	0.332889	0.600212	0.424478	0.527253	0.610755	0.249052	0.264514	-0.246579	0.0628657	0.102391	-0.073836	-0.124937
YDL127W	0	T-H	0.050214	0.10132	-0.265302	-0.142746	-0.0339736	0.147867	0.099798	0.0575676	-0.102845	0.379272	-0.187161	-0.206281	-0.0122054	0.0436066	0.114892	0.155283	0.0401897	-0.017709	0.0425236	-0.0602313	0.485333	0.601651	0.517941	0.469445	0.515817	0.396566	0.517851	0.62982	0.670793	0.321848	0.414271	0.199635	0.315092	0.301166	0.596482	0.272941	0.661017	0.582739	0.512302	0.492881	0.370532	0.410839	-0.145619	0.679456	0.0501019	-0.035368	-0.11286
YDL128W	8	T-H	0.0978983	0.0248086	-0.0828717	-0.144422	0.141073	-0.0321208	0.142401	-0.452866	-0.133745	-0.233014	0.0934205	-0.715653	-0.422153	-0.442022	-0.383614	-0.16885	-0.223107	0.0853232	-0.540669	-0.00873799	-0.46208	-0.105836	-0.303923	-0.173548	-0.156975	-0.187232	-0.425121	-0.145413	-0.10536	-0.0934333	-0.0554474	-0.157137	-0.169991	-0.0460336	-0.156115	-0.389456	-0.16781	-0.435181	-0.247096	-0.12704	-0.262131	-0.00520958	-0.268925	-0.293375	-0.0702059	-0.262157	-0.329766
YDL129W	1	T-H	-0.0960999	0.0406476	0.139508	-0.0743547	0.0901042	0.195506	0.10257	1.16897	0.746211	1.37985	1.23356	1.1118	1.3961	1.40524	0.160612	0.031512	0.120681	0.293238	0.631619	0.366051	0.82074	0.809936	0.928815	0.677483	0.527498	0.411982	0.769237	0.497106	0.481093	0.607904	0.58268		0.561963	0.526031	0.552347	0.671398	0.6931	0.859202		0.774309	0.585959	0.555488	0.614513	0.877731	0.0742972	0.0388924	-0.0204745
YDL130W	0	T-H	0.0363638	-0.0921118	-0.00226312	-0.151446	0.153245	0.103422	0.211161	-0.404002	-0.0683735	-0.469964	0.0116624	-0.346193	-0.0675206	-0.435868	-0.246483	-0.189086	0.042867	-0.0889224		0.189324	-0.262515	-0.081738	0.0715843	-0.264958	-0.203653	-0.068764	-0.27179	-0.0528084	-0.0938843	0.149023	0.0905836	0.000725956	0.01299	-0.32722	-0.362586	0.0570573	-0.106653	0.100265	-0.20479	0.0630792	-0.0426831	-0.138119	0.226275	-0.246346	0.0154924	-0.01116	-0.178108
YDL131W	3	T-H	0.0161506	0.127265	-0.145953	-0.142842	0.0614226	0.0788419	-0.179419	-0.121032	-0.267885	-0.336445	-0.235937	-0.421221	0.139283	-0.368124	-0.124647	-0.00299291	-0.0591588	-0.0839723	0.359864	0.184803	-0.0831525	0.450155	0.291624	0.0622202	0.244226	0.133969	0.108988	0.151527	0.20879	0.193842	0.221275	0.113043	0.224554	0.00602338	0.382687	0.486368	0.629573	0.541015	0.199111	0.423463	0.00489421	0.173962	0.0450697	0.362739	0.140896	0.13141	-0.210158
YDL132W	0	H-H	0.0232134	0.0434382	0.0295884	0.200172	0.188664	0.279237	0.322721	0.220393	0.502439	0.446981	0.264003	-0.190964	-0.0301138	0.311064	0.211444	0.350375	0.374091	0.0818104	0.702707	0.514309	0.358249	0.132103	0.347712	0.445313	0.154091	0.306182	0.268572	0.382245	0.342977	0.524897	0.42161	0.356588	0.503337	0.452331	0.478878	0.368659	0.237394	0.176978	0.429173	0.308203	0.414372	0.202999		0.0842185	0.178292	0.0462347	-0.00274453
YDL133C-A	0	H-H
YDL133W	0	H-H	0.00132401	-0.0259815	-0.210692	-0.103686	-0.00533155	-0.0635303	0.029292	-0.158445	-0.190788	-0.444924	-0.357162	-0.305453	-0.226507	-0.179981	0.0181525	0.0784967	0.0847679	0.082631	-0.15113	-0.376364	-0.215976	-0.0299858	-0.105546	-0.145389	-0.152223	-0.0434047	-0.1377	-0.139994	-0.148973	-0.252695	-0.226586	-0.184065	-0.357753	-0.114272	-0.200337	-0.036768		-0.050798	-0.147373		-0.234363	-0.21195	-0.0712931	0.130584	0.0749637	-0.039813	0.0702922
YDL134C	0	H-H	-0.0116971	0.0852805	0.0541411	0.19434	0.182343	0.21801	0.0936591	0.104096	0.224242	-0.0794636	0.17262	-0.172666	-0.242691	0.1326	0.128012	0.153448	0.0901766	0.28489	0.345407	0.469256	0.250011	0.186274	0.239371	0.483984	0.182611	0.314438	0.220197	0.282035	0.282754	0.357703	0.306317	0.17078	0.416075	0.384483	0.452018	0.236662	0.332427	0.308808	0.240608	0.207243	0.325067	0.32881	0.211417	0.276838	0.219764	0.0749281	0.00291967
YDL135C	3	T-H	-0.0215011	0.0944664	-0.063818	0.404463	0.0948693	0.219565	-0.0100082	0.281528	0.0286851	-0.0351339	0.097856	0.139991	0.463131	0.147091	0.215941	0.133807	0.181158	0.130508		0.458435	0.569287	0.254607	0.376359	0.482057	0.224995	0.3627	0.311872	0.525217	0.42966	0.500218	0.433474	0.412582	0.341837	0.265955	0.141801	0.557583	0.370645	0.26789	0.46272	0.425882	0.754394	0.247075	0.429993	0.100599	0.0701879	0.245752	0.452541
YDL136W	9	T-H	-0.0378196	-0.0878929	-0.0790306	0.0707341	-0.259206	-0.157935	-0.0306217	-0.0877268	-0.0949272	-0.649753	-0.463154	-0.189591	-0.0293434	-0.242949	-0.187277	-0.385773	-0.0920762	-0.263993	0.212211	-0.0623006	-0.320907	-0.249121	-0.0245083	-0.537245	-0.506769	-0.459025	0.0660796	-0.11154	-0.0394806	0.0313615	-0.0627475	-0.0989179	-0.295579	-0.620204	-0.895489	-0.238915	-0.091503	-0.0557002	-0.221469	-0.0940583	0.0248058	-0.484851	0.146798	-0.673637	0.090414	0.203799	0.394495
YDL137W	0	T-H	0.0128789	0.18403	-0.0476283				-0.111673	-0.316558	-0.244692	-0.481862	0.0186879		-0.0253715	-0.139367	-0.233082	-0.287191	-0.140209		0.441154	0.225875	-0.233192	-0.0801285	-0.163353	0.0199046	-0.33456	-0.0415733	-0.0970424	-0.0267288	-0.00407406	0.145833	-0.0891648	-0.147446	0.048957	-0.157244	-0.0893366	-0.190251	-0.0746544	-0.197434	-0.11696	-0.0559441	-0.0426514	-0.0583354	-0.642085	-0.64491	0.108325
YDL138W	2	H-H	0.034921	-0.0558035	-0.00740707	-0.130681	0.561822	0.300844	0.364056	0.259702	0.325949	0.480733	0.444877	0.301249	0.145148	0.590453	0.590529	0.816403	0.707567	0.418352	0.314914	0.248996	0.500924	0.481694	0.446716		0.718128		0.226621	0.324686	0.349038	0.196008	0.433549	0.378105	0.119479		0.437525	0.212812	0.46176	0.42946	0.409868	0.534898	0.300852	0.498235		0.753786	0.208469	-0.00382888	0.0451617
YDL139C	5	H-H	0.0185449	0.158307	0.0759869	0.0999428	-0.0712935	-0.0788782	-0.0451642	-0.167796	0.0448581		0.0740103	0.504466	0.628215	0.564836	-0.0637789	0.103895	-0.252377	0.109629	-0.261815	-0.922172	-0.825542	0.211336	-0.0217689	-0.620872	-0.71523	-0.424753	-0.550001	-0.400931	-0.221004	-0.874075	-0.674479	-1.17205	-1.17458	-1.18088	-0.464126	-0.0343181	0.181611	0.102082	-0.0194911	0.257241	-0.702219	-0.626181	-1.07285	-0.598521	0.466709	0.337286	0.0592758
YDL140C	2	T-H	0.163348	-0.0202153	0.321066	-0.205329	0.274873	0.249156	0.283643	-0.0462906	0.175355	0.679707	0.135476	0.359623	0.573837	0.472398	0.00924149	0.099462	0.225444		0.247272	0.435519	0.153815	0.605148	0.604639	0.539011	0.615058	0.391885	0.760114	0.579714	0.569404	0.520775	0.858284	0.684463	0.59165	0.771787	0.725523	0.251377	0.312432	0.31479	0.377842	0.315313	-0.0634179	0.587928	-0.350112	0.377082	0.112996	-0.117538	-0.243426
YDL141W	0	H-H	-0.000307315	0.0685381	-0.635171	-0.0555964	0.315981	0.119796	0.0225184	-0.0461344	0.0569021	0.300077	0.217707	-0.152198	0.0939544	-0.0540528	0.213373	0.430463	0.355805	-0.129809	0.0577105	0.469256	0.231498	0.193299	0.224119	0.269118	0.380595	0.405541	0.314072	0.290573	0.293244	0.336487	0.328763	0.305574	0.420531	0.488915	0.490836	0.278732	0.383808	0.237622	0.30177	0.420974	0.211171	0.31853	-0.043496	0.272565	0.178947	-0.1386	-0.198296
YDL142C	8	H-H	0.0779827	0.0250648	-0.105512	-0.0323878	-0.0960466	0.0220115	-0.0366942	-0.271479	-0.286036	-0.128252	-0.19672	-0.781877	-0.437572	-0.454916	-0.140478	-0.06469	0.0450712	-0.27991	-0.53103	-0.41437	-0.398613	-0.295287	-0.420755	-0.261875	-0.277108	-0.160735	-0.161463	-0.226226	-0.210848	-0.331129	-0.225365	-0.43312	-0.256281	-0.304183	-0.0803291	-0.476155	-0.313053	-0.412407	-0.376296	-0.332367	-0.331026	-0.243526	-0.419823	-0.423192	-0.060057	-0.0897011	-0.297837
YDL143W	0	H-H	0.0416554	0.0105655	-0.0228274	0.00791309	0.20492	0.0531123	0.216991	-0.205533	-0.0562223	-0.183422	0.176023	-0.352301	-0.0470059	-0.329461	-0.169826	0.00727531	0.12462	0.352489	-0.011558	0.595166	0.0837666	0.315133		0.233934	0.34148	0.293056		0.373487	0.360404	0.572649	0.544702	0.556883		0.466193	0.145919	0.130703	0.435806		0.382375	0.380219	0.24605	-0.0253737	-0.128026	-0.0321323	0.149258	0.0320938	0.0714944
YDL144C	0	H-H	0.0693162	0.0130368	-0.0421186	0.0100702	0.10306	0.0954256	0.0382414	-0.0657833	-0.21188	-0.298408	0.034542		-0.483871	-0.532117	-0.344092	-0.337387	0.0005219	-0.207991	-0.0798086	-0.141243	-0.182524	0.168343	-0.111285	-0.0486674	-0.201613	-0.148847		-0.0988822	-0.063122	-0.100762	-0.0363911	-0.0381808	1.72975e-05	-0.028506	0.192265	0.205047	0.137928	0.246771	-0.224266	0.09495	-0.182452	-0.0637052	-0.192793	-0.277771	-0.0566311	0.105069	-0.0650981
YDL145C	0	T-H	0.0242197	0.0441571	0.293993	0.239121	0.261354	0.343583	0.199239	0.137367	0.241622	0.194352	0.425911	-0.350077	-0.0348327	-0.0335116	0.153465	0.38403	0.274485	0.165217	0.0797424	0.596904	0.270577	0.256751	0.410117	0.494106	0.284513	0.409063	0.297364	0.409557	0.483883	0.547595	0.559347	0.539645	0.604136	0.550104	0.539776	0.316472	0.308078	0.163308	0.304456	0.392565	0.248306	0.195361	-0.050586	0.1039	0.156546	0.157512	-0.0543893
YDL146W	0	T-H	-0.092636	0.0440466	0.030356	-0.168383	-0.0292509	0.0739051	-0.0384708	-0.0971186	-0.0806764			-0.18955		-0.0799938	-0.242825		-0.0353262	-0.143329	0.318411	0.0340574	-0.185552	0.343031			0.198294	0.145184		0.186526		0.0740726	0.249682	0.0468822	0.160874	-0.033782	0.0828187	0.384069	0.662795		0.279836	0.502543		0.0805166		0.295058		0.127524	-0.189749
YDL147W	0	H-H	-0.0213344	0.0357358	-0.206104	0.189808	-0.171823	-0.0162812	0.0381517	-0.136327	0.00718215	-0.170791	-0.135677	0.144569	-0.146272	-0.202759	-0.245943	-0.292073	-0.164293	-0.0836507	0.357177	0.404123	0.146838	0.0251146	0.140422	0.310124	-0.0217856	0.200239	0.270015	0.194466	0.180813	0.376468	0.121673	0.364209	0.238535	0.200942	-0.00712379	0.0871292	0.168298	0.0557509	0.149919	0.180178	0.317818	-0.0400154	-0.15833	-0.491074	0.0901056	-0.0110046	0.236053
YDL148C	1	H-H	-0.0954379	-0.105516	-0.435575	-0.117669	-0.120705	-0.201565	0.433663	0.0263507	0.595436	0.758427	0.138413	0.289811	0.783854	0.696374	0.111212	0.14849	0.239687	0.579319	0.582686	0.506285	0.526325	0.2471	0.772559	0.316704	0.520499	0.367274	0.743252	0.484839	0.39913	0.457539	0.503876	0.528877	0.399636	0.454652	0.423904	0.615263		0.457823	0.404779	0.427624	0.448275	0.00107357	0.120029	0.379179	0.137073	0.131226	0.192281
YDL149W	0	T-H	-0.0438576	0.113943	-0.00613864	0.237621	-0.020467	-0.064865	-0.139516	0.0857004	-0.0700378	0.0598745	0.045698	-0.0391319	-0.211854	0.224508	0.178151		-0.00714481		0.0070363		-0.0573064	-0.0375944	0.0107096	0.195833	-0.145863	0.0215565	-0.00946734	0.00964499	0.0950514	0.0226806	0.0633469	0.0283589	0.111844	0.095198	0.363008	0.02898	-0.0684498		0.0847014	0.0884487	0.166966	-0.029206	0.0999889	0.00541119		0.676672	0.0642183
YDL150W	1	H-H	-0.075492	-0.00749303	-0.225161	0.0173572	0.188848	0.0971625	0.40488	0.245567	0.427695	0.272068	0.244534	0.487328	0.891158	0.313329	0.349093	0.343713	0.619344	0.798299	0.87594	0.690133	0.64399	0.568685	0.704224	0.319515	0.483052	0.444379	0.789343	0.566404	0.471999	0.529154	0.527751	0.465219	0.295654	0.376563	0.288926	0.526406	0.696496	0.411839	0.487401	0.619504	0.613111	0.407691	0.461604	0.71194	0.137116	0.137701	0.393463
YDL151C	0	H-H	-0.076983	0.100672	-0.266813	0.0228427	0.101269	0.0455272	0.399003	0.158673	0.245994		0.0743613		0.82574	0.208262	0.24622	0.27404	0.513204	0.685962	0.682912	0.860564	0.583337	0.446438	0.666764	0.171866	0.401654	0.329181	0.685657	0.53243	0.449034	0.479753	0.437012	0.464381	0.275757	0.410489	0.198555	0.70743	0.570229	0.310304	0.496608	0.546078	0.580964	0.309026	0.379431	0.541254		0.0744071	0.367876
YDL152W	0	dubious gene	-0.065681	-0.0551808	-0.101275	0.173603	-0.124365	-0.249783	0.323628	0.198261	0.483772		-0.318798		0.781578	0.601235	0.0363647	-0.0848322	0.0926186	0.380794	0.205098	0.211734	0.395228		0.533123				0.644308	0.20637	0.192483	0.164668	0.065138	0.367126	-0.0589946	-0.0776607	-0.541288	-0.0399202	0.145086		0.0632673	-0.0196674		-0.178058	0.257418	0.225253	0.0738414	0.124919	0.420311
YDL153C	1	T-H	-0.0566643	0.126754	-0.0835038	0.0798171	-0.00458217	-0.055692	0.369955	0.0198741	0.64989	0.584298	0.0778307		0.917619	0.634579	-0.174421	-0.139624	0.0473395	0.442453	0.609244		0.15065	-0.111681	0.214885	0.193355	-0.155143	0.129281	0.173294	0.0990725	0.0882439	0.312906	0.150767	-0.00713148	0.236201	0.0111504	0.0966826	0.038592	0.0694733		0.0913245	0.083205	0.261665	0.0238378	-0.295219	-0.320314		0.103486	0.184098
YDL154W	8	T-H	-0.0207827	-0.0669933	-0.0665944	0.0188601	-0.246167	-0.295142	-0.0953433	-0.0672422	0.0921253	0.111087	0.152582	-0.173317	-0.113522	-0.06292	-0.219548	-0.397798	-0.291586	-0.8109	-0.452624	-0.347612	-0.269695	-0.312493	-0.100605	-0.641223	-0.278095	-0.344662	-0.201556	-0.288184	-0.122136	-0.336083	-0.161193	-0.260928	-0.392103	-0.151493	-0.592817	-0.270603	-0.179989	-0.237897	-0.220181	-0.324196		-0.393692	-0.140743	-0.045373	-0.0953534	-0.107247	-0.268704
YDL155W	0	T-H	0.00845553	0.269884	-0.0804989	0.00680714	-0.00453026	0.0657864	-0.103745	0.0996534	-0.0985256		0.04157	-0.0986733	0.110481	0.0957447	-0.131623	0.162305	0.0741042	0.0612495	-0.236169	0.08213	-0.136859	-0.0371007	-0.0733834	-0.129583		0.0246016	0.0201884	-0.155356	-0.118304	-0.185348	-0.0144355	-0.219161	-0.0572508	-0.0725554	-0.0368067	0.115057	-0.176511	-0.0270755	-0.126257	-0.0139902		0.000664113		-0.387804	0.164998	0.231494	-0.105518
YDL156W	0	H-H	0.00263565	-0.0509395	-0.216605	-0.133557	0.0463114	-0.0082548	0.0731184	0.141572	-0.0399809		0.161618		0.452914	0.614053	-0.00701935	0.234832	0.163082	0.303931	0.194421	0.25174	0.199215	0.402261	0.487984	0.50243	0.471667	0.451686	0.61744	0.43758	0.451212	0.339135	0.499446	0.562509	0.460644	0.607227	0.498768		0.315796		0.369661	0.271591	0.0509455	0.517632	-0.16122	0.435026	0.0336002	0.00793891	-0.094101
YDL157C	1	H-H	0.171317	0.023291	-0.0287558	0.025835	0.0449339	0.0693726	0.115288	-0.0515917	0.368661	0.219408	0.219721	0.361853	0.487229	0.379526	0.186812	0.168664	0.385882	0.275847	0.0684685	0.642982	0.285628	0.40577	0.852435	0.370247	0.137988	0.465745	0.71579	0.629455	0.522142	0.575148	0.560097	0.59407	0.447634	0.245295	0.1321	0.561124	0.40104	0.322799	0.582506	0.597307	0.577775	0.279908	0.0464512	-0.0290307	0.127908	0.218578	0.227286
YDL158C	0	dubious gene	0.0304664	0.126526	0.122811	0.183723	-0.00244031	0.0151498	0.14779	0.0579601	0.080951	0.595122	-0.0559717		0.530963	0.449911	0.0466365	0.204298	0.290044	0.253937	-0.0120394	0.0665385	0.236466		0.268197		0.109702	0.240395	0.150781	0.246333	0.0909442	0.0728463	0.44861		0.245852	0.0570383		-0.151307	-0.418853	-0.106788	0.243371			-0.168172		-0.151606	0.237417	-0.148197	0.118305
YDL159W	0	T-H	0.0326331	0.0526622	0.124466	0.00715567	-0.0111322	-0.0428309	0.0124447		-0.152088		-0.026618	-0.324144	-0.101692	0.0785676	-0.137391		0.113492	0.0397029	-0.255278	0.206237	-0.0267344				0.164606	0.203839		0.0483032		0.0641483	0.185201	-0.0560941		0.123851		-0.329677	-0.0503989		-0.383801		-0.36686	-0.536433		-0.142299		0.149366	-0.0390716
YDL160C	0	H-H	0.011241	-0.0147143	0.14187	0.021066	0.257827	0.334329	0.221462	0.228834	0.138843	0.297416	0.29722	-0.123446	0.0403129	0.0982064	-0.105006	0.0595322	0.142462	0.242594	-0.156343	0.0690647	0.0314203	0.170305	0.0984301	0.338731	0.28132	0.223053		0.313563	0.328486	0.355574	0.297259		0.442029	0.348241	0.624419	0.149525	0.32877	0.331091	0.137946	0.212178	0.0384152	0.248043	-0.0299186	0.0748117	0.304332	0.0892298	0.029639
YDL161W	0	H-H	-0.0895677	0.0815616	0.100813	0.311812	0.111451	0.148641	0.0283963	0.326388	-0.0084567	0.153252	0.185671	-0.173561	0.197838	-0.120791	0.0335471	0.154522	0.1203	0.15061	-0.00400959	0.714197	0.277375	0.114156	0.19346	0.310608	0.0986854	0.279318	0.368963	0.262519	0.329814	0.390358	0.420415	0.309853	0.41259	0.404623	0.466817	0.258022	0.307554	0.221263	0.255528	0.369304	0.376716	0.412104	-0.0383231	-0.00753026	0.427593	0.327799	0.0634288
YDL162C	0	dubious gene	-0.0652196	0.109441	-0.0564991	-0.30939	-0.0234855	-0.162076	-0.143907		-0.0577716		0.64273	-0.152619		0.00843505			-0.221389		0.151076	0.034681				-0.304764				0.212455									-0.292508										-0.232978
YDL163W	0	dubious gene	0.0487756	0.13102	-0.3097	0.287315	-0.0852986	-0.0545722	0.0654982		-0.19086		-0.345575		-0.47328	-0.290192	-0.153981			-0.22557	-0.201507	0.295858	0.0584161	0.197614	0.118698		-0.0288938	-0.0168135	0.200356	0.125181	0.205721	0.155532	-0.00866298	0.292368	0.167407	0.0923005	0.0459554	0.0890457	-0.13518	0.191214	-0.0631341	0.0192543	0.135668	-0.0581192	-0.132857	-0.570108	0.0275656	0.00199887	0.179904
YDL164C	0	H-H	0.0168157	0.0519395	-0.256204	-0.0828213	0.0285385	0.091296	0.0855386	0.130721	-0.0549425	0.434499	0.117961		0.125179	0.109183	-0.0635698	-0.151943	-0.0354309	0.00994199	-0.076642	0.0365895	0.19753	0.0544408	0.204319	-0.0486304	0.18707	0.0790553	0.23895	0.181789	0.134915	0.159808	0.195905	0.118381	0.217095	0.288784	0.129113	0.079142	-0.0528712	0.0067465	0.00793312	-0.00640829	0.0907948	0.00822062	0.0723074	-0.0345961	-0.082779	-0.108339	-0.100212
YDL165W	0	H-H	0.0250957	-0.0289894	-0.137271	0.0133685	-0.138202	-0.0194812	-0.00955841	-0.049761	0.0660933	-0.182852	-0.0705868	-0.038219	0.117894	0.441978	0.211096	0.138966	0.124704	0.0496627	0.0798649	0.164715	-0.0395144	-0.0549325	-0.0167343	0.174009	-0.212053	-0.117018	0.0372522	0.00195406	0.118522	0.107642	0.0638415	-0.0748257	0.0542729	-0.19117	-0.0782968	-0.107546	-0.0751231	-0.0795926	-0.0192574	0.144671	0.179494	-0.0504204	0.0895533	-0.16357	0.308872	0.0808553	0.124043
YDL166C	0	H-H	-0.0666148	-0.103227	-0.116826	0.0619295	-0.0857565	0.0154889	0.00190899	0.0131842	0.0923769	0.0791738	-0.156414	0.0966596	0.543177	0.144907	0.0920821	0.0466296	0.0615738	0.24305	0.122918	0.184331	0.198871	0.139204	0.335486	-0.114314	0.00686831	-0.0361521	0.495227	0.23331	0.318463	0.134323	0.239422	0.209251	-0.0562562	-0.198646	-0.310541	0.125581	0.253506		0.138583	0.158823	0.198414	0.0337954	-0.046876	-0.0669016	-0.037212	0.149213	0.279795
YDL167C	1	T-H	-0.0279668	-0.0136463	-0.214659	-0.245051	-0.175276	-0.220891	0.267328	-0.0157912	0.353931	0.156443	0.0150925		0.145917	0.413025	0.0656925	0.273823	0.374061	0.517414	0.712059	0.918705	0.375031	0.0901025	0.415064	0.258843	0.198529	0.451732	0.360695	0.198623	0.213416	0.458152	0.166585	0.36097	0.495507	0.472345	0.433512	0.288478	0.4233	0.213313	0.224553	0.257532	0.248561	0.173409	0.227561	0.485759	0.0146013	-0.0142029	0.0320209
YDL168W	3	H-H	0.0686685	-0.256361	-0.049547	-0.213897	0.0528191	-0.00436006	0.0423176	0.416915	0.221337	0.0671435	0.330412	0.496753	0.410029	0.186454	0.439294	0.129497	-0.135098	0.170317	0.993822	0.401852	0.278391	1.03519	1.12696	0.324078	0.37847	0.320557	0.49079	0.51938	0.629077	0.541942	0.576693	0.393113	0.293962	0.179461	0.518769	1.05484	1.05106	1.07859	1.129	1.09139	0.447783	0.323559		0.683868	0.0428812	0.037737	0.1786
YDL169C	5	H-H	-0.164249	0.105852	0.231558	0.556345	0.314227	0.258647	-0.0613683	0.505152	-0.0863088	0.215799	0.339862		0.139239	0.157559	0.464737	0.225882	0.177558	0.00659645	0.226213		-0.169668	0.00356213	-0.0754536	0.185083	-0.217148	-0.00850389		-0.119721	-0.0882744	-0.179651	-0.0805052	-0.256777	-0.207904	-0.21314	-0.0731273	-0.0855462		-0.255725	-0.0370589	-0.0294229	0.177815	0.066754	-0.219696	-0.39019		0.261662	0.357693
YDL170W	2	H-H	0.0217004	0.023688	0.0195747	-0.0618397	-0.00369261	-0.075618	0.00916298	0.190746	0.200427	0.153657	0.141582	0.297091	0.597276	0.395771	0.021148	-0.148985	-0.228176	0.202416	0.784797	0.456818	0.2929	0.73936	0.551538	0.484144	0.268625	0.29887	0.578599	0.493218	0.48466	0.505991	0.495799	0.347908	0.467594	0.478873	0.287029	0.426616	0.847767	0.551616	0.561867	0.618677	0.549197	0.636138	0.365565	0.49885	0.136672	-0.0174505	0.157295
YDL171C	0	H-H	0.0164469	0.103969	0.436762	0.0480985	0.203373	0.37365	0.0534304	0.149002	0.290045	0.564462	0.234481	-0.0599704	0.234867	0.385428	0.151826	0.323785	0.25457	-0.0391479	-0.0381608	0.105211	0.00151959	0.0312582	0.0950109	0.0634413	0.134841	0.273035	-0.0569333	-0.147712	-0.1627	-0.0689654	-0.0108506	-0.0155244	0.0643867	0.0172569	0.174866	0.00164375	-0.0154034	0.12603	-0.0997324	0.0138299	-0.0740744	0.111255	0.433132	0.180014	0.0314729	-0.0565719	-0.328672
YDL172C	0	dubious gene	0.0471854	0.00380525	0.182413	-0.0572247	0.0413125	-0.0517594	0.122784	-0.157513	-0.14713	0.126966	-0.19517	0.0383425	0.454706	0.0938444	-0.0912114	-0.138399	-0.0214256	0.149312	0.191547	0.434405	0.176948	0.252345	0.238392	0.156812	0.29294	0.456716	0.61896	0.491865	0.446091	0.428907	0.535643	0.384495	0.561105	0.339741	0.423611	0.0916838	0.207976	0.14331	0.192985	0.177761	0.228216	0.440088	-0.0098045	-0.017889	0.044237	0.00767135	-0.0374134
YDL173W	0	H-H	0.0127177	0.0213272	0.0385123	-0.00294331	0.0649957	-0.0908344	0.0883716	-0.220547	0.0517392	-0.196623	-0.266593	-0.170991	0.229784	-0.0750694	-0.0767108	-0.291957	-0.128712	-0.0556101	0.0503246	0.629824	0.140728	0.183066	0.325117	0.173981	0.130222	0.290436	0.505725	0.350024	0.341116	0.446955	0.425011	0.315519	0.460584	0.35372	0.222358	0.180709	0.177706	0.0634378	0.179314	0.197048	0.220523	0.404834	-0.109509	-0.042508	0.031334	0.0254098	-0.0743571
YDL174C	5	H-H	-0.00838314	0.140834	-0.0522181	0.0817675	0.169669	0.166209	-0.346349	0.140524	-0.708367	-0.499105	-0.244293	-0.507662	-0.225151	0.159076	0.313051	0.398818	0.300117	-0.296331	0.222278	-0.491409	-0.22991	0.194526	0.0973677	-0.503078	0.135582	0.409086	-0.255417	0.0371572	0.0578969	-0.552228	-0.455976	-0.543384	-0.644168	-0.178338	0.0992296	0.0209144	0.0762332	0.391621	0.198841	0.366134	-0.462782	-0.36123	-0.547373	-0.127425	0.123645	0.384669	0.0620748
YDL175C	2	T-H	0.0003196	0.0252843	0.103303	0.11331	-0.0797262	-0.0382533	0.150669	0.184256	0.13128	0.191858	0.205861	0.108351	0.420191	0.1986	-0.448655	-0.416972	-0.403648	0.163825	0.274294	0.757811	0.292415	0.0727178	0.0747747	0.34425	0.151686		0.351861	0.270821	0.156618	0.359657	0.207963	0.303421	0.343514	0.234827	0.0966518	0.166904	0.212351	0.128637	0.0794239	0.248996	0.29099	0.275228	0.156474	0.0841304	0.262276	0.0616346	0.00198044
YDL176W	0	H-H	0.0411932	-0.023988	-0.0932153	-0.105128	-0.00713072	0.00609364	0.146938	0.0719509	0.0593832	0.567663	0.39151	0.40975	0.601166	0.370172	0.000297795	0.155465	0.198963	0.230926	-0.330222	0.128938	0.212161	-0.0776951	0.0756068	0.0776512	0.192358	0.190034	0.0597991	-0.0655588	-0.0241898	-0.0588825		0.0387275	0.148875	0.256034	0.318073	0.0934018	-0.0435342	-0.0434797	0.00033157	-0.159226	0.0291418	0.1177	0.091178	0.220767	0.0957277	0.0546274	-0.200777
YDL177C	0	H-H	-0.0957793	0.129725	0.147887	-0.0649796	-0.0786731	-0.28751	0.00723973	-0.0967716	0.0350073	0.0505717	-0.0829943	-0.0383442	0.200626	0.00429238	0.0931871			0.161566	-0.0123477		0.164539		0.24889	0.0189988	0.0855313	0.240238	0.42266	0.191533	0.271681	0.151343	0.237403	0.367225		0.0859034	0.107469	0.0777842	0.187603		0.0994923	0.185073		0.0745876	0.0996822	-0.163385		0.341137	0.111835
YDL178W	8	T-H	0.0208459	-0.0608189	-0.194907	-0.073447	-0.150202	-0.114761	-0.021075	-0.679276	-0.247128	-0.342441	-0.244378	-0.794512	-0.25075	-0.496253	-0.317155	-0.240917	-0.210058	-0.306069	-0.405683	-0.220336	-0.451793	-0.187084	-0.179959	-0.391369	-0.364549	-0.365524	-0.206745	-0.237739	-0.151079	-0.302534	-0.248385	-0.229487	-0.32128	-0.252665	-0.310798	-0.356097	-0.188301	-0.332184	-0.335458	-0.150891	-0.395301	-0.215192	-0.501748	-0.514448	-0.126826	-0.0891576	-0.195744
YDL179W	9	T-H	0.0270235	0.242045	-0.387089	0.0494288	-0.29485	0.000986457	-0.677185	-0.149817	-0.756805	-0.7442	-0.489681	-0.526542	-0.552103	-0.534425	-0.279145	-0.516858	-0.622485	-0.548653	0.188336	0.188257	-0.339195		-0.333157	-0.10768	-0.471788	-0.384871	-0.180344	-0.439789	-0.322192	-0.16382	-0.339836	-0.410693	-0.32149	-0.373389	0.100891	-0.166763	-0.1969	0.06884	-0.0542158	0.12028	-0.294461	-0.158708	-0.354357	-0.211297	0.155692	-0.0270376	0.00831613
YDL180W	0	T-H	0.0621926		-0.218976	-0.190755	-0.128758	-0.0219652	-0.0149735	0.244342	-0.128967		0.000734602		0.268386	0.128011	-0.0392873	0.167721	0.0929182	0.0214473	0.45822	0.0233298	0.0545677	0.301779	0.324194	0.0211983	0.167682	0.0387579	0.285097	0.309945	0.260687	0.0900561	0.290602	-0.182167	-0.00175933	0.207028	0.426964	0.171655	0.403357	0.521772	0.237318	0.195669		0.165559	-0.0977376	-0.172826	0.156474	0.105926	-0.0231551
[truncated: 5,295 more rows]
[truncated: 16 more columns]

## Sheet: cluster std. dev
Test Sample	Row average		DTAND_E93R	DTAND_F182V	DTAND_K145E	DTAND_K145EF182V	DTAND_K145EV161E	DTAND_K145EV161EF182V	DTAND_K145EV161R	DTAND_K145EV161RF182V	DTAND_N2-1	DTAND_Null	DTAND_R107E	DTAND_Toa2-N2-1	DTAND_Toa2-WT	DTAND_V161E	DTAND_V161EF182V	DTAND_V161R	DTAND_V161R	DTAND_V161RF182V	DTAND_WT	DTDS_F182V	DTDS_K145E	DTDS_K145EF182V	DTDS_K145EV161E	DTDS_K145EV161EF182V	DTDS_K145EV161R	DTDS_K145EV161RF182V	DTDS_Null	DTDS_V161E	DTDS_V161EF182V	DTDS_V161R	DTDS_V161RF182V	DTDS_WT	spt3D_F182V	spt3D_K145E	spt3D_K145EF182V	spt3D_K145EV161E	spt3D_K145EV161EF182V	spt3D_K145EV161R	spt3D_K145EV161RF182V	spt3D_Null	spt3D_V161E	spt3D_V161EF182V	spt3D_V161R	spt3D_V161RF182V	spt3D_V161RF182V	spt3D_WT	WT_E93R
[truncated: 12 more rows]
[truncated: 32 more columns]

[truncated: 1 more sheets: ChIP-chip]
