# Supplementary material for: A TATA binding protein regulatory network that governs transcription complex assembly
Source: Genome Biol. 2007 Apr 2;8(4):R46. doi: 10.1186/gb-2007-8-4-r46 (PMC1896006; doi:10.1186/gb-2007-8-4-r46)
Supplement: Additional data file 3 — Flux constant values for each cluster and the products of the simulation. [file gb-2007-8-4-r46-S3.xls]

## Sheet: Conc
KinTekSim parameters and outputs for Huisinga and Pugh, 2007
Initialization of KinTekSim
species	Composition	Conc
IFT	Inactive•TAF1•TBP (TFIID)	10
FT	active•TAF1•TBP (TFIID)	0
T	TBP monomer	0
FTFT	TFIID dimer	10
TT	TBP dimer	10
P	Promoter	10
FTP	TFIID•Promoter complex	0
S	SAGA	10
ST	SAGA•TBP	0
STP	SAGA•TBP•Promoter complex	0
TP	InactiveTBP•Promoter complex	0
N	NC2	10
NTP	NC2•TBP•Promoter complex	0
M	Mot1	10
MNTP	Mot1•NC2•TBP•Complex	0
PIC	Pre-initiation complex	0
RNA	RNA	0
X	Degraded RNA	0
TIME		500
Note: In worksheets 9e, 3b, 6c, 5g, 4a, and 8b, all kinetic parameters are the same as WT, except where noted
Experimental Data
Mutant ("D" denotes delta)				Cluster	WT_WT		spt3D_Null		WT_F182V		DTAND_F182V		DTAND_Null		WT_V161R		WT_V161E		DTAND_V161R		WT_V161RF182V		DTAND_K145EV161R		WT_V161EF182V		DTDS_K145EV161EF182V		spt3D_K145EV161EF182V		DTDS_V161EF182V		spt3D_V161EF182V		DTAND_K145EV161EF182V		WT_K145EV161EF182V		DTAND_V161EF182V		DTDS_K145EV161E		spt3D_K145EV161E		DTDS_V161E		spt3D_V161E		DTAND_K145EV161E
Experimental change log2				1	-0.066		0.471		-0.082		0.31		0.123		0.306		0.172		0.539		0.413		0.444		0.1225		0.366		0.331		0.354		0.326		0.257		-0.033		0.292		0.2675		0.326		0.3355		0.3425		0.216
Experimental change log2				2	0.0075		0.56		0.1395		0.181		0.079		0.093		0.132		0.091		0.067		0.149		0.147		0.492		0.555		0.52		0.566		0.0915		0.063		0.1395		0.576		0.557		0.553		0.601		0.097
Experimental change log2				3	-0.016		0.254		0.716		0.753		0.123		-0.084		-0.0875		0.051		-0.166		0.592		0.031		0.261		0.3575		0.2715		0.303		0.092		0.0125		0.029		0.359		0.538		0.188		0.2845		0.1725
Experimental change log2				4	0.031		-0.2755		0.163		0.056		-0.085		0.3795		0.017		0.717		0.782		0.446		0.047		-0.0765		-0.0895		-0.034		-0.14		0.187		0.083		0.115		-0.047		-0.013		-0.179		-0.1875		0.259
Experimental change log2				5	0.0085		-0.3765		0.746		0.661		0.113		-0.2975		-0.314		-0.098		-0.3215		0.475		-0.144		-0.283		-0.2475		-0.323		-0.315		-0.0855		-0.042		-0.222		-0.2715		-0.132		-0.475		-0.3855		0.049
Experimental change log2				6	-0.014		-0.742		0.291		0.1135		-0.005		-0.501		-0.4045		-0.463		-0.618		-0.0625		-0.282		-0.769		-0.68		-0.7765		-0.781		-0.381		-0.1045		-0.443		-0.746		-0.62		-0.884		-0.7795		-0.2335
Experimental change log2				7	-0.0175		-0.724		0.0115		-0.242		-0.203		-0.033		-0.083		0.0325		0.044		-0.1575		-0.0675		-0.6505		-0.672		-0.657		-0.768		-0.093		0.014		-0.123		-0.677		-0.672		-0.797		-0.7935		-0.077
Experimental change log2				8	-0.038		-0.32		-0.237		-0.328		-0.1		-0.252		-0.072		-0.446		-0.5045		-0.43		-0.206		-0.46		-0.3955		-0.496		-0.457		-0.3085		-0.107		-0.228		-0.57		-0.442		-0.513		-0.428		-0.291
Experimental change log2				9	-0.071		0.028		0.085		0.0765		0.03		-0.453		-0.229		-0.529		-0.773		-0.202		-0.174		-0.246		-0.065		-0.169		-0.1055		-0.499		-0.129		-0.3925		-0.227		-0.0545		-0.206		-0.041		-0.299
Experimental change log2				10	0.014		0.01		0.03		-0.0245		-0.045		-0.026		-0.039		0.035		-0.035		-0.0025		-0.098		0.067		0.026		0.1435		0.008		-0.0215		-0.013		-0.0185		0.0165		-0.0085		0.076		0.005		0.02
					3	3	20	20	63	63	61	61	51	51	9	9	7	7	14	14	10	10	59	59	52	52	26	26	29	29	25	25	28	28	16	16	6	6	17	17	35	35	39	39	34	34	31	31	15
					1	2	3	4	5	6	83	84	7	8	9	10	11	12	13	14	15	16	17	18	19	20	21	22	23	24	25	26	27	28	29	30	31	32	33	34	35	36	37	38	39	40	41	42	43
Cluster	3	4	5	6	8	9
Occ-Spt3-%R	0.577	0.4825	0.4885	0.554	0.5745	0.664
Occ-Bur6 (IIB)-%R	0.58	0.2555	0.675	0.5445	0.484	0.638
Occ-Mot1-%R	0.598	0.2635	0.476	0.441	0.556	0.621
Occ-Taf1-%R	0.4685	0.2055	0.401	0.399	0.559	0.687
Occ-Spt15 (TBP)-%R	0.4925	0.175	0.496	0.521	0.5385	0.645
Occ-Rpo21 (Rpb1)-%R	0.5105	0.32	0.4055	0.419	0.5145	0.652
Occ-TBP(F182V)-%R Gal-induced	0.797	0.2865	0.788	0.622	0.405	0.669
[truncated: 81 more columns]

## Sheet: 9e
Fig. 3 experiment				WT_WT	WT_WT	spt3D_Null	spt3D_Null	WT_F182V	WT_F182V	DTAND_F182V	DTAND_F182V	DTAND_Null	DTAND_Null	WT_V161R	WT_V161R	WT_V161E	WT_V161E	WT_K145E	WT_K145E	spt3D_F182V	spt3D_F182V	DTDS_Null	DTDS_Null	spt3D_V161R	spt3D_V161R	spt3D_V161E	spt3D_V161E	spt3D_K145E	spt3D_K145E	WT_V161RF182V	WT_V161RF182V	WT_V161EF182V	WT_V161EF182V	WT_K145EF182V	WT_K145EF182V	DTAND_V161R	DTAND_V161R	DTAND_V161E	DTAND_V161E	DTAND_K145E	DTAND_K145E	WT_K145EV161R	WT_K145EV161R	DTDS_K145EV161EF182V	DTDS_K145EV161EF182V	spt3D_K145EV161EF182V	spt3D_K145EV161EF182V	DTDS_V161EF182V	DTDS_V161EF182V
Fig. 3 order				3	3	20	20	63	63	61	61	51	51	9	9	7	7	57	57	19	19	33	33	27	27	31	31	40	40	10	10	52	52	62	62	14	14	18	18	58	58	8	8	26	26	29	29	25	25
Cluster-param	9e
TBP (WT v. null)				WT	WT	null	null					null	null									null	null
TFIIA
K145E																		K	K									K	K					K	K					K	K	K	K	K	K	K	K
V161R,E														R	R	E	E							R	R	E	E			R	R	E	E			R	R	E	E			R	R	E	E	E	E	E	E
F182V								F	F	F	F									F	F									F	F	F	F	F	F									F	F	F	F	F	F
SPT3						S	S													S	S	S	S	S	S	S	S	S	S															S	S	S	S	S	S
TAND										T	T	T	T									T	T													T	T	T	T	T	T			T	T			T	T
parameter filename (9exxx.sav) -->						S		F		FT		T		R		E		K		FS		ST		RS		ES		KS		RF		EF		KF		RT		ET		KT		KR		KEFST		KEFS		EFST
Reaction Segment	Physiological analog	Output #	Step	k+	k-	k+	k-	k+	k-	k+	k-	k+	k-	k+	k-	k+	k-	k+	k-	k+	k-	k+	k-	k+	k-	k+	k-	k+	k-	k+	k-	k+	k-	k+	k-	k+	k-	k+	k-	k+	k-	k+	k-	k+	k-	k+	k-	k+	k-
IFT == FT	DTAND	T	1	100	0.01					500		500										500														500		500		500				500				500
FTFT == FT + FT	V161R	R	2	100	0.01									500										500						500						500						500
TT == T + T	V161R	R	3	100	0.01									500										500						500						500						500
FT + P == FTP	V161R,E	E	4	100	0.01									1.3	1	4	1							7	1	15	1			1	1	4	1			1.3	1	4	1			2	1	12	1	12	1	12	1
S + T == ST	Spt3D	S	5	100	0.01	0.1	100													0.1	100	0.1	100	0.1	100	0.1	100	0.1	100															0.1	100	0.1	100	0.1	100
ST + P == STP	V161R,E	E	6	500	0.01									0.1	1	0.1	1							0.1	1	0.1	1			0.1	1	0.1	1			0.1	1	0.1	1			0.1	1	0.1	1	0.1	1	0.1	1
T + P == TP	V161R,E	E	7	100	0.01									10	1	20	1							10	1	20	1			10	1	20	1			10	1	20	1			10	1	20	1	20	1	20	1
STP + N == NTP + S	F182V	F	8	100	0.01			1		1										1										1		1		1										1		1		1
NTP + M == MNTP	K145E	K	9	100	0.01													0.3										0.3						0.3						0.3		0.3		0.3		0.3
MNTP == M + N + T + P			10	1	0.01													1.7										1.7						1.7						1.7		1.7		1.7		1.7
TP + N == NTP	F182V	F	11	5	0.01			0.09		0.09										0.3										0.09		0.09		0.09										0.3		0.3		0.3
FTP == PIC1			12	1000	0.01
PIC1 == RNA + FT + P			13	2	0.0001
STP == PIC2			14	1000	0.01
PIC2 == RNA + S + T + P			15	1	0.0001
RNA == X			16	1	0
Output 500 sec	Experimental Trxn Freq.			Simulated
RNA	8.1	1		8.978		9.133		9.547		9.535		8.98		6.47		7.79		8.9		7.7		9.1		7.83		8.1		9.06		5.75		7.75		9.6		6.48		7.776		8.93		7.47		7.4		7.4		7.28
PIC2 (SAGA)		2		3.65
PIC1 (TFIID)		3		2.57
NTP + MNTP		4		3.6
RNA change log2			9	0		0.0246947		0.0886534		0.0868388		0.000321349		-0.472628		-0.204771		-0.0125888		-0.221536		0.0194724		-0.197382		-0.148472		0.013117		-0.642832		-0.212198		0.0966403		-0.4704		-0.207366		-0.00773392		-0.265286		-0.278869		-0.278869		-0.302456
Experimental change log2			9	-0.071		0.028		0.085		0.0765		0.03		-0.453		-0.229		0.025		0.1255		-0.121		-0.165		-0.041		0.048		-0.773		-0.174		-0.019		-0.529		-0.334		-0.168		-0.292		-0.246		-0.065		-0.169
				%RANK						%RANK
		output		Obs	Sim					Obs	Sim
Cluster				9
Occ-Bur6 (IIB)-%R	pic6chip1	1		0.638	3.6
Occ-Spt3-%R	pic6chip1	2		0.664	3.656
Occ-Taf1-%R	pic6chip1	3		0.687	2.56
Occ-Mot1-%R	pic6chip1	4		0.621	3.6
Occ-Spt15 (TBP)-%R	pic6chip2	1		0.645	10			10
Occ-Rpo21 (Rpb1)-%R	pic6chip2	2		0.652	6.3
Occ-Spt15 (F182V)/WT										0.669
[truncated: 80 more columns]

## Sheet: 3b
Fig. 3 experiment				WT_WT	WT_WT	spt3D_Null	spt3D_Null	WT_F182V	WT_F182V	DTAND_F182V	DTAND_F182V	DTAND_Null	DTAND_Null	WT_V161R	WT_V161R	WT_V161E	WT_V161E	DTAND_V161R	DTAND_V161R	WT_V161RF182V	WT_V161RF182V	DTAND_K145EV161R	DTAND_K145EV161R	WT_V161EF182V	WT_V161EF182V	DTDS_K145EV161EF182V	DTDS_K145EV161EF182V	spt3D_K145EV161EF182V	spt3D_K145EV161EF182V	DTDS_V161EF182V	DTDS_V161EF182V	spt3D_V161EF182V	spt3D_V161EF182V	DTAND_K145EV161EF182V	DTAND_K145EV161EF182V	WT_K145EV161EF182V	WT_K145EV161EF182V	DTAND_V161EF182V	DTAND_V161EF182V	DTDS_K145EV161E	DTDS_K145EV161E	spt3D_K145EV161E	spt3D_K145EV161E	DTDS_V161E	DTDS_V161E	spt3D_V161E	spt3D_V161E	DTAND_K145EV161E	DTAND_K145EV161E
Fig. 3 order				3	3	20	20	63	63	61	61	51	51	9	9	7	7	14	14	10	10	59	59	52	52	26	26	29	29	25	25	28	28	16	16	6	6	17	17	35	35	39	39	34	34	31	31	15	15
Cluster-param	3a
TBP (WT v. null)				WT	WT	null	null					null	null
TFIIA
K145E																						K	K			K	K	K	K					K	K	K	K			K	K	K	K					K	K
V161R,E														R	R	E	E	R	R	R	R	R	R	E	E	E	E	E	E	E	E	E	E	E	E	E	E	E	E	E	E	E	E	E	E	E	E	E	E
F182V								F	F	F	F									F	F			F	F	F	F	F	F	F	F	F	F	F	F	F	F	F	F
SPT3						S	S																			S	S	S	S	S	S	S	S							S	S	S	S	S	S	S	S
TAND										T	T	T	T					T	T			T	T			T	T			T	T			T	T			T	T	T	T			T	T			T	T
parameter filename (3axxx.sav) -->						S		F		FT		T		R		E		RT		RF		KRT		EF		KEFST		KEFS		EFST		EFS		KEFT		KEF		EFT		KEST		KES		EST		ES		KET
Reaction Segment	Physiological analog	Output #	Step	k+	k-	k+	k-	k+	k-	k+	k-	k+	k-	k+	k-	k+	k-	k+	k-	k+	k-	k+	k-	k+	k-	k+	k-	k+	k-	k+	k-	k+	k-	k+	k-	k+	k-	k+	k-	k+	k-	k+	k-	k+	k-	k+	k-	k+	k-
IFT == FT	DTAND		30	1	100						30		30						30				30				15				15				30				50		30				30				30
FTFT == FT + FT	V161R		2	1	100										1				1	1	1		1
TT == T + T	V161R		3	0.01	1000									0.1				0.1		0.1		0.1
FT + P == FTP	V161R,E		4	10	0.01									5		5	1	1		1		1		1	1	5	1	5	1	5	1	5	1	5	1	1.5	1	1.5	1	5	1	5	1	5	1	5	1	5	1
S + T == ST	Spt3D		5	100	0.01	0.2	100																			0.2	100	0.2	100	0.2	100	1	100							0.2	100	0.2	100	0.2	100	0.2	100
ST + P == STP	V161R,E	5	6	100	0.01									1		1	1	1		1		1		1	1	1	1	1	1	1	1	1	1	1	1	0.5	1	0.5	1	1	1	1	1	1	1	1	1	1	1
T + P == TP	V161R,E	4	7	100	0.01									1		1	1	1		1		1		1	1	1	1	1	1	1	1	1	1	1	1	0.5	1	0.5	1	1	1	1	1	1	1	1	1	1	1
STP + N == NTP + S	F182V		8	1000	1000			0.1		0.1										0.1				0.1		0.1		0.1		0.1		0.1		0.1		0.1		0.1
NTP + M == MNTP	K145E		9	1000	0.01																	50				100		100						100		100				100		100						100
MNTP == M + N + T + P			10	2	0.01
TP + N == NTP	F182V		11	1000	0.01			0.1		0.1										0.1				0.1		0.1		0.1		0.1		0.1		0.1		0.1		0.1
FTP == PIC1		3	12	1000	0.01
PIC1 == RNA + FT + P			13	1	0.0001
STP == PIC2		2	14	1000	0.01
PIC2 == RNA + S + T + P			15	1	0.0001
RNA == X			16	1	0
Output 500 sec	Experimental Trxn Freq.			Simulated
RNA	2.9	1		5.1		5.7		7.25		8.02		5.56		4.4		4.3		5.57		6.7		6.98		5.18		6.04		4.767		6.035		4.769		5.7		5.28		5.56		5.817		4.781		5.8		4.765		6.12
PIC2 (SAGA)		2		1.9
PIC1 (TFIID)		3		3.2
NTP + MNTP		4		3.2
RNA change log2				0		0.160465		0.507484		0.653105		0.124588		-0.212994		-0.246161		0.12718		0.393664		0.45273		0.0224549		0.244051		-0.0974156		0.242857		-0.0968105		0.160465		0.0500407		0.124588		0.189778		-0.0931848		0.185556		-0.098021		0.263034
Experimental change log2			3	-0.016		0.254		0.716		0.753		0.123		-0.084		-0.0875		0.051		-0.166		0.592		0.031		0.261		0.3575		0.2715		0.303		0.092		0.0125		0.029		0.359		0.538		0.188		0.2845		0.1725
Additional steps										%RANK
				%RANK						Obs	Sim
		output		Obs	Sim
Cluster				3
Occ-Bur6 (IIB)-%R	pic6chip1	1		0.58	3.2
Occ-Spt3-%R	pic6chip1	2		0.577	1.9
Occ-Taf1-%R	pic6chip1	3		0.4685	3.2
Occ-Mot1-%R	pic6chip1	4		0.598	3.2
Occ-Spt15 (TBP)-%R	pic6chip2	1		0.4925	8.4			8.7
Occ-Rpo21 (Rpb1)-%R	pic6chip2	2		0.5105	5.075
Occ-Spt15 (F182V)/WT-%R
[truncated: 80 more columns]

## Sheet: 6c
Fig. 3 experiment				WT_WT	WT_WT	spt3D_Null	spt3D_Null	WT_F182V	WT_F182V	DTAND_F182V	DTAND_F182V	DTAND_Null	DTAND_Null	WT_V161R	WT_V161R	WT_V161E	WT_V161E	DTAND_V161R	DTAND_V161R	WT_V161RF182V	WT_V161RF182V	DTAND_K145EV161R	DTAND_K145EV161R	WT_V161EF182V	WT_V161EF182V	DTDS_K145EV161EF182V	DTDS_K145EV161EF182V	spt3D_K145EV161EF182V	spt3D_K145EV161EF182V	DTDS_V161EF182V	DTDS_V161EF182V	spt3D_V161EF182V	spt3D_V161EF182V	DTAND_K145EV161EF182V	DTAND_K145EV161EF182V	WT_K145EV161EF182V	WT_K145EV161EF182V	DTAND_V161EF182V	DTAND_V161EF182V	DTDS_K145EV161E	DTDS_K145EV161E	spt3D_K145EV161E	spt3D_K145EV161E	DTDS_V161E	DTDS_V161E	spt3D_V161E	spt3D_V161E	DTAND_K145EV161E	DTAND_K145EV161E
Fig. 3 order				3	3	20	20	63	63	61	61	51	51	9	9	7	7	14	14	10	10	59	59	52	52	26	26	29	29	25	25	28	28	16	16	6	6	17	17	35	35	39	39	34	34	31	31	15	15
Cluster-param	6c
TBP (WT v. null)				WT	WT	null	null					null	null
TFIIA
K145E																						K	K			K	K	K	K					K	K	K	K			K	K	K	K					K	K
V161R,E														R	R	E	E	R	R	R	R	R	R	E	E	E	E	E	E	E	E	E	E	E	E	E	E	E	E	E	E	E	E	E	E	E	E	E	E
F182V								F	F	F	F									F	F			F	F	F	F	F	F	F	F	F	F	F	F	F	F	F	F
SPT3						S	S																			S	S	S	S	S	S	S	S							S	S	S	S	S	S	S	S
TAND										T	T	T	T					T	T			T	T			T	T			T	T			T	T			T	T	T	T			T	T			T	T
parameter filename (6cxxx.sav) -->						S		F		FT		T		R		E		RT		RF		KRT		EF		KEFST		KEFS		EFST		EFS		KEFT		KEF		EFT		KEST		KES		EST		ES		KET
Reaction Segment	Physiological analog	Output #	Step	k+	k-	k+	k-	k+	k-	k+	k-	k+	k-	k+	k-	k+	k-	k+	k-	k+	k-	k+	k-	k+	k-	k+	k-	k+	k-	k+	k-	k+	k-	k+	k-	k+	k-	k+	k-	k+	k-	k+	k-	k+	k-	k+	k-	k+	k-
IFT == FT	DTAND	T	1	100	0.01					500		500						500				500				500				500				500				500		500				500				500
FTFT == FT + FT	V161R	R	2	100	0.01									500				500		500		500
TT == T + T	V161R	R	3	100	0.01									500				500		500		500
FT + P == FTP	V161R,E	E	4	0.01	0.01									0.01	1	0.012	1	0.01	1	0.01	1	0.01	1	0.012	1	0.012	1	0.012	1	0.012	1	0.012	1	0.012	1	0.012	1	0.012	1	0.012	1	0.012	1	0.012	1	0.012	1	0.012	1
S + T == ST	Spt3D	S	5	0.1	0.01	0.02	1																			0.02	1	0.02	1	0.02	1	0.02	1							0.02	1	0.02	1	0.02	1	0.02	1
ST + P == STP	V161R,E	E	6	0.1	0.01									0.01	1	0.012	1	0.01	1	0.01	1	0.01	1	0.012	1	0.012	1	0.012	1	0.012	1	0.012	1	0.012	1	0.012	1	0.012	1	0.012	1	0.012	1	0.012	1	0.012	1	0.012	1
T + P == TP	V161R,E	E	7	1	0.01									0.1	1	0.12	1	0.1	1	0.1	1	0.1	1	0.12	1	0.12	1	0.12	1	0.12	1	0.12	1	0.12	1	0.12	1	0.12	1	0.12	1	0.12	1	0.12	1	0.12	1	0.12	1
STP + N == NTP + S	F182V	F	8	10	0.01			0.1		0.1										0.1				0.1		0.1		0.1		0.1		0.1		0.1		0.1		0.1
NTP + M == MNTP	K145E	K	9	1000	0.01																	10				10		10						10		10				10		10						10
MNTP == M + N + T + P			10	30	0.01																	300				300		300						300		300				300		300						300
TP + N == NTP	F182V	F	11	1000	0.01			10		10										10				10		10		10		10		10		10		10		10
FTP == PIC1			12	1000	0.01
PIC1 == RNA + FT + P			13	1	0.0001
STP == PIC2			14	1000	0.01
PIC2 == RNA + S + T + P			15	1	0.0001
RNA == X			16	1	0
Output 500 sec	Experimental Trxn Freq.			Simulated
RNA	2.6	1		3.37		2		3.338		3.34		3.78		2.2		2.535		2.24		2.25		2.5		2.55		2.258		2.258		1.85		1.86				2.9		2.554		2.444		2.444		2.03		2.036		2.86
PIC2 (SAGA)		2		2.19
PIC1 (TFIID)		3		1.27
NTP + MNTP		4		2.289
RNA change log2				0		-0.752749		-0.0137646		-0.0129005		0.165638		-0.615245		-0.410763		-0.58925		-0.582824		-0.43082		-0.402251		-0.577703		-0.577703		-0.865223		-0.857446				-0.216696		-0.39999		-0.463504		-0.463504		-0.731269		-0.727011		-0.236733
Experimental change log2			6	-0.014		-0.742		0.291		0.1135		-0.005		-0.501		-0.4045		-0.463		-0.618		-0.0625		-0.282		-0.769		-0.68		-0.7765		-0.781		-0.381		-0.1045		-0.443		-0.746		-0.62		-0.884		-0.7795		-0.2335
				%RANK						%RANK
		output		Obs	Sim					Obs	Sim
Cluster				6
Occ-Bur6 (IIB)-%R	pic6chip1	1		0.5445	2.29
Occ-Spt3-%R	pic6chip1	2		0.554	2.19
Occ-Taf1-%R	pic6chip1	3		0.399	1.26
Occ-Mot1-%R	pic6chip1	4		0.441	2.29
Occ-Spt15 (TBP)-%R	pic6chip2	1		0.521	5.7			6		0.622
Occ-Rpo21 (Rpb1)-%R	pic6chip2	2		0.419	3.4
Occ-Spt15 (F182V)/WT-%R
[truncated: 80 more columns]

## Sheet: 5g
Fig. 3 experiment				WT_WT	WT_WT	spt3D_Null	spt3D_Null	WT_F182V	WT_F182V	DTAND_F182V	DTAND_F182V	DTAND_Null	DTAND_Null	WT_V161R	WT_V161R	WT_V161E	WT_V161E	DTAND_V161R	DTAND_V161R	WT_V161RF182V	WT_V161RF182V	DTAND_K145EV161R	DTAND_K145EV161R	WT_V161EF182V	WT_V161EF182V	DTDS_K145EV161EF182V	DTDS_K145EV161EF182V	spt3D_K145EV161EF182V	spt3D_K145EV161EF182V	DTDS_V161EF182V	DTDS_V161EF182V	spt3D_V161EF182V	spt3D_V161EF182V	DTAND_K145EV161EF182V	DTAND_K145EV161EF182V	WT_K145EV161EF182V	WT_K145EV161EF182V	DTAND_V161EF182V	DTAND_V161EF182V	DTDS_K145EV161E	DTDS_K145EV161E	spt3D_K145EV161E	spt3D_K145EV161E	DTDS_V161E	DTDS_V161E	spt3D_V161E	spt3D_V161E	DTAND_K145EV161E	DTAND_K145EV161E
Fig. 3 order				3	3	20	20	63	63	61	61	51	51	9	9	7	7	14	14	10	10	59	59	52	52	26	26	29	29	25	25	28	28	16	16	6	6	17	17	35	35	39	39	34	34	31	31	15	15
Cluster-param	5g
TBP (WT v. null)				WT	WT	null	null					null	null
TFIIA
K145E																						K	K			K	K	K	K					K	K	K	K			K	K	K	K					K	K
V161R,E														R	R	E	E	R	R	R	R	R	R	E	E	E	E	E	E	E	E	E	E	E	E	E	E	E	E	E	E	E	E	E	E	E	E	E	E
F182V								F	F	F	F									F	F			F	F	F	F	F	F	F	F	F	F	F	F	F	F	F	F
SPT3						S	S																			S	S	S	S	S	S	S	S							S	S	S	S	S	S	S	S
TAND										T	T	T	T					T	T			T	T			T	T			T	T			T	T			T	T	T	T			T	T			T	T
parameter filename (5gxxx.sav) -->						S		F		FT		T		R		E		RT		RF		KRT		EF		KEFST		KEFS		EFST		EFS		KEFT		KEF		EFT		KEST		KES		EST		ES		KET
Reaction Segment	Physiological analog	Output #	Step	k+	k-	k+	k-	k+	k-	k+	k-	k+	k-	k+	k-	k+	k-	k+	k-	k+	k-	k+	k-	k+	k-	k+	k-	k+	k-	k+	k-	k+	k-	k+	k-	k+	k-	k+	k-	k+	k-	k+	k-	k+	k-	k+	k-	k+	k-
IFT == FT	DTAND	T	1	0.3	10					1		1						1				1				2		1		2		1		1				1		2		1		2		1		1
FTFT == FT + FT	V161R	R	2	1	10									100	1			100	1	100	1	100	1			3		3		3		3								3		3		3		3
TT == T + T	V161R	R	3	0.03	10									100	1			100	1	100	1	100	1			0.1		0.1		0.1		0.1								0.1		0.1		0.1		0.1
FT + P == FTP	V161R,E	E	4	1	0.01									0.2	1	0.2	1	0.2	1	0.2	1	0.2	1	0.2	1	0.2	1	0.2	1	0.2	1	0.2	1	0.2	1	0.2	1	0.2	1	0.2	1	0.2	1	0.2	1	0.2	1	0.2	1
S + T == ST	Spt3D	S	5	100	0.01	0.1	100																			1	10	1	10	1	10	1	10							1	10	1	10	1	10	1	10
ST + P == STP	V161R,E	E	6	10	0.01									2	1	2	1	2	1	0.5	1	2	1	2	1	2	1	2	1	2	1	2	1	2	1	2	1	2	1	2	1	2	1	2	1	2	1	2	1
T + P == TP	V161R,E	E	7	1	0.01									0.2	1	0.2	1	0.2	1	0.2	1	0.2	1	0.2	1	0.2	1	0.2	1	0.2	1	0.2	1	0.2	1	0.2	1	0.2	1	0.2	1	0.2	1	0.2	1	0.2	1	0.2	1
STP + N == NTP + S	F182V	F	8	1000	0.01			300		300										300				300		300		300		300		300		300		300		300
NTP + M == MNTP	K145E	K	9	1	10																		30				30		30						30		30				30		30						30
MNTP == M + N + T + P			10	3	0.01																	10				10		10						10		10				10		10						10
TP + N == NTP	F182V	F	11	1000	0.01			100		100										100				100		100		100		100		100		100		100		100
FTP == PIC1			12	1000	0.01
PIC1 == RNA + FT + P			13	1	0.0001
STP == PIC2			14	1000	0.01
PIC2 == RNA + S + T + P			15	3	0.0001
RNA == X			16	1	0
Output 500sec	Experimental Trxn Freq.
RNA	2.3	1		4.8		3.215		8.248		8.14		4.738		3.922		3.89		4.1		4.3		7.8		4.73		2.4		2.1		2.265		2.02		5.29		5.2		4.787		2.25		2		2.1		1.86		4.54
PIC2 (SAGA)		2		1.5
PIC1 (TFIID)		3		0.124
NTP + MNTP		4		8.1
RNA change log2				0		-0.578216		0.78101		0.761994		-0.0187562		-0.291445		-0.303264		-0.22741		-0.158698		0.70044		-0.0211942		-1		-1.19265		-1.08352		-1.24868		0.140233		0.115477		-0.0039126		-1.09311		-1.26303		-1.19265		-1.36773		-0.0803421
Experimental change log2			5	0.0085		-0.3765		0.746		0.661		0.113		-0.2975		-0.314		-0.098		-0.3215		0.475		-0.144		-0.283		-0.2475		-0.323		-0.315		-0.0855		-0.042		-0.222		-0.2715		-0.132		-0.475		-0.3855		0.049
				%RANK
		output		Obs	Sim
Cluster				5
Occ-Bur6 (IIB)-%R	pic6chip1	1		0.675	8.1
Occ-Spt3-%R	pic6chip1	2		0.4885	1.57
Occ-Taf1-%R	pic6chip1	3		0.401	0.124
Occ-Mot1-%R	pic6chip1	4		0.476	2.877
Occ-Spt15 (TBP)-%R	pic6chip2	1		0.496	9.8			9.7
Occ-Rpo21 (Rpb1)-%R	pic6chip2	2		0.4055	1.7
Occ-Spt15 (F182V)/WT-%R										0.788
[truncated: 80 more columns]

## Sheet: 4a
Fig. 3 experiment				WT_WT	WT_WT	spt3D_Null	spt3D_Null	WT_F182V	WT_F182V	DTAND_F182V	DTAND_F182V	DTAND_Null	DTAND_Null	WT_V161R	WT_V161R	WT_V161E	WT_V161E	DTAND_V161R	DTAND_V161R	WT_V161RF182V	WT_V161RF182V	DTAND_K145EV161R	DTAND_K145EV161R	WT_V161EF182V	WT_V161EF182V	DTDS_K145EV161EF182V	DTDS_K145EV161EF182V	spt3D_K145EV161EF182V	spt3D_K145EV161EF182V	DTDS_V161EF182V	DTDS_V161EF182V	spt3D_V161EF182V	spt3D_V161EF182V	DTAND_K145EV161EF182V	DTAND_K145EV161EF182V	WT_K145EV161EF182V	WT_K145EV161EF182V	DTAND_V161EF182V	DTAND_V161EF182V	DTDS_K145EV161E	DTDS_K145EV161E	spt3D_K145EV161E	spt3D_K145EV161E	DTDS_V161E	DTDS_V161E	spt3D_V161E	spt3D_V161E	DTAND_K145EV161E	DTAND_K145EV161E
Fig. 3 order				3	3	20	20	63	63	61	61	51	51	9	9	7	7	14	14	10	10	59	59	52	52	26	26	29	29	25	25	28	28	16	16	6	6	17	17	35	35	39	39	34	34	31	31	15	15
Cluster-param	4a
TBP (WT v. null)				WT	WT	null	null					null	null
TFIIA
K145E																						K	K			K	K	K	K					K	K	K	K			K	K	K	K					K	K
V161R,E														R	R	E	E	R	R	R	R	R	R	E	E	E	E	E	E	E	E	E	E	E	E	E	E	E	E	E	E	E	E	E	E	E	E	E	E
F182V								F	F	F	F									F	F			F	F	F	F	F	F	F	F	F	F	F	F	F	F	F	F
SPT3						S	S																			S	S	S	S	S	S	S	S							S	S	S	S	S	S	S	S
TAND										T	T	T	T					T	T			T	T			T	T			T	T			T	T			T	T	T	T			T	T			T	T
parameter filename (4axxx.sav) -->						S		F		FT		T		R		E		RT		RF		KRT		EF		KEFST		KEFS		EFST		EFS		KEFT		KEF		EFT		KEST		KES		EST		ES		KET
Reaction Segment	Physiological analog	Output #	Step	k+	k-	k+	k-	k+	k-	k+	k-	k+	k-	k+	k-	k+	k-	k+	k-	k+	k-	k+	k-	k+	k-	k+	k-	k+	k-	k+	k-	k+	k-	k+	k-	k+	k-	k+	k-	k+	k-	k+	k-	k+	k-	k+	k-	k+	k-
IFT == FT	DTAND	T	1	0.01	1000					1	1	1	1					1	1			1	1			1	1			1	1			1	1			1	1	1	1			1	1			1	1
FTFT == FT + FT	V161R	R	2	0.01	1000									1	1			1	1	1	1	1	1
TT == T + T	V161R	R	3	0.01	1000									1	1			1	1	1	1	1	1
FT + P == FTP	V161R,E	E	4	0.01	0.01									0.005		0.005		0.005		0.005		0.005		0.005		0.005		0.005		0.005		0.005		0.005		0.005		0.005		0.005		0.005		0.005		0.005		0.005
S + T == ST	Spt3D	S	5	1	0.01	0.1																				0.1		0.1		0.1		0.1								0.1		0.1		0.1		0.1
ST + P == STP	V161R,E	E	6	0.01	0.01									0.005		0.005		0.005		0.005		0.005		0.005		0.005		0.005		0.005		0.005		0.005		0.005		0.005		0.005		0.005		0.005		0.005		0.005
T + P == TP	V161R,E	E	7	0.01	0.01									0.005		0.005		0.005		0.005		0.005		0.005		0.005		0.005		0.005		0.005		0.005		0.005		0.005		0.005		0.005		0.005		0.005		0.005
STP + N == NTP + S	F182V	F	8	1000	0.01			10		10										10				10		10		10		10		10		10		10		10
NTP + M == MNTP	K145E	K	9	1000	0.01																	10				10		10						10		10				10		10						10
MNTP == M + N + T + P			10	1000	0.01
TP + N == NTP	F182V	F	11	1000	0.01			10		10										10				10		10		10		10		10		10		10		10
FTP == PIC1			12	1000	0.01
PIC1 == RNA + FT + P			13	1	0.0001
STP == PIC2			14	1000	0.01
PIC2 == RNA + S + T + P			15	1	0.0001
RNA == X			16	1	0
Output 500 sec	Experimental Trxn Freq.			Simulated										0.08		0.004		0.41		0.745		0.407		0.04
RNA	0.8	1		0.007		0.001		0.07		0.07		0.008		0.0435		0.006		0.2		0.405		0.208		0.06		0.008		0.007		0.008		0.007		0.06		0.06		0.06		0.00134		0.001		0.001		0.001		0.007
PIC2 (SAGA)		2		0.07
PIC1 (TFIID)		3		0
NTP + MNTP		4		0
RNA change log2				0		-0.0171751		0.168976		0.168976		0.00284275		0.100294		-0.00284836		0.465369		0.835932		0.481764		0.143441		0.00284275		0		0.00284275		0		0.143441		0.143441		0.143441		-0.0161964		-0.0171751		-0.0171751		-0.0171751		0
Experimental change log2			4	0.031		-0.2755		0.163		0.056		-0.085		0.3795		0.017		0.717		0.782		0.446		0.047		-0.0765		-0.0895		-0.034		-0.14		0.187		0.083		0.115		-0.047		-0.013		-0.179		-0.1875		0.259
				%RANK						%RANK
		output		Obs	Sim					Obs	Sim
Cluster				4											Occ-Bur6 (IIB)-%R
Occ-Bur6 (IIB)-%R	pic6chip1	1		0.2555	0										Occ-Spt3-%R
Occ-Spt3-%R	pic6chip1	2		0.4825	0.007										Occ-Taf1-%R
Occ-Taf1-%R	pic6chip1	3		0.2055	0										Occ-Mot1-%R
Occ-Mot1-%R	pic6chip1	4		0.2635	0										Occ-Spt15 (TBP)-%R
Occ-Spt15 (TBP)-%R	pic6chip2	1		0.175	0					0.2865	0.09				Occ-Rpo21 (Rpb1)-%R
Occ-Rpo21 (Rpb1)-%R	pic6chip2	2		0.32	0
Occ-Spt15 (F182V)/WT-%R
[truncated: 78 more columns]

## Sheet: 8b
Fig. 3 experiment				WT_WT	WT_WT	spt3D_Null	spt3D_Null	WT_F182V	WT_F182V	DTAND_F182V	DTAND_F182V	DTAND_Null	DTAND_Null	WT_V161R	WT_V161R	WT_V161E	WT_V161E	DTAND_V161R	DTAND_V161R	WT_V161RF182V	WT_V161RF182V	DTAND_K145EV161R	DTAND_K145EV161R	WT_V161EF182V	WT_V161EF182V	DTDS_K145EV161EF182V	DTDS_K145EV161EF182V	spt3D_K145EV161EF182V	spt3D_K145EV161EF182V	DTDS_V161EF182V	DTDS_V161EF182V	spt3D_V161EF182V	spt3D_V161EF182V	DTAND_K145EV161EF182V	DTAND_K145EV161EF182V	WT_K145EV161EF182V	WT_K145EV161EF182V	DTAND_V161EF182V	DTAND_V161EF182V	DTDS_K145EV161E	DTDS_K145EV161E	spt3D_K145EV161E	spt3D_K145EV161E	DTDS_V161E	DTDS_V161E	spt3D_V161E	spt3D_V161E	DTAND_K145EV161E	DTAND_K145EV161E
Fig. 3 order				3	3	20	20	63	63	61	61	51	51	9	9	7	7	14	14	10	10	59	59	52	52	26	26	29	29	25	25	28	28	16	16	6	6	17	17	35	35	39	39	34	34	31	31	15	15
Cluster-param	8b
TBP (WT v. null)				WT	WT	null	null					null	null
TFIIA
K145E																						K	K			K	K	K	K					K	K	K	K			K	K	K	K					K	K
V161R,E														R	R	E	E	R	R	R	R	R	R	E	E	E	E	E	E	E	E	E	E	E	E	E	E	E	E	E	E	E	E	E	E	E	E	E	E
F182V								F	F	F	F									F	F			F	F	F	F	F	F	F	F	F	F	F	F	F	F	F	F
SPT3						S	S																			S	S	S	S	S	S	S	S							S	S	S	S	S	S	S	S
TAND										T	T	T	T					T	T			T	T			T	T			T	T			T	T			T	T	T	T			T	T			T	T
parameter filename (8bxxx.sav) -->						S		F		FT		T		R		E		RT		RF		KRT		EF		KEFST		KEFS		EFST		EFS		KEFT		KEF		EFT		KEST		KES		EST		ES		KET
Reaction Segment	Physiological analog	Output #	Step	k+	k-	k+	k-	k+	k-	k+	k-	k+	k-	k+	k-	k+	k-	k+	k-	k+	k-	k+	k-	k+	k-	k+	k-	k+	k-	k+	k-	k+	k-	k+	k-	k+	k-	k+	k-	k+	k-	k+	k-	k+	k-	k+	k-	k+	k-
IFT == FT	DTAND	T	1	100	0.01					500		500						500				500				500				500				500				500		500				500				500
FTFT == FT + FT	V161R	R	2	100	0.01									500				500		500		500
TT == T + T	V161R	R	3	100	0.01									500				500		500		500
FT + P == FTP	V161R,E	E	4	0.1	0.01									0.03	1	0.04	1	0.03	1	0.03	1	0.03	1	0.04	1	0.04	1	0.04	1	0.04	1	0.04	1	0.04	1	0.04	1	0.04	1	0.04	1	0.04	1	0.04	1	0.04	1	0.04	1
S + T == ST	Spt3D	S	5	100	0.01	4	100																			4	100	4	100	4	100	4	100							4	100	4	100	4	100	4	100
ST + P == STP	V161R,E	E	6	0.2	0.01									0.03	1	0.04	1	0.03	1	0.03	1	0.03	1	0.04	1	0.04	1	0.04	1	0.04	1	0.04	1	0.04	1	0.04	1	0.04	1	0.04	1	0.04	1	0.04	1	0.04	1	0.04	1
T + P == TP	V161R,E	E	7	30	0.01									1	1	1	1	1	1	1	1	1	1	1	1	1	1	1	1	1	1	1	1	1	1	1	1	1	1	1	1	1	1	1	1	1	1	1	1
STP + N == NTP + S	F182V	F	8	1	0.01			0.1		0.1										0.1				0.1		0.1		0.1		0.1		0.1		0.1		0.1		0.1
NTP + M == MNTP	K145E	K	9	1000	0.01																	10				10		10						10		30				10		10						10
MNTP == M + N + T + P			10	100	0.01
TP + N == NTP	F182V	F	11	1000	0.01			30		30										30				30		30		30		30		30		30		30		30
FTP == PIC1			12	1000	0.01
PIC1 == RNA + FT + P			13	1.3	0.0001
STP == PIC2			14	1000	0.01
PIC2 == RNA + S + T + P			15	1	0.0001
RNA == X			16	1	0
Output 500 sec	Experimental Trxn Freq.			Simulated
RNA	3.75	1		6.25		4.5		5.74		5.75		6.24		5.12		5.97		5.1		5.11		5		5.88		4.87		4.87		5.13		5.15		5.7		5.8		5.92		4.95		4.97		5.22		5.22		5.76
PIC2 (SAGA)		2		2.3
PIC1 (TFIID)		3		3.076
NTP + MNTP		4		3.123
RNA change log2				0		-0.473931		-0.122805		-0.120294		-0.00231016		-0.287712		-0.0661253		-0.293359		-0.290533		-0.321928		-0.08804		-0.359934		-0.359934		-0.284897		-0.279284		-0.132894		-0.107803		-0.078259		-0.336428		-0.33061		-0.259806		-0.259806		-0.117787
Experimental change log2			8	-0.038		-0.32		-0.237		-0.328		-0.1		-0.252		-0.072		-0.446		-0.5045		-0.43		-0.206		-0.46		-0.3955		-0.496		-0.457		-0.3085		-0.107		-0.228		-0.57		-0.442		-0.513		-0.428		-0.291
Additional steps
				%RANK						%RANK
		output		Obs	Sim					Obs	Sim
Cluster				8
Occ-Bur6 (IIB)-%R	pic6chip1	1		0.484	3.1
Occ-Spt3-%R	pic6chip1	2		0.5745	2.28
Occ-Taf1-%R	pic6chip1	3		0.559	3.075
Occ-Mot1-%R	pic6chip1	4		0.556	3.086
Occ-Spt15 (TBP)-%R	pic6chip2	1		0.5385	8.5					0.405	8.37
Occ-Rpo21 (Rpb1)-%R	pic6chip2	2		0.5145	5.35
Occ-Spt15 (F182V)/WT-%R
[truncated: 80 more columns]

## Sheet: chip Smry
Priority	correl coeff		Cluster	ChIP	sim Occ	exp %R	Exp %RANK	Sim %RANK	Sim norm to 1	Order	Cluster		Occ ratio (experimental cluster median)	Occ sub bkd (experimental cluster median)	Bur6	Mot1	Rpo21 (Rpb1)	Spt15 (TBP)	Spt3	Taf1	Taf5	Taf6	Taf9	TFIID	Rpb2	Rpb7	pol II
	0.770188	1	3a	Occ-Bur6 (IIB)-%R	3.2	0.58	0.6	0.6	0.367816	1	3	Bur6	0.330764	395.473	395.473
0.776101		1	4a	Occ-Bur6 (IIB)-%R	0	0.2555	0	0	0	1	4	Bur6	0.116322	-18.5308	-18.5308
		1	5g	Occ-Bur6 (IIB)-%R	8.1	0.675	1	1	0.931034	1	5	Bur6	0.385016	458.804	458.804
		1	6b	Occ-Bur6 (IIB)-%R	2.29	0.5445	0.4	0.2	0.263218	1	6	Bur6	0.315068	317.964	317.964
		1	8b	Occ-Bur6 (IIB)-%R	3.1	0.484	0.2	0.4	0.356322	1	8	Bur6	0.284067	291.789	291.789
		1	9b	Occ-Bur6 (IIB)-%R	3.6	0.638	0.8	0.8	0.413793	1	9	Bur6	0.395608	462.291	462.291
2	0.877932	4	3a	Occ-Mot1-%R	3.2	0.598	0.8	0.8	0.475483	2	3	Mot1	0.257643	1050.08		1050.08
		4	4a	Occ-Mot1-%R	0	0.2635	0	0	0	2	4	Mot1	0.0565439	268.059		268.059
		4	5g	Occ-Mot1-%R	2.877	0.476	0.4	0.4	0.427489	2	5	Mot1	0.229896	766.929		766.929
1		4	6b	Occ-Mot1-%R	2.29	0.441	0.2	0.2	0.340267	2	6	Mot1	0.15702	632.588		632.588
		4	8b	Occ-Mot1-%R	3.086	0.556	0.6	0.6	0.458544	2	8	Mot1	0.260023	1005.5		1005.5
3		4	9b	Occ-Mot1-%R	3.6	0.621	1	1	0.534918	2	9	Mot1	0.369049	1531.4		1531.4
	0.871377	6	3a	Occ-pol II-%R	5.075	0.5105	0.6	0.6	0.735507	3	3	Rpo21 (Rpb1)	0.0463175	142.974			142.974
		6	4a	Occ-pol II-%R	0	0.32	0	0	0	3	4	Rpo21 (Rpb1)	-0.370433	-566.191			-566.191
		6	5g	Occ-pol II-%R	1.7	0.4055	0.2	0.2	0.246377	3	5	Rpo21 (Rpb1)	-0.129506	19.8267			19.8267
		6	6b	Occ-pol II-%R	3.4	0.419	0.4	0.4	0.492754	3	6	Rpo21 (Rpb1)	-0.0936018	-146.834			-146.834
		6	8b	Occ-pol II-%R	5.35	0.5145	0.8	0.8	0.775362	3	8	Rpo21 (Rpb1)	0.0230243	132.55			132.55
		6	9b	Occ-pol II-%R	6.3	0.652	1	1	0.913043	3	9	Rpo21 (Rpb1)	0.274603	696.69			696.69
	0.917569	5	3a	Occ-Spt15 (TBP)-%R	8.4	0.4925	0.2	0.4	0.848485	4	3	Spt15 (TBP)	0.440695	663.356				663.356
		5	4a	Occ-Spt15 (TBP)-%R	0	0.175	0	0	0	4	4	Spt15 (TBP)	0.123096	-134.699				-134.699
		5	5g	Occ-Spt15 (TBP)-%R	9.8	0.496	0.4	0.8	0.989899	4	5	Spt15 (TBP)	0.390215	509.617				509.617
		5	6b	Occ-Spt15 (TBP)-%R	5.7	0.521	0.6	0.2	0.575758	4	6	Spt15 (TBP)	0.42631	475.618				475.618
		5	8b	Occ-Spt15 (TBP)-%R	8.5	0.5385	0.8	0.6	0.858586	4	8	Spt15 (TBP)	0.45756	681.697				681.697
		5	9b	Occ-Spt15 (TBP)-%R	10	0.645	1	1	1.0101	4	9	Spt15 (TBP)	0.627982	966.938				966.938
	0.715338	2	3a	Occ-Spt3-%R	1.9	0.577	0.8	0.4	0.477387	5	3	Spt3	0.103824	-17.0346					-17.0346
		2	4a	Occ-Spt3-%R	0.007	0.4825	0	0	0.00175879	5	4	Spt3	0.144081	19.2124					19.2124
		2	5g	Occ-Spt3-%R	1.57	0.4885	0.2	0.2	0.394472	5	5	Spt3	0.140042	82.7333					82.7333
		2	6b	Occ-Spt3-%R	2.19	0.554	0.4	0.6	0.550251	5	6	Spt3	0.161988	83.1295					83.1295
		2	8b	Occ-Spt3-%R	2.28	0.5745	0.6	0.8	0.572864	5	8	Spt3	0.124635	31.4973					31.4973
		2	9b	Occ-Spt3-%R	3.656	0.664	1	1	0.918593	5	9	Spt3	0.236775	262.548					262.548
4	0.741094	3	3a	Occ-TFIID-%R	3.2	0.4685	0.6	1	0.842105	6	3	Taf1	0.496195	713.531						713.531
		3	4a	Occ-TFIID-%R	0	0.2055	0	0	0	6	4	Taf1	0.239252	202.949						202.949
		3	5g	Occ-TFIID-%R	0.124	0.401	0.4	0.2	0.0326316	6	5	Taf1	0.394592	457.749						457.749
		3	6b	Occ-TFIID-%R	1.26	0.399	0.2	0.4	0.331579	6	6	Taf1	0.366179	429.727						429.727
5		3	8b	Occ-TFIID-%R	3.075	0.559	0.8	0.8	0.809211	6	8	Taf1	0.528142	630.35						630.35
		3	9b	Occ-TFIID-%R	2.56	0.687	1	0.6	0.673684	6	9	Taf1	0.67185	1071.75						1071.75
		7	3a	TBP-F182V DTAND	#REF!	0.797	1	#REF!		6.1
		7	4a	TBP-F182V DTAND	0	0.2865	0	#REF!		6.1
		7	5g	TBP-F182V DTAND	#REF!	0.788	0.8	#REF!		6.1
		7	6b	TBP-F182V DTAND	6	0.622	0.4	#REF!		6.1
		7	8b	TBP-F182V DTAND	0	0.405	0.2	#REF!		6.1
		7	9b	TBP-F182V DTAND	10	0.669	0.6	#REF!		6.1
	0.689212			Occ-TFIID-%R	3.2					7	3	Taf5	0.202746	-65.973							-65.973
				Occ-TFIID-%R	0					7	4	Taf5	0.0622025	-290.536							-290.536
				Occ-TFIID-%R	0.124					7	5	Taf5	0.139906	-98.6813							-98.6813
				Occ-TFIID-%R	1.26					7	6	Taf5	0.0809797	-179.574							-179.574
				Occ-TFIID-%R	3.075					7	8	Taf5	0.225998	-82.2606							-82.2606
				Occ-TFIID-%R	2.56					7	9	Taf5	0.366999	29.6156							29.6156
	0.541709			Occ-TFIID-%R	3.2					8	3	Taf6	0.44157	312.24								312.24
				Occ-TFIID-%R	0					8	4	Taf6	0.449565	301.98								301.98
				Occ-TFIID-%R	0.124					8	5	Taf6	0.395905	252.782								252.782
				Occ-TFIID-%R	1.26					8	6	Taf6	0.457765	361.822								361.822
				Occ-TFIID-%R	3.075					8	8	Taf6	0.512353	430.105								430.105
				Occ-TFIID-%R	2.56					8	9	Taf6	0.694002	615.445								615.445
	0.479959			Occ-TFIID-%R	3.2					9	3	Taf9	0.317457	140.632									140.632
				Occ-TFIID-%R	0					9	4	Taf9	0.245978	153.232									153.232
				Occ-TFIID-%R	0.124					9	5	Taf9	0.193846	86.8142									86.8142
				Occ-TFIID-%R	1.26					9	6	Taf9	0.26926	164.559									164.559
				Occ-TFIID-%R	3.075					9	8	Taf9	0.320288	268.602									268.602
				Occ-TFIID-%R	2.56					9	9	Taf9	0.533266	536.253									536.253
				Occ-TFIID-%R	3.2					10	3	TFIID	0.379513	226.436										226.436
				Occ-TFIID-%R	0					10	4	TFIID	0.242615	178.091										178.091
				Occ-TFIID-%R	0.124					10	5	TFIID	0.294219	169.798										169.798
				Occ-TFIID-%R	1.26					10	6	TFIID	0.31772	263.191										263.191
				Occ-TFIID-%R	3.075					10	8	TFIID	0.41632	349.353										349.353
				Occ-TFIID-%R	2.56					10	9	TFIID	0.602558	575.849										575.849
	0.954361			Occ-pol II-%R	5.075					11	3	Rpb2	0.146064	117.116											117.116
				Occ-pol II-%R	0					11	4	Rpb2	-0.184295	-741.542											-741.542
				Occ-pol II-%R	1.7					11	5	Rpb2	0.0163698	-256.321											-256.321
				Occ-pol II-%R	3.4					11	6	Rpb2	0.0446338	-128.466											-128.466
				Occ-pol II-%R	5.35					11	8	Rpb2	0.126195	123.28											123.28
				Occ-pol II-%R	6.3					11	9	Rpb2	0.367672	644.69											644.69
	0.852347			Occ-pol II-%R	5.075					12	3	Rpb7	0.150989	-252.555												-252.555
				Occ-pol II-%R	0					12	4	Rpb7	-0.216202	-723.667												-723.667
				Occ-pol II-%R	1.7					12	5	Rpb7	0.0717174	-278.93												-278.93
				Occ-pol II-%R	3.4					12	6	Rpb7	0.11494	-264.587												-264.587
				Occ-pol II-%R	5.35					12	8	Rpb7	0.121676	-246.255												-246.255
				Occ-pol II-%R	6.3					12	9	Rpb7	0.460887	155.52												155.52
				Occ-pol II-%R	5.075					13	3	pol II	0.146064	117.116													117.116
				Occ-pol II-%R	0					13	4	pol II	-0.216202	-723.667													-723.667
				Occ-pol II-%R	1.7					13	5	pol II	0.0163698	-256.321													-256.321
				Occ-pol II-%R	3.4					13	6	pol II	0.0446338	-146.834													-146.834
				Occ-pol II-%R	5.35					13	8	pol II	0.121676	123.28													123.28
				Occ-pol II-%R	6.3					13	9	pol II	0.367672	644.69													644.69
	0.902125			RNA	5.1					14	3	P48	2.9	2.9														2.9
				RNA	0.007					14	4	P48	0.8	0.8														0.8
				RNA	4.8					14	5	P48	2.3	2.3														2.3
				RNA	3.37					14	6	P48	2.6	2.6														2.6
				RNA	6.25					14	8	P48	3.75	3.75														3.75
				RNA	8.978					14	9	P48	8.1	8.1														8.1

## Sheet: SummaryExpression
parameter filename (9exxx.sav) -->	Sim RNA change log2	Experimental change log2	cluster	parameter filename (9exxx.sav) -->	Sim RNA change log2	Experimental change log2	c9	parameter filename (3axxx.sav) -->	Sim RNA change log2	Experimental change log2	c3	parameter filename (6cxxx.sav) -->	Sim RNA change log2	Experimental change log2	c6	parameter filename (5gxxx.sav) -->	Sim RNA change log2	Experimental change log2	c5	parameter filename (4axxx.sav) -->	Sim RNA change log2	Experimental change log2	c4	parameter filename (8bxxx.sav) -->	Sim RNA change log2	Experimental change log2	c8
	9	9			9	9			3	3			6	6			5	5			4	4			8	8
	0	0.0225	9		0	0.0225	9		0	0.0415	3		0	0.033	6		0	0.019	5		0.00284275	-0.006	4		0	0.0115	8
	0	0.028	9		0	0.028	9		0	0.004	3		0	0.021	6		0	0.006	5	T	0.00284275	-0.093	4		0	-0.008	8
E	-0.204771	-0.229	9	E	-0.204771	-0.229	9	R	-0.212994	-0.084	3	R	-0.615245	-0.501	6	R	-0.291445	-0.2975	5	R	0.100294	0.3795	4	R	-0.287712	-0.252	8
EF	-0.212198	-0.174	9	EF	-0.212198	-0.174	9	EFS	-0.0968105	0.303	3	EFS	-0.857446	-0.781	6	EFS	-1.24868	-0.315	5	EFS	0	-0.14	4	EFS	-0.279284	-0.457	8
EFS	-0.302456	-0.1055	9	EFS	-0.302456	-0.1055	9	KE	0.102889	0.062	3	KE	-0.231698	-0.1205	6	KE	-0.0803421	-0.028	5	KE	-0.00284836	0.043	4	KE	-0.120294	-0.183	8
EFST	-0.302456	-0.169	9	EFST	-0.302456	-0.169	9	KET	0.263034	0.1725	3	KET	-0.236733	-0.2335	6	KET	-0.0803421	0.049	5	KET	0	0.259	4	KET	-0.117787	-0.291	8
EFT	-0.369381	-0.3925	9	EFT	-0.369381	-0.3925	9	KF	0.563302	0.6365	3	KF	0.229104	0.193	6	KF	0.718818	0.563	5	KST	-0.0142984	-0.076	4	KF	-0.265345	-0.2555	8
ES	-0.148472	-0.041	9	ES	-0.148472	-0.041	9	EF	0.0224549	0.031	3	EF	-0.402251	-0.282	6	EF	-0.0211942	-0.144	5	EF	0.143441	0.047	4	EF	-0.08804	-0.206	8
EST	-0.298498	-0.206	9	EST	-0.298498	-0.206	9	KRS	0.0824622	0.473	3	KRS	-0.641717	-0.701	6	KRS	-0.61227	-0.113	5	KRS	0.0775531	0.2755	4	KRS	-0.512925	-0.529	8
ET	-0.207366	-0.334	9	ET	-0.207366	-0.334	9	EFT	0.124588	0.029	3	EFT	-0.39999	-0.443	6	EFT	-0.0039126	-0.222	5	EFT	0.143441	0.115	4	EFT	-0.078259	-0.228	8
F	0.0886534	0.085	9	F	0.0886534	0.085	9	F	0.507484	0.716	3	F	-0.0137646	0.291	6	F	0.78101	0.746	5	F	0.168976	0.163	4	F	-0.122805	-0.237	8
FS	-0.221536	0.1255	9	FS	-0.221536	0.1255	9	RT	0.12718	0.051	3	RT	-0.58925	-0.463	6	RT	-0.22741	-0.098	5	RT	0.465369	0.717	4	RT	-0.293359	-0.446	8
FST	-0.221536	0.0645	9	FST	-0.221536	0.0645	9	KRF	0.436099	-0.0075	3	KRF	-0.396605	-0.3645	6	KRF	0.718818	-0.118	5	KRF	1.29377	0.723	4	KRF	-0.304719	-0.279	8
FT	0.0868388	0.0765	9	FT	0.0868388	0.0765	9	KEFS	-0.0974156	0.3575	3	KEFS	-0.577703	-0.68	6	KEFS	-1.19265	-0.2475	5	KEFS	0	-0.0895	4	KEFS	-0.359934	-0.3955	8
K	-0.0125888	0.025	9	K	-0.0125888	0.025	9	E	-0.246161	-0.0875	3	E	-0.410763	-0.4045	6	E	-0.303264	-0.314	5	E	-0.00284836	0.017	4	E	-0.0661253	-0.072	8
KE	-0.244196	-0.121	9	KE	-0.244196	-0.121	9	K	0.191761	0.212	3	K	0.188358	0.006	6	K	0.273018	0.163	5		0.00284275	-0.007	4	K	-0.296191	-0.147	8
KEF	-0.200148	-0.129	9	KEF	-0.200148	-0.129	9	KFT	0.670982	0.67	3	KFT	0.210726	-0.0485	6	KFT	0.718818	0.487	5	KFT	0.181576	-0.035	4	KFT	-0.265345	-0.382	8
KEFS	-0.278869	-0.065	9	KEFS	-0.278869	-0.065	9	ES	-0.098021	0.2845	3	ES	-0.727011	-0.7795	6	ES	-1.36773	-0.3855	5	ES	-0.0171751	-0.1875	4	ES	-0.259806	-0.428	8
KEFST	-0.278869	-0.246	9	KEFST	-0.278869	-0.246	9	EST	0.185556	0.188	3	EST	-0.731269	-0.884	6	EST	-1.19265	-0.475	5	EST	-0.0171751	-0.179	4	EST	-0.259806	-0.513	8
KEFT	-0.513563	-0.499	9	KEFT	-0.513563	-0.499	9	FS	0.0140752	0.65	3	FS	-0.84971	-0.5715	6	FS	-0.567041	0.02	5	FS	0.00284275	-0.0705	4	FS	-0.717857	-0.4055	8
KES	-0.312598	-0.0545	9	KES	-0.312598	-0.0545	9	KRST	0.415037	0.398	3	KRST	-0.641717	-0.7915	6	KRST	-0.540568	-0.164	5	KRST	0.806948	0.687	4	KRST	-0.506353	-0.588	8
KEST	-0.312398	-0.227	9	KEST	-0.312398	-0.227	9	RFT	0.731865	0.155	3	RFT	-0.578342	-0.375	6	RFT	0.481127	0.0425	5	RFT	1.59347	0.5105	4	RFT	-0.287712	-0.469	8
KET	-0.244196	-0.299	9	KET	-0.244196	-0.299	9	KT	0.473252	0.459	3	KT	0.195852	-0.116	6	KT	0.263034	0.2935	5	K	0	-0.012	4	KT	-0.293359	-0.3285	8
KF	0.0966403	-0.019	9	KF	0.0966403	-0.019	9	KEFT	0.160465	0.092	3	KEFT		-0.381	6	KEFT	0.140233	-0.0855	5	KEFT	0.143441	0.187	4	KEFT	-0.132894	-0.3085	8
KFS	-0.19554	0.008	9	KFS	-0.19554	0.008	9	KRFT	0.446516	0.209	3	KRFT	-0.396605	-0.323	6	KRFT	0.70044	0.1105	5	KRFT	1.59347	0.689	4	KRFT	-0.310432	-0.4665	8
KFST	-0.20292	0.006	9	KFST	-0.20292	0.006	9	RFS	0.0280144	0.272	3	RFS	-0.924117	-0.69	6	RFS	-0.340837	-0.2265	5	RFS	0.721517	0.12	4	RFS	-0.516223	-0.4565	8
KFT	0.0951367	-0.009	9	KFT	0.0951367	-0.009	9	ST	0.304855	0.2	3	ST	-0.752749	-0.857	6	ST	-0.192645	-0.442	5	S	-0.0171751	-0.273	4	ST	-0.473931	-0.432	8
KR	-0.265286	-0.292	9	KR	-0.265286	-0.292	9	KES	-0.0931848	0.538	3	KES	-0.463504	-0.62	6	KES	-1.26303	-0.132	5	KES	-0.0171751	-0.013	4	KES	-0.33061	-0.442	8
KRF	-0.479333	-0.452	9	KRF	-0.479333	-0.452	9	KS	0.337683	0.549	3	KS	-0.43082	-0.513	6	KS	-0.514573	0.014	5	ST	-0.0142984	-0.304	4	KS	-0.680382	-0.389	8
KRFS	-0.608126	-0.07	9	KRFS	-0.608126	-0.07	9	KRFST	0.286417	0.25	3	KRFST	-0.659865	-0.833	6	KRFST	-0.0931094	-0.307	5	KRFST	0.97126	0.307	4	KRFST	-0.53952	-0.547	8
KRFST	-0.608126	-0.1995	9	KRFST	-0.608126	-0.1995	9	ET	-0.0228099	0.0375	3	ET	-0.43082	-0.495	6	ET	-0.306978	-0.226	5	ET	0	-0.001	4	ET	-0.0685439	-0.32	8
KRFT	-0.39472	-0.342	9	KRFT	-0.39472	-0.342	9	KST	0.491476	0.5295	3	KST	-0.43082	-0.648	6	KST	-0.138706	-0.058	5	KS	-0.0171751	-0.02	4	KST	-0.680382	-0.482	8
KRS	-0.640325	-0.102	9	KRS	-0.640325	-0.102	9	RS	0.0824622	0.297	3	RS	-0.914402	-0.761	6	RS	-0.830075	-0.306	5	RS	0.0775531	-0.027	4	RS	-0.480357	-0.4175	8
KRST	-0.638323	-0.188	9	KRST	-0.638323	-0.188	9	RST	0.415037	0.244	3	RST	-0.904752	-0.742	6	RST	-0.726982	-0.318	5	RST	0.465369	0.019	4	RST	-0.473931	-0.475	8
KRT	-0.267218	-0.202	9	KRT	-0.267218	-0.202	9	S	0.160465	0.246	3	S	-0.752749	-0.7855	6	S	-0.578216	-0.4	5	KT	0.00567991	0.005	4	S	-0.473931	-0.391	8
KS	0.013117	0.048	9	KS	0.013117	0.048	9	KEFST	0.244051	0.261	3	KEFST	-0.577703	-0.769	6	KEFST	-1	-0.283	5	KEFST	0.00284275	-0.0765	4	KEFST	-0.359934	-0.46	8
KST	0.0170924	-0.061	9	KST	0.0170924	-0.061	9	KFST	0.389135	0.57	3	KFST	-0.529326	-0.68	6	KFST	-0.128813	-0.076	5	KFST	0.00567991	-0.1285	4	KFST	-0.92139	-0.506	8
KT	-0.00773392	-0.168	9	KT	-0.00773392	-0.168	9	KEST	0.189778	0.359	3	KEST	-0.463504	-0.746	6	KEST	-1.09311	-0.2715	5	KEST	-0.0161964	-0.047	4	KEST	-0.336428	-0.57	8
R	-0.472628	-0.453	9	R	-0.472628	-0.453	9	T	0.124588	0.123	3	T	0.165638	-0.005	6	T	-0.0187562	0.113	5	T	0.00284275	-0.085	4	T	-0.00231016	-0.1	8
RF	-0.642832	-0.773	9	RF	-0.642832	-0.773	9	EFST	0.242857	0.2715	3	EFST	-0.865223	-0.7765	6	EFST	-1.08352	-0.323	5	EFST	0.00284275	-0.034	4	EFST	-0.284897	-0.496	8
RFS	-0.637823	-0.0985	9	RFS	-0.637823	-0.0985	9	RFST	0.286417	0.33	3	RFST	-0.924117	-0.701	6	RFST	-0.263034	-0.1715	5	RFST	0.965443	0.443	4	RFST	-0.506353	-0.348	8
RFST	-0.630341	0.002	9	RFST	-0.630341	0.002	9	KRFS	0.0216191	0.2825	3	KRFS	-0.659865	-0.728	6	KRFS	-0.158698	-0.2455	5	KRFS	0.71979	0.225	4	KRFS	-0.53952	-0.434	8
RFT	-0.488322	-0.323	9	RFT	-0.488322	-0.323	9	ST	0.304855	0.168	3	ST	-0.752749	-0.931	6	ST	-0.192645	-0.486	5	ST	-0.0142984	-0.209	4	ST	-0.473931	-0.513	8
RS	-0.197382	-0.165	9	RS	-0.197382	-0.165	9	KRT	0.45273	0.592	3	KRT	-0.43082	-0.0625	6	KRT	0.70044	0.475	5	KRT	0.481764	0.446	4	KRT	-0.321928	-0.43	8
RST	-0.621661	-0.129	9	RST	-0.621661	-0.129	9	KR	0.101044	0.0985	3	KR	-0.398296	-0.205	6	KR	-0.0396119	0.025	5	KR	0.206451	0.388	4	KR	-0.442222	-0.314	8
RT	-0.4704	-0.529	9	RT	-0.4704	-0.529	9	KEF	0.0500407	0.0125	3	KEF	-0.216696	-0.1045	6	KEF	0.115477	-0.042	5	KEF	0.143441	0.083	4	KEF	-0.107803	-0.107	8
S	0.0246947	0.028	9	S	0.0246947	0.028	9	S	0.160465	0.254	3	S	-0.752749	-0.742	6	S	-0.578216	-0.3765	5	S	-0.0171751	-0.2755	4	S	-0.473931	-0.32	8
S	0.0246947	-0.005	9	S	0.0246947	-0.005	9	FST	0.286417	0.572	3	FST	-0.857446	-0.537	6	FST	-0.17761	0.008	5	FST	0.00567991	-0.092	4	FST	-0.717857	-0.436	8
ST	0.0194724	-0.121	9	ST	0.0194724	-0.121	9	RF	0.393664	-0.166	3	RF	-0.582824	-0.618	6	RF	-0.158698	-0.3215	5	RF	0.835932	0.782	4	RF	-0.290533	-0.5045	8
ST	0.0242208	-0.052	9	ST	0.0242208	-0.052	9	KFS	0.180572	0.567	3	KFS	-0.52624	-0.546	6	KFS	-0.510286	0.024	5	KFS	0.00284275	0.015	4	KFS	-0.904008	-0.482	8
T	0.000321349	0.03	9	T	0.000321349	0.03	9	FT	0.653105	0.753	3	FT	-0.0129005	0.1135	6	FT	0.761994	0.661	5	FT	0.168976	0.056	4	FT	-0.120294	-0.328	8
T	0	-0.0015	9	T	0	-0.0015	9	T		0.075	3	T	0.165638	-0.139	6	T	-0.0187562	-0.005	5	T		-0.066	4	T	-0.00231016	-0.075	8
	0	-0.071	9		0	-0.071	9		0	-0.016	3		0	-0.014	6		0	0.0085	5		0	0.031	4		0	-0.038	8
	0	0.0415	3
	0	0.004	3
R	-0.212994	-0.084	3
EFS	-0.0968105	0.303	3
KE	0.102889	0.062	3
KET	0.263034	0.1725	3
KF	0.563302	0.6365	3
EF	0.0224549	0.031	3
KRS	0.0824622	0.473	3
EFT	0.124588	0.029	3
F	0.507484	0.716	3
RT	0.12718	0.051	3
KRF	0.436099	-0.0075	3
KEFS	-0.0974156	0.3575	3
E	-0.246161	-0.0875	3
K	0.191761	0.212	3
KFT	0.670982	0.67	3
ES	-0.098021	0.2845	3
EST	0.185556	0.188	3
FS	0.0140752	0.65	3
KRST	0.415037	0.398	3
RFT	0.731865	0.155	3
KT	0.473252	0.459	3
KEFT	0.160465	0.092	3
KRFT	0.446516	0.209	3
RFS	0.0280144	0.272	3
ST	0.304855	0.2	3
KES	-0.0931848	0.538	3
KS	0.337683	0.549	3
KRFST	0.286417	0.25	3
ET	-0.0228099	0.0375	3
KST	0.491476	0.5295	3
RS	0.0824622	0.297	3
RST	0.415037	0.244	3
S	0.160465	0.246	3
KEFST	0.244051	0.261	3
KFST	0.389135	0.57	3
KEST	0.189778	0.359	3
T	0.124588	0.123	3
EFST	0.242857	0.2715	3
RFST	0.286417	0.33	3
KRFS	0.0216191	0.2825	3
ST	0.304855	0.168	3
KRT	0.45273	0.592	3
KR	0.101044	0.0985	3
KEF	0.0500407	0.0125	3
S	0.160465	0.254	3
FST	0.286417	0.572	3
RF	0.393664	-0.166	3
KFS	0.180572	0.567	3
FT	0.653105	0.753	3
T		0.075	3
	0	-0.016	3
	0	0.033	6
	0	0.021	6
R	-0.615245	-0.501	6
EFS	-0.857446	-0.781	6
KE	-0.231698	-0.1205	6
KET	-0.236733	-0.2335	6
KF	0.229104	0.193	6
EF	-0.402251	-0.282	6
KRS	-0.641717	-0.701	6
EFT	-0.39999	-0.443	6
F	-0.0137646	0.291	6
RT	-0.58925	-0.463	6
KRF	-0.396605	-0.3645	6
KEFS	-0.577703	-0.68	6
E	-0.410763	-0.4045	6
K	0.188358	0.006	6
KFT	0.210726	-0.0485	6
ES	-0.727011	-0.7795	6
EST	-0.731269	-0.884	6
FS	-0.84971	-0.5715	6
KRST	-0.641717	-0.7915	6
RFT	-0.578342	-0.375	6
KT	0.195852	-0.116	6
KEFT		-0.381	6
KRFT	-0.396605	-0.323	6
RFS	-0.924117	-0.69	6
ST	-0.752749	-0.857	6
KES	-0.463504	-0.62	6
KS	-0.43082	-0.513	6
KRFST	-0.659865	-0.833	6
ET	-0.43082	-0.495	6
KST	-0.43082	-0.648	6
RS	-0.914402	-0.761	6
RST	-0.904752	-0.742	6
S	-0.752749	-0.7855	6
KEFST	-0.577703	-0.769	6
KFST	-0.529326	-0.68	6
KEST	-0.463504	-0.746	6
T	0.165638	-0.005	6
EFST	-0.865223	-0.7765	6
RFST	-0.924117	-0.701	6
KRFS	-0.659865	-0.728	6
ST	-0.752749	-0.931	6
KRT	-0.43082	-0.0625	6
KR	-0.398296	-0.205	6
KEF	-0.216696	-0.1045	6
S	-0.752749	-0.742	6
FST	-0.857446	-0.537	6
RF	-0.582824	-0.618	6
KFS	-0.52624	-0.546	6
FT	-0.0129005	0.1135	6
T	0.165638	-0.139	6
	0	-0.014	6
	0	0.019	5
	0	0.006	5
R	-0.291445	-0.2975	5
EFS	-1.24868	-0.315	5
KE	-0.0803421	-0.028	5
KET	-0.0803421	0.049	5
KF	0.718818	0.563	5
EF	-0.0211942	-0.144	5
KRS	-0.61227	-0.113	5
EFT	-0.0039126	-0.222	5
F	0.78101	0.746	5
RT	-0.22741	-0.098	5
KRF	0.718818	-0.118	5
KEFS	-1.19265	-0.2475	5
E	-0.303264	-0.314	5
K	0.273018	0.163	5
KFT	0.718818	0.487	5
ES	-1.36773	-0.3855	5
EST	-1.19265	-0.475	5
FS	-0.567041	0.02	5
KRST	-0.540568	-0.164	5
RFT	0.481127	0.0425	5
KT	0.263034	0.2935	5
KEFT	0.140233	-0.0855	5
KRFT	0.70044	0.1105	5
RFS	-0.340837	-0.2265	5
ST	-0.192645	-0.442	5
KES	-1.26303	-0.132	5
KS	-0.514573	0.014	5
KRFST	-0.0931094	-0.307	5
ET	-0.306978	-0.226	5
KST	-0.138706	-0.058	5
RS	-0.830075	-0.306	5
RST	-0.726982	-0.318	5
S	-0.578216	-0.4	5
KEFST	-1	-0.283	5
KFST	-0.128813	-0.076	5
KEST	-1.09311	-0.2715	5
T	-0.0187562	0.113	5
EFST	-1.08352	-0.323	5
RFST	-0.263034	-0.1715	5
KRFS	-0.158698	-0.2455	5
ST	-0.192645	-0.486	5
KRT	0.70044	0.475	5
KR	-0.0396119	0.025	5
KEF	0.115477	-0.042	5
S	-0.578216	-0.3765	5
FST	-0.17761	0.008	5
RF	-0.158698	-0.3215	5
KFS	-0.510286	0.024	5
FT	0.761994	0.661	5
T	-0.0187562	-0.005	5
	0	0.0085	5
	0.00284275	-0.006	4
T	0.00284275	-0.093	4
R	0.100294	0.3795	4
EFS	0	-0.14	4
KE	-0.00284836	0.043	4
KET	0	0.259	4
KST	-0.0142984	-0.076	4
EF	0.143441	0.047	4
KRS	0.0775531	0.2755	4
EFT	0.143441	0.115	4
F	0.168976	0.163	4
RT	0.465369	0.717	4
KRF	1.29377	0.723	4
KEFS	0	-0.0895	4
E	-0.00284836	0.017	4
	0.00284275	-0.007	4
KFT	0.181576	-0.035	4
ES	-0.0171751	-0.1875	4
EST	-0.0171751	-0.179	4
FS	0.00284275	-0.0705	4
KRST	0.806948	0.687	4
RFT	1.59347	0.5105	4
K	0	-0.012	4
KEFT	0.143441	0.187	4
KRFT	1.59347	0.689	4
RFS	0.721517	0.12	4
S	-0.0171751	-0.273	4
KES	-0.0171751	-0.013	4
ST	-0.0142984	-0.304	4
KRFST	0.97126	0.307	4
ET	0	-0.001	4
KS	-0.0171751	-0.02	4
RS	0.0775531	-0.027	4
RST	0.465369	0.019	4
KT	0.00567991	0.005	4
KEFST	0.00284275	-0.0765	4
KFST	0.00567991	-0.1285	4
KEST	-0.0161964	-0.047	4
T	0.00284275	-0.085	4
EFST	0.00284275	-0.034	4
RFST	0.965443	0.443	4
KRFS	0.71979	0.225	4
ST	-0.0142984	-0.209	4
KRT	0.481764	0.446	4
KR	0.206451	0.388	4
KEF	0.143441	0.083	4
S	-0.0171751	-0.2755	4
FST	0.00567991	-0.092	4
RF	0.835932	0.782	4
KFS	0.00284275	0.015	4
FT	0.168976	0.056	4
T		-0.066	4
	0	0.031	4
	0	0.0115	8
	0	-0.008	8
R	-0.287712	-0.252	8
EFS	-0.279284	-0.457	8
KE	-0.120294	-0.183	8
KET	-0.117787	-0.291	8
KF	-0.265345	-0.2555	8
EF	-0.08804	-0.206	8
KRS	-0.512925	-0.529	8
EFT	-0.078259	-0.228	8
F	-0.122805	-0.237	8
RT	-0.293359	-0.446	8
KRF	-0.304719	-0.279	8
KEFS	-0.359934	-0.3955	8
E	-0.0661253	-0.072	8
K	-0.296191	-0.147	8
KFT	-0.265345	-0.382	8
ES	-0.259806	-0.428	8
EST	-0.259806	-0.513	8
FS	-0.717857	-0.4055	8
KRST	-0.506353	-0.588	8
RFT	-0.287712	-0.469	8
KT	-0.293359	-0.3285	8
KEFT	-0.132894	-0.3085	8
KRFT	-0.310432	-0.4665	8
RFS	-0.516223	-0.4565	8
ST	-0.473931	-0.432	8
KES	-0.33061	-0.442	8
KS	-0.680382	-0.389	8
KRFST	-0.53952	-0.547	8
ET	-0.0685439	-0.32	8
KST	-0.680382	-0.482	8
RS	-0.480357	-0.4175	8
RST	-0.473931	-0.475	8
S	-0.473931	-0.391	8
KEFST	-0.359934	-0.46	8
KFST	-0.92139	-0.506	8
KEST	-0.336428	-0.57	8
T	-0.00231016	-0.1	8
EFST	-0.284897	-0.496	8
RFST	-0.506353	-0.348	8
KRFS	-0.53952	-0.434	8
ST	-0.473931	-0.513	8
KRT	-0.321928	-0.43	8
KR	-0.442222	-0.314	8
KEF	-0.107803	-0.107	8
S	-0.473931	-0.32	8
FST	-0.717857	-0.436	8
RF	-0.290533	-0.5045	8
KFS	-0.904008	-0.482	8
FT	-0.120294	-0.328	8
T	-0.00231016	-0.075	8
	0	-0.038	8

## Sheet: F182V
Fig. 3 experiment				WT_WT	WT_WT	WT_F182V	WT_F182V	WT_WT	WT_WT	WT_F182V	WT_F182V	WT_WT	WT_WT	WT_F182V	WT_F182V	WT_WT	WT_WT	WT_F182V	WT_F182V	WT_WT	WT_WT	WT_F182V	WT_F182V	WT_WT	WT_WT	WT_F182V	WT_F182V
Fig. 3 order				3	3	63	63	3	3	63	63	3	3	63	63	3	3	63	63	3	3	63	63	3	3	63	63
Cluster-param	9e	priority -->		1	2	5	6	1	2	5	6	1	2	5	6	1	2	5	6	1	2	5	6	1	2	5	6
new order -->				0	0	2	2	0	0	2	2	0	0	2	2	0	0	2	2	0	0	2	2	0	0	2	2
TBP (WT v. null)				WT	WT			WT	WT			WT	WT			WT	WT			WT	WT			WT	WT
TFIIA				9e				3b				6c				5g				4a				8b
K145E
V161R,E
F182V						F	F			F	F			F	F			F	F			F	F			F	F
SPT3
TAND
parameter filename (9exxx.sav) -->						8,11				8,11				F				F				F				F
Reaction Segment	Physiological analog	Output #	Step	k+	k-	k+	k-	k+	k-	k+	k-	k+	k-	k+	k-	k+	k-	k+	k-	k+	k-	k+	k-	k+	k-	k+	k-
IFT == FT	DTAND	T	1	100	0.01	500	0.01	1	100	1	1	100	0.01	500	0.01	0.3	10	100	0.01	0.01	1000	1	1	100	0.01	500	0.01
FTFT == FT + FT	V161R	R	2	100	0.01	100	0.01	1	100	1	100	100	0.01	100	0.01	1	10	1	10	0.01	1000	0.01	1000	100	0.01	100	0.01
TT == T + T	V161R	R	3	100	0.01	100	0.01	0.01	1000	0.01	1000	100	0.01	100	0.01	0.03	10	0.03	10	0.01	1000	0.01	1000	100	0.01	100	0.01
FT + P == FTP	V161R,E	E	4	100	0.01	100	0.01	10	0.01	10	0.01	0.01	0.01	0.01	0.01	1	0.01	1	0.01	0.01	0.01	0.01	0.01	0.1	0.01	0.1	0.01
S + T == ST	Spt3D	S	5	100	0.01	100	0.01	100	0.01	100	0.01	0.1	0.01	0.1	0.01	100	0.01	100	0.01	1	0.01	1	0.01	100	0.01	100	0.01
ST + P == STP	V161R,E	E	6	500	0.01	500	0.01	100	0.01	100	0.01	0.1	0.01	0.1	0.01	10	0.01	10	0.01	0.01	0.01	0.01	0.01	0.2	0.01	0.2	0.01
T + P == TP	V161R,E	E	7	100	0.01	100	0.01	100	0.01	100	0.01	1	0.01	1	0.01	1	0.01	1	0.01	0.01	0.01	0.01	0.01	30	0.01	30	0.01
STP + N == NTP + S	F182V	F	8	100	0.01	100	0.01	1000	1000	1000	1000	10	0.01	10	0.01	1000	0.01	1000	0.01	1000	0.01	1000	0.01	1	0.01	1	0.01
NTP + M == MNTP	K145E	K	9	100	0.01	100	0.01	1000	0.01	1000	0.01	1000	0.01	1000	0.01	1	10	1	10	1000	0.01	1000	0.01	1000	0.01	1000	0.01
MNTP == M + N + T + P			10	1	0.01	1	0.01	2	0.01	2	0.01	30	0.01	30	0.01	3	0.01	3	0.01	1000	0.01	1000	0.01	100	0.01	100	0.01
TP + N == NTP	F182V	F	11	5	0.01	5	0.01	1000	0.01	1000	0.01	1000	0.01	1000	0.01	1000	0.01	1000	0.01	1000	0.01	1000	0.01	1000	0.01	1000	0.01
FTP == PIC1			12	1000	0.01	1000	0.01	1000	0.01	1000	0.01	1000	0.01	1000	0.01	1000	0.01	1000	0.01	1000	0.01	1000	0.01	1000	0.01	1000	0.01
PIC1 == RNA + FT + P			13	2	0.0001	2	0.0001	1	0.0001	1	0.0001	1	0.0001	1	0.0001	1	0.0001	1	0.0001	1	0.0001	1	0.0001	1.3	0.0001	1.3	0.0001
STP == PIC2			14	1000	0.01	1000	0.01	1000	0.01	1000	0.01	1000	0.01	1000	0.01	1000	0.01	1000	0.01	1000	0.01	1000	0.01	1000	0.01	1000	0.01
PIC2 == RNA + S + T + P			15	1	0.0001	1	0.0001	1	0.0001	1	0.0001	1	0.0001	1	0.0001	3	0.0001	3	0.0001	1	0.0001	1	0.0001	1	0.0001	1	0.0001
RNA == X			16	1	0	1	0	1	0	1	0	1	0	1	0	1	0	1	0	1	0	1	0	1	0	1	0
IFT == FT	DTAND	T	17	100	0.01	100	0.01	1	100	1	100	100	0.01	100	0.01	0.3	10	0.3	10	0.01	1000	0.01	1000	100	0.01	100	0.01
FTFT == FT + FT	V161R	R	18	100	0.01	100	0.01	1	100	1	100	100	0.01	100	0.01	1	10	1	10	0.01	1000	0.01	1000	100	0.01	100	0.01
TT == T + T	V161R	R	19	100	0.01	100	0.01	0.01	1000	0.01	1000	100	0.01	100	0.01	0.03	10	0.03	10	0.01	1000	0.01	1000	100	0.01	100	0.01
FT + P == FTP	V161R,E	E	20	100	0.01	100	0.01	10	0.01	10	0.01	0.01	0.01	0.01	0.01	1	0.01	1	0.01	0.01	0.01	0.01	0.01	0.1	0.01	0.1	0.01
S + T == ST	Spt3D	S	21	100	0.01	100	0.01	100	0.01	100	0.01	0.1	0.01	0.1	0.01	100	0.01	100	0.01	1	0.01	1	0.01	100	0.01	100	0.01
ST + P == STP	V161R,E	E	22	500	0.01	500	0.01	100	0.01	100	0.01	0.1	0.01	0.1	0.01	10	0.01	10	0.01	0.01	0.01	0.01	0.01	0.2	0.01	0.2	0.01
T + P == TP	V161R,E	E	23	100	0.01	100	0.01	100	0.01	100	0.01	1	0.01	1	0.01	1	0.01	1	0.01	0.01	0.01	0.01	0.01	30	0.01	30	0.01
STP + N == NTP + S	F182V	F	24	100	0.01	1	0.01	1000	1000	0.1	1000	10	0.01	0.1	0.01	1000	0.01	300	0.01	1000	0.01	10	0.01	1	0.01	0.1	0.01
NTP + M == MNTP	K145E	K	25	100	0.01	100	0.01	1000	0.01	1000	0.01	1000	0.01	1000	0.01	1	10	1	10	1000	0.01	1000	0.01	1000	0.01	1000	0.01
MNTP == M + N + T + P			26	1	0.01	1	0.01	2	0.01	2	0.01	30	0.01	30	0.01	3	0.01	3	0.01	1000	0.01	1000	0.01	100	0.01	100	0.01
TP + N == NTP	F182V	F	27	5	0.01	0.09	0.01	1000	0.01	0.1	0.01	1000	0.01	10	0.01	1000	0.01	100	0.01	1000	0.01	10	0.01	1000	0.01	30	0.01
FTP == PIC1			28	1000	0.01	1000	0.01	1000	0.01	1000	0.01	1000	0.01	1000	0.01	1000	0.01	1000	0.01	1000	0.01	1000	0.01	1000	0.01	1000	0.01
PIC1 == RNA + FT + P			29	2	0.0001	2	0.0001	1	0.0001	1	0.0001	1	0.0001	1	0.0001	1	0.0001	1	0.0001	1	0.0001	1	0.0001	1.3	0.0001	1.3	0.0001
STP == PIC2			30	1000	0.01	1000	0.01	1000	0.01	1000	0.01	1000	0.01	1000	0.01	1000	0.01	1000	0.01	1000	0.01	1000	0.01	1000	0.01	1000	0.01
PIC2 == RNA + S + T + P			31	1	0.0001	1	0.0001	1	0.0001	1	0.0001	1	0.0001	1	0.0001	3	0.0001	3	0.0001	1	0.0001	1	0.0001	1	0.0001	1	0.0001
RNA == X			32	1	0	1	0	1	0	1	0	1	0	1	0	1	0	1	0	1	0	1	0	1	0	1	0
Output 500 sec	Experimental Trxn Freq.			Simulated				Simulated				Simulated								Simulated				Simulated
Occ-Spt15 WT						4.49				4.3				2.8				5.3				0.006				4.07
Occ-Spt15 (F182V)						5.488				4.9				3.06				4.4				0.05				4.523
Occ-Spt15 (F182V)/WT						0.263034				0.169925				0.109411				-0.243271				0.120294				0.136355
Experimental						0.45				0.53				0.36				0.59				0.08				0.17
cluster						9e				3b				6c				5g				4a				8b
Correlation	#DIV/0!										Sim		Exp	cluster
											0.17		0.53	3b
											0.12		0.08	4a
											-0.24		0.59	5g
											0.11		0.36	6c
											0.14		0.17	8b
											0.26		0.45	9e
											0.0933333		0.363333
