# Supplementary material for: A TATA binding protein regulatory network that governs transcription complex assembly
Source: Genome Biol. 2007 Apr 2;8(4):R46. doi: 10.1186/gb-2007-8-4-r46 (PMC1896006; doi:10.1186/gb-2007-8-4-r46)
Supplement: Additional data file 4 — P values for overlapping relationships between gene clusters described here and a large amount of published genomic data. [file gb-2007-8-4-r46-S4.xls]

## Sheet: p-val exp sign change
														negative log10 P-value red values mean under-repesented and are also designated as negative)
														Cluster
	Reference #	Type	Class	Category 1	Category 2	Category 2 notes (temp.; media; other)	open 1	open 2	Facility and Reference	Data subset	Platform	Temperature shift	Comparison type	0	1	2	3	4	5	6	7	8	9	10
	C113B	ChIP		H3 Ac-K9, 14; hda1∆ (ORF)	input	hda1D	YPD; 30˚C	orf	Schreiber	log2, Median	Spotted		Bottom 10%	0.223878	-0.693199	-0.115383	0.787502	0.813782	-0.133556	0.860982	-0.0556149	0.0685589	0.216468	0.0347056
	C114B	ChIP		H3 Ac-K9, 14; hda1∆ (IGR)	input	hda1D	YPD; 30˚C	igr	Schreiber	log2, Median	Spotted		Bottom 10%	0.451206	0.114827	0.0154417	0.0623193	-0.67704	-0.150196	1.14915	-0.0543058	-0.0401067	-0.0906341	0.127663
	C115B	ChIP		H4 Ac-K5, 8, 12, 16; rpd3∆ (ORF)	input	rpd3D	YPD; 30˚C	orf	Schreiber	log2, Median	Spotted		Bottom 10%	-5.53036	-2.30373	-0.862526	-0.00236874	29.0135	0.273398	0.295895	5.04145	-0.209584	-0.315855	0.716005
	C116B	ChIP		H4 Ac-K5, 8, 12, 16; rpd3∆ (IGR)	input	rpd3D	YPD; 30˚C	igr	Schreiber	log2, Median	Spotted		Bottom 10%	-0.126637	0.109321	-0.134138	-0.485808	2.36615	0.150966	-0.177312	1.45918	0.0397716	-0.59666	0.350724
	C117B	ChIP		H3 Ac-K9, 14; (ORF)	input	WT	YPD; 30˚C	orf	Schreiber	log2, Median	Spotted		Bottom 10%	0.223125	3.27912	0.202591	-0.907438	7.34714	-0.281797	-0.969685	-0.69402	-3.54883	-1.19691	0.849058
	C118B	ChIP		H4 Ac-K5, 8, 12, 16; (ORF)	input	WT	YPD; 30˚C	orf	Schreiber	log2, Median	Spotted		Bottom 10%	0.621129	-0.203292	0.401351	-0.730511	9.74992	-0.190964	-0.685563	-0.855891	-4.23511	-0.700478	0.327968
	C119B	ChIP		H3 Me2-K4; (ORF)	input	WT	YPD; 30˚C	orf	Schreiber	log2, Median	Spotted		Bottom 10%	-0.0879252	-1.22551	-2.2005	-0.879271	57.8084	-1.1822	-3.02789	0.259801	-1.38134	-0.160808	-0.230439
	C120B	ChIP		H3 Me2-K4; (IGR)	input	WT	YPD; 30˚C	igr	Schreiber	log2, Median	Spotted		Bottom 10%	-1.37663	-0.318579	-0.823612	-0.161456	27.6985	0.696689	-0.0510696	1.12929	-0.678357	-1.03504	-0.594942
	C121B	ChIP		H4 Ac-K5, 8, 12, 16; (IGR)	input	WT	YPD; 30˚C	igr	Schreiber	log2, Median	Spotted		Bottom 10%	-4.27664	-1.97054	-0.743385	0.172915	20.4986	0.905251	1.50971	1.99779	-0.573822	0.181415	-0.516494
	C122B	ChIP		H3 Me2-K4; (IGR)	input	WT	YPD; 30˚C	igr	Schreiber	log2, Median	Spotted		Bottom 10%	-2.02797	-0.765953	-1.02667	-0.628444	21.684	0.169149	-0.753232	2.32842	1.93959	0.578283	-1.39307
	C123B	ChIP		Rap1; (IGR)	input	WT	YPD; 30˚C	igr	Brown	%RANK, Median	spotted		Bottom 10%	0.127203	-0.182482	0.624591	0.152443	0.084391	1.36654	-0.598491	0.257833	-0.116446	-1.10675	-0.54675
	C124B	ChIP		Rap1; (IGR)	input	WT	YPD; 30˚C	igr	Brown	%RANK, Median	spotted		Bottom 10%	0.64114	1.4202	-0.118532	0.425408	-0.565985	1.2038	-0.798071	-0.319294	-0.870369	-0.392264	-0.413585
	C126B	ChIP		Rap1; (ORF)	input	WT	YPD; 30˚C	orf	Brown	%RANK, Median	spotted		Bottom 10%	0.136869	2.28783	0.343856	-0.0800881	-0.244428	0.484238	-0.371652	0.0650492	-0.640982	-1.40206	-0.158072
	C127B	ChIP		Rap1; (ORF- ctrl)	input	WT	YPD; 30˚C	orf (ctrl)	Brown	%RANK, Median	spotted		Bottom 10%	0.192473	4.0772	-0.190449	-0.645112	1.22411	-0.013399	0.180758	-0.177391	-1.28805	-1.3619	-0.687982
	C129B	ChIP		Sir2; (IGR)	input	WT	YPD; 30˚C	igr	Brown	%RANK, Median	spotted		Bottom 10%	-0.0387098	-0.148317	0.115269	0.0309867	-0.135028	0.158691	-0.00783296	0.573615	0.103514	-0.280623	0.146845
	C130B	ChIP		Sir3; (IGR)	input	WT	YPD; 30˚C	igr	Brown	%RANK, Median	spotted		Bottom 10%	0.102544	0.256133	-0.515219	0.11597	0.490418	1.06532	-0.236351	0.162614	-0.0473648	-1.50206	-0.0944111
	C131B	ChIP		Sir4; (IGR)	input	WT	YPD; 30˚C	igr	Brown	%RANK, Median	spotted		Bottom 10%	-0.364405	0.335881	0.0389793	0.35946	0.161342	0.383223	-0.230021	-0.093803	0.103887	-0.670018	0.750859
	C132B	ChIP		Sir Control; IGR)	input	WT	YPD; 30˚C	igr	Brown	%RANK, Median	spotted		Bottom 10%	-0.469132	0.0525288	0.19238	0.173774	1.58237	1.99122	-0.401612	0.257298	-0.474895	-0.0110345	-0.836198
	C133B	ChIP		Sir2; (ORF)	input	WT	YPD; 30˚C	orf	Brown	%RANK, Median	spotted		Bottom 10%	-0.0281534	1.53591	-1.10055	-0.176863	1.47595	0.550997	-0.514461	0.210519	-0.348915	-1.42502	0.280956
	C134B	ChIP		Sir3; (ORF)	input	WT	YPD; 30˚C	orf	Brown	%RANK, Median	spotted		Bottom 10%	0.14247	1.34705	-0.384881	0.102693	0.41358	0.154068	-0.207857	0.107466	-1.24964	-0.446276	0.0936618
	C135B	ChIP		Sir4; (ORF)	input	WT	YPD; 30˚C	orf	Brown	%RANK, Median	spotted		Bottom 10%	-1.00482	2.17046	-0.038465	-0.388077	0.531844	1.48488	0.234871	0.308931	-0.468531	-0.277033	-0.11769
	C136B	ChIP		Sir Control; (ORF)	input	WT	YPD; 30˚C	orf	Brown	%RANK, Median	spotted		Bottom 10%	0.0657664	2.73937	-1.09748	-0.683577	0.401476	0.222499	-0.133833	-0.0564655	-0.47963	-0.0283159	0.186702
	C137B	ChIP		Rsc9; (IGR?)	input	WT	YPD; 30˚C	igr?	Cairns-Silver	%RANK	spotted		Bottom 10%	0.997096	-0.389763	-0.875174	-0.321361	-0.311537	0.183319	-0.24418	-0.0986625	1.56737	0.191723	-0.252196
	C138B	ChIP		Rsc9; (IGR?)	input	WT	YPD; 30˚C (+ Rapamycin 30')	igr?	Cairns-Silver	%RANK	spotted		Bottom 10%	2.56701	-0.028323	-0.34423	-0.43728	-0.0431062	-0.0898205	-1.84785	0.251415	0.419304	-1.16289	-0.238518
	C139B	ChIP		Rsc9; (IGR?)	input	WT	YPD; 30˚C (+H2O2 30')	igr?	Cairns-Silver	%RANK	spotted		Bottom 10%	0.320477	2.39858	-0.305187	-1.04807	0.827772	-1.12193	-0.46225	0.707783	1.10663	-0.435754	-0.212662
	C140B	ChIP		Rsc9; (IGR?)	input	WT	YPD; 30˚C (+ alpha factor 30')	igr?	Cairns-Silver	%RANK	spotted		Bottom 10%	1.01468	0.891559	-0.711799	-0.566114	1.85125	-1.18603	-0.207234	-0.00275542	-0.537747	-1.44406	0.23227
	C141B	ChIP		input; (IGR)	input	WT		igr	Pugh	log2 ave of 4 (uncentered)	spotted		Bottom 10%	1.77458	2.04521	-1.1832	-0.23933	-0.320526	-0.484956	-1.22921	-0.964909	-0.412083	0.340832	0.35477
	C143B	ChIP		TBP (37˚C); (IGR)	TBP (25˚C)	WT	YPD; 25˚C-->(37˚C or 25˚C) for 15'	igr	Pugh	log2 ave of 3 (uncentered)	spotted		Bottom 10%	-2.67954	38.9514	-0.543306	-0.229424	0.291979	-1.68725	-2.54123	-0.604598	0.337093	0.877992	0.0957531
	C145B	ChIP		Spt3 (37˚C); (IGR)	Spt3 (25˚C)	WT	YPD; 25˚C-->(37˚C or 25˚C) for 15'	igr	Pugh	log2 ave of 4 (uncentered)	spotted		Bottom 10%	-6.05394	40.1998	-1.34482	-0.521837	4.08656	0.256182	-0.240661	-0.871481	0.180919	-0.327826	-0.772904
	C146B	ChIP		Mot1 (37˚C); (IGR)	Mot1 (25˚C)	WT	YPD; 25˚C-->(37˚C or 25˚C) for 15'	igr	Pugh	log2 ave of 4 (uncentered)	spotted		Bottom 10%	0.566527	-0.866904	-3.04155	-1.11407	5.76965	-0.934704	-2.00553	1.39715	1.12743	0.507525	0.102929
	C147B	ChIP		Bdf1 (37˚C); (IGR)	Bdf1 (25˚C)	WT	YPD; 25˚C-->(37˚C or 25˚C) for 15'	igr	Pugh	log2 ave of 4 (uncentered)	spotted		Bottom 10%	1.99769	11.1636	-0.181944	-0.0777271	-0.172062	-4.14698	-2.03676	-0.0657586	-1.43448	-1.25454	-0.203988
	C148B	ChIP		HSF (39˚C); (IGR)	HSF (30˚C)	WT	YPD; 30˚C--> 39˚C (5,15 min or 0min)	igr, Fig. 2B; 5,15 min ave	Iyer	log2 [ave(5'/input + 15'/input)/(0'/input)]	spotted		Bottom 10%	-0.199564	-0.134481	0.289636	3.53356	0.642869	0.181775	-0.621027	-0.477293	-0.322576	-0.280025	-0.402147
	C149B	ChIP		HSF (39˚C); (IGR)	input	WT	YPD; 30˚C--> 39˚C (5,15 min)	igr, 5, 15 min ave	Iyer	log2 [ave(5'/input + 15'/input)]	spotted		Bottom 10%	0.461544	-0.134481	0.289636	1.07033	-0.477293	-0.691343	-0.621027	0.642869	-0.322576	-0.280025	0.151145
	C150B	ChIP		H3; (IGR)	input	WT	YPD, 30˚C?	igr	Schreiber	log2 (norm to intergenic median)	spotted		Bottom 10%	-6.59904	-0.379667	-0.133637	0.471248	-1.71306	6.27025	7.30714	0.07944	2.05117	9.50702	-1.84656
	C151B	ChIP		H2B; (IGR)	input	WT	YPD, 30˚C?	igr	Schreiber	log2 (norm to intergenic median)	spotted		Bottom 10%	-3.22053	-0.605687	-0.209206	0.781622	-1.70695	3.49286	3.75269	0.291349	1.41427	7.33902	-1.39982
	C152B	ChIP		H3; (IGR)	input	WT	YPD, 25˚C	igr, Fig. 4A, T-H only	Lieb	%RANK, median	spotted		Bottom 10%	-4.394	-0.144065	-0.151049	0.20503	-0.69094	5.15616	4.44994	0.895263	0.781133	2.43136	-1.09097
	C153B	ChIP		H3 (37˚C); (IGR)	input	WT	YPD, 25˚C-->37˚C, 15'	igr, Fig. 4A, T-H only	Lieb	%RANK, median	spotted		Bottom 10%	-2.27987	0.838216	-0.157402	0.198576	-0.315536	4.57339	1.47477	0.443482	0.364614	-0.000983962	-0.839124
	C154B	ChIP		H3; (ORF)	input	WT	YPD, 25˚C	orf,Fig. 4B, all orfs	Lieb	%RANK, median	spotted		Bottom 10%	-0.0868328	0.0386326	-0.926386	0.87806	-2.43197	1.008	0.526187	-1.19434	5.2114	10.6645	-3.49828
	C155B	ChIP		H3 (37˚C); (ORF)	input	WT	YPD, 25˚C-->37˚C, 15'	orf,Fig. 4B, all orfs	Lieb	%RANK, median	spotted		Bottom 10%	0.172052	-0.123689	-1.97575	0.0437462	-1.45751	2.51742	0.18699	0.546858	0.312084	1.33772	-0.119704
	C156B	ChIP		H3; (IGR)	input	WT	YPD, 25˚C	igr, Fig. 4C, >2fold change in expression via Gasch	Lieb	log2 ratio	spotted		Bottom 10%	-0.564745	-1.08473	-0.784486	0.627315	0.833075	1.27929	0.15746	0.534131	0.984308	-0.438119	-0.22132
	C157B	ChIP		H3 (37˚C); (ORF)	input	WT	YPD, 25˚C-->37˚C, 15'	orf, Fig. 4C, >2fold change in expression via Gasch	Lieb	log2 ratio	spotted		Bottom 10%	0.121902	-0.477975	0.361523	0.290991	-0.170255	-0.0505198	0.15746	0.534131	-0.298388	-0.930511	0.304405
	C158B	ChIP	NuA4	Esa1; (IGR)	input	WT	YPD, 30˚C	igr	Young	log2 ratio	spotted		Bottom 10%	166.776	8.08126	0.511442	0.281312	7.36336	0.396627	0.1565	3.90636	3.82977	0.168952	-4.33329
	C159B	ChIP	SAGA/ADA	Gcn5; (IGR)	input	WT	YPD, 30˚C	igr	Young	log2 ratio	spotted		Bottom 10%	35.4641	0.83589	-0.455291	0.327583	2.53426	-0.0902444	0.180405	2.19457	0.0594446	-1.368	-5.94443
	C160B	ChIP	HDAC-HST1	Hst1; (IGR)	input	WT	YPD, 30˚C	igr	Young	log2 ratio	spotted		Bottom 10%	20.8469	0.13002	0.12274	3.8936	-0.144049	4.81477	6.20755	0.503834	0.951396	0.326123	-3.35177
	C161B	ChIP		Sum1; (IGR)	input	WT	YPD, 30˚C	igr	Young	log2 ratio	spotted		Bottom 10%	33.4799	0.201063	0.444216	3.44588	-0.936093	5.14696	7.29348	0.259617	0.985361	0.896709	-4.68092
	C162B	ChIP	HDAC-HST1	Hst1in sum1∆; (IGR)	input	sum1D	YPD, 30˚C	igr	Young	log2 ratio	spotted		Bottom 10%	192.446	3.4541	10.1626	7.54249	8.44087	22.1255	28.7036	15.2741	13.8606	2.51578	-1.91173
	C163B	ChIP	HDAC-RPD3	Rpd3; (IGR)	input	WT	YPD, 30˚C	igr	Young	log2 ratio	spotted		Bottom 10%	37.6215	0.131488	-0.244464	0.0070241	1.37586	1.56041	1.4456	2.6767	1.05579	-0.144467	-4.81486
	C164B	ChIP	HDAC-RPD3	Sin3; (IGR)	input	WT	YPD, 30˚C	igr	Young	log2 ratio	spotted		Bottom 10%	61.6957	0.631834	0.984061	0.394805	1.94342	4.1275	3.55651	6.62395	3.26279	0.204183	-4.95137
	C165B	ChIP	HDAC-RPD3	Rpd3 in swi4∆; (IGR)	input	swi4D	YPD, 30˚C	igr	Young	log2 ratio	spotted		Bottom 10%	#NUM!	15.6524	19.937	24.7549	31.1004	48.4395	53.5557	47.2262	31.7083	16.8106	-1.22822
	C166B	ChIP	Pol II	Rpb1; (IGR)	input	WT	YPD, 30˚C	igr	Young	log2 ratio	spotted		Bottom 10%	39.3894	-0.175187	-0.586367	1.11165	6.96435	2.69438	6.7806	7.15082	1.78149	-0.0456463	-4.46765
	C167B	ChIP	Nucleosome	H3 Ac-K9,14; (IGR)	H3	WT	YPD, 30˚C	igr	Young	log2 ratio	spotted		Bottom 10%	48.1521	0.499965	0.0157262	2.55928	12.1691	3.08553	10.5288	6.06992	0.303167	0.599567	-4.34363
	C169B	ChIP	NuA4	Esa1; (ORF)	input	WT	YPD, 30˚C	orf	Young	log2 ratio	spotted		Bottom 10%	6.26219	-0.190724	-1.97848	-0.645524	0.133462	-0.573366	-0.147858	0.436754	0.1105	-1.07458	-6.09738
	C171B	ChIP	SAGA/ADA	Gcn5; (ORF)	input	WT	YPD, 30˚C	orf	Young	log2 ratio	spotted		Bottom 10%	4.51701	-0.0391106	-2.19028	-0.781308	0.0958423	-0.436522	0.559452	1.07586	-0.0775717	-1.3157	-5.99319
	C173B	ChIP	Pol II	Rpb1; (ORF)	input	WT	YPD, 30˚C	orf	Young	log2 ratio	spotted		Bottom 10%	5.74096	-1.36103	-5.62091	-1.80119	6.4597	-1.50301	0.529564	2.40733	-0.498723	-1.69792	-5.44403
	C174B	ChIP	Nucleosome	H4 Ac-K8; (IGR)	input	WT	YPD, 30˚C?	igr	Grunstein	log2 ratio	spotted		Bottom 10%	-0.188811	0.0865043	0.319552	-0.173295	-0.250314	0.126843	0.0968445	-0.118032	0.0497375	0.147938	0.927214
	C175B	ChIP	Nucleosome	H4 Ac-K12; (IGR)	input	WT	YPD, 30˚C?	igr	Grunstein	log2 ratio	spotted		Bottom 10%	1.10008	-0.0333692	0.0322661	-0.179028	-1.9694	-0.000711817	0.388201	-0.49785	0.514931	-0.047036	-0.914647
	C176B	ChIP	Nucleosome	H4 Ac-K16; (IGR)	input	WT	YPD, 30˚C?	igr	Grunstein	log2 ratio	spotted		Bottom 10%	-0.0464589	0.586229	1.54689	1.04452	-1.9694	-0.271583	-0.139914	-0.49785	-0.201226	0.402383	0.119873
	C177B	ChIP	Nucleosome	H3 Ac-K9; (IGR)	input	WT	YPD, 30˚C?	igr	Grunstein	log2 ratio	spotted		Bottom 10%	0.166383	1.7253	0.492394	0.105384	-0.257121	0.119873	-1.16718	-0.123675	-1.03981	-0.27035	0.449991
	C178B	ChIP	Nucleosome	H3 Ac-K14; (IGR)	input	WT	YPD, 30˚C?	igr	Grunstein	log2 ratio	spotted		Bottom 10%	0.427526	-1.25384	-0.0730139	-0.0245214	0.0265115	-1.50687	0.819138	-0.118032	0.747858	1.18223	-0.264223
	C179B	ChIP	Nucleosome	H3 Ac-K18; (IGR)	input	WT	YPD, 30˚C?	igr	Grunstein	log2 ratio	spotted		Bottom 10%	-0.639972	-0.0333692	-1.06089	-0.368234	5.43564	0.269393	-0.139914	5.818	-0.556691	-0.571335	-0.452606
	C180B	ChIP	Nucleosome	H3 Ac-K23; (IGR)	input	WT	YPD, 30˚C?	igr	Grunstein	log2 ratio	spotted		Bottom 10%	-0.295854	0.0799853	0.157127	-0.0292618	0.155314	0.269393	1.05818	0.320332	-0.0674916	0.402383	-1.19824
	C181B	ChIP	Nucleosome	H3 Ac-K27; (IGR)	input	WT	YPD, 30˚C?	igr	Grunstein	log2 ratio	spotted		Bottom 10%	0.380851	0.818825	-0.574404	-0.179028	-0.671932	0.663424	-1.46754	-0.291631	0.171791	-1.43082	1.87031
	C182B	ChIP	Nucleosome	H2A Ac-K7; (IGR)	input	WT	YPD, 30˚C?	igr	Grunstein	log2 ratio	spotted		Bottom 10%	-0.45548	-0.504167	-0.379491	0.487782	0.0212259	0.269393	1.05818	2.23648	0.328268	-0.571335	-0.452606
	C183B	ChIP	Nucleosome	H2B Ac-K11; (IGR)	input	WT	YPD, 30˚C?	igr	Grunstein	log2 ratio	spotted		Bottom 10%	0.00239802	-0.0333692	0.706208	0.276024	-0.44624	0.119873	-0.460222	-1.03375	0.328268	0.402383	0.269393
	C184B	ChIP	Nucleosome	H2B Ac-K16; (IGR)	input	WT	YPD, 30˚C?	igr	Grunstein	log2 ratio	spotted		Bottom 10%	-0.100506	-1.26496	-0.379491	-0.179028	0.0212259	0.911121	1.66617	-0.123675	-0.201226	0.402383	0.269393
	C185B	ChIP	Nucleosome	H4 Ac-K8; (ORF)	input	WT	YPD, 30˚C?	orf	Grunstein	log2 ratio	spotted		Bottom 10%	6.09087	0.139264	-0.449374	0.0223594	-1.55017	-0.757806	-0.418148	-0.0776506	-1.10446	-0.177023	-2.78549
	C186B	ChIP	Nucleosome	H4 Ac-K12; (ORF)	input	WT	YPD, 30˚C?	orf	Grunstein	log2 ratio	spotted		Bottom 10%	5.5324	-0.0846852	-0.28328	0.164472	-2.25661	-0.185613	-0.418148	0.0334809	-1.10446	0.00743769	-3.22442
	C187B	ChIP	Nucleosome	H4 Ac-K16; (ORF)	input	WT	YPD, 30˚C?	orf	Grunstein	log2 ratio	spotted		Bottom 10%	2.05161	0.450253	-0.28328	-0.108252	-1.88683	0.0566063	-0.826877	0.158399	0.777396	0.452511	-3.22442
	C188B	ChIP	Nucleosome	H3 Ac-K9; (ORF)	input	WT	YPD, 30˚C?	orf	Grunstein	log2 ratio	spotted		Bottom 10%	2.05161	0.647631	-0.642852	-0.476364	-0.342069	0.18816	0.791634	0.158399	-1.41806	-0.74464	-2.37934
	C189B	ChIP	Nucleosome	H3 Ac-K14; (ORF)	input	WT	YPD, 30˚C?	orf	Grunstein	log2 ratio	spotted		Bottom 10%	5.00163	0.281264	-0.642852	0.0223594	-0.733435	0.0566063	-0.119399	-0.0776506	-1.41806	-1.13838	-3.69639
	C190B	ChIP	Nucleosome	H3 Ac-K18; (ORF)	input	WT	YPD, 30˚C?	orf	Grunstein	log2 ratio	spotted		Bottom 10%	2.21859	0.647631	-0.642852	-0.108252	0.166741	-0.757806	0.391631	0.311135	-1.41806	-0.74464	-2.37934
	C191B	ChIP	Nucleosome	H3 Ac-K23; (ORF)	input	WT	YPD, 30˚C?	orf	Grunstein	log2 ratio	spotted		Bottom 10%	2.57246	0.139264	-0.143244	0.0223594	-0.188992	-0.0545435	0.100814	0.158399	-1.76977	-0.74464	-2.37934
	C192B	ChIP	Nucleosome	H3 Ac-K27; (ORF)	input	WT	YPD, 30˚C?	orf	Grunstein	log2 ratio	spotted		Bottom 10%	6.09087	0.647631	0.0769128	0.0223594	-0.974151	-0.535576	-0.826877	-0.5707	-1.41806	-1.61016	-2.78549
	C193B	ChIP	Nucleosome	H2A Ac-K7; (ORF)	input	WT	YPD, 30˚C?	orf	Grunstein	log2 ratio	spotted		Bottom 10%	5.1605	-0.364173	-0.633352	0.0269705	-0.334333	-0.0491259	-0.00221902	-0.562214	-1.40807	-0.173059	-2.36645
	C194B	ChIP	Nucleosome	H2B Ac-K11; (ORF)	input	WT	YPD, 30˚C?	orf	Grunstein	log2 ratio	spotted		Bottom 10%	4.64792	-1.00386	-0.136632	-0.267178	-0.723902	0.0623484	0.24171	0.0389685	-1.75939	-0.173059	-2.36645
	C195B	ChIP	Nucleosome	H2B Ac-K16; (ORF)	input	WT	YPD, 30˚C?	orf	Grunstein	log2 ratio	spotted		Bottom 10%	4.49848	-0.770567	-0.449374	-0.273145	-0.0622653	-0.185613	0.100814	-0.0776506	-0.828117	-0.425671	-2.78549
	C196B	ChIP	Sequence-specific regulator	Fhl1	input	FHL1-myc	YPD, 25˚C	igr	Struhl	log2 ratio	spotted		Bottom 10%	0.952491	-0.0367951	-0.553828	0.0493413	-0.460578	1.6531	-0.280747	-0.266728	-0.0763268	-0.329011	-0.518333
	C197B	ChIP	Sequence-specific regulator	Ifh1	input	IFH1-myc	YPD, 25˚C	igr	Struhl	log2 ratio	spotted		Bottom 10%	0.85454	-0.45114	-0.775215	0.465391	-0.296692	2.5214	-0.0185278	-0.318172	-0.193628	0.146729	-1.36755
	Durant-1B	Expression	HAT	ESA1	esa1-414	25˚C -> 37˚C 45'; CSM-His			Pugh (Durrant)	N(B.s.)	Spotted		Bottom 10%	-0.316331	0.466025	-1.25059	-3.42796	3.2778	-1.43766	0.11114	8.65469	4.87638	-1.13488	-3.01263
	Durant-10B	Expression	HAT	HAT1	hat1Δ taf1-ts2	25˚C -> 37˚C 45'; CSM-His			Pugh (Durrant)	N(B.s.)	Spotted		Bottom 10%	-1.00809	0.862884	-4.22424	-0.724872	7.33182	-2.98434	-0.671442	2.48097	8.69925	3.15276	-1.71586
	Durant-11B	Expression	HAT	HPA2	hpa2Δ	25˚C -> 37˚C 45'; CSM-His			Pugh (Durrant)	N(B.s.)	Spotted		Bottom 10%	-0.173142	-1.78232	0.241834	0.038604	0.574678	4.47431	0.162647	2.45949	-1.36124	-1.30293	-0.912942
	Durant-12B	Expression	HAT	HPA2	hpa2Δ taf1-ts2	25˚C -> 37˚C 45'; CSM-His			Pugh (Durrant)	N(B.s.)	Spotted		Bottom 10%	0.291249	-0.00347652	-1.63016	-2.5734	3.40804	-3.5061	-1.61348	3.14853	6.51548	1.17316	-0.842754
	Durant-13B	Expression	HAT	SAS3	sas3Δ	25˚C -> 37˚C 45'; CSM-His			Pugh (Durrant)	N(B.s.)	Spotted		Bottom 10%	0.22531	-3.87735	-4.21359	-3.00393	12.2412	-0.341316	2.40729	13.1063	-0.177231	-1.77108	-2.18323
	Durant-14B	Expression	HAT	SAS3	sas3Δ taf1-ts2	25˚C -> 37˚C 45'; CSM-His			Pugh (Durrant)	N(B.s.)	Spotted		Bottom 10%	-1.39967	0.00536286	-4.46556	-1.70107	9.51859	-2.92371	-0.796383	9.78633	12.5803	0.732283	-2.67306
	Durant-2B	Expression	HAT	ESA1	esa1-414 taf1-ts2	25˚C -> 37˚C 45'; CSM-His			Pugh (Durrant)	N(B.s.)	Spotted		Bottom 10%	-0.793517	0.920014	-2.46757	-1.41874	4.44564	-1.8518	-0.208042	7.4317	5.62094	-0.61302	-1.76738
	Durant-3B	Expression	HAT	GCN5	gcn5∆	25˚C -> 37˚C 45'; CSM-His			Pugh (Durrant)	N(B.s.)	Spotted		Bottom 10%	-10.2483	-3.84539	-2.28939	-0.262885	4.26224	1.45477	5.27487	29.7354	4.6839	-0.449707	-1.10162
	Durant-4B	Expression	HAT	GCN5	gcn5Δ taf1-ts2	25˚C -> 37˚C 45'; CSM-His			Pugh (Durrant)	N(B.s.)	Spotted		Bottom 10%	-2.46894	-4.27262	-3.32697	-0.861172	2.08019	0.0533317	0.310946	9.80612	16.9731	1.20641	-1.17364
	Durant-5B	Expression	HAT	TAF1	WT	25˚C -> 37˚C 45'; CSM-His			Pugh (Durrant)	N(B.s.)	Spotted		Bottom 10%	-1.57105	-4.87762	-4.08863	-1.83185	6.19601	4.64278	2.11062	7.32101	0.159791	-0.336536	-0.169665
	Durant-6B	Expression	HAT	TAF1	taf1-ts2	25˚C -> 37˚C 45'; CSM-His			Pugh (Durrant)	N(B.s.)	Spotted		Bottom 10%	-0.768698	0.755566	-4.08503	-1.8297	2.76216	-3.11605	-0.59157	1.98369	22.3365	2.13617	-2.62728
	Durant-7B	Expression	HAT	ELP3	elp3Δ	25˚C -> 37˚C 45'; CSM-His			Pugh (Durrant)	N(B.s.)	Spotted		Bottom 10%	0.14775	-1.6371	-1.04336	-1.30916	4.19269	-0.975721	1.60981	4.64476	-0.748364	-0.222068	-0.0397489
	Durant-8B	Expression	HAT	ELP3	elp3Δ taf1-ts2	25˚C -> 37˚C 45'; CSM-His			Pugh (Durrant)	N(B.s.)	Spotted		Bottom 10%	0.0687128	0.0794983	-3.03366	-2.19047	9.6996	-2.43158	-1.06103	1.92506	5.98786	0.217845	-1.3273
	Durant-9B	Expression	HAT	HAT1	hat1Δ	25˚C -> 37˚C 45'; CSM-His			Pugh (Durrant)	N(B.s.)	Spotted		Bottom 10%	-1.86741	-0.791902	-0.86707	-0.223059	9.37234	-0.0243611	3.11729	3.61705	-0.0139202	-1.64488	-0.48848
	E175v2B	Expression	Evolution	500 generation limited glucose	Evolved strain 1 / Evolved strain 1	30˚C; MM+D(.08%); cont. fermentor	e1ae1b37		Brown				Bottom 10%	0.389399	-0.545559	7.97969	2.81982	-1.94303	3.5306	2.98119	-0.255666	2.50847	9.4147	-0.378941
	E176v2B	Expression	Evolution	500 generations in limited glucose	Evolved strain 1	30˚C; MM+D(.08%); cont. fermentor	p1ae1a36		Brown				Bottom 10%	-0.283605	-1.41989	-0.563207	-0.0512697	4.16683	1.39062	3.79678	2.12482	-0.323095	0.044642	2.3157
	E177v2B	Expression	Evolution	250 generations in limited glucose	Evolved strain 2	30˚C; MM+D(.08%); cont. fermentor	p1be2b21		Brown				Bottom 10%	-0.670205	-0.242794	-3.60164	-0.805074	13.8261	2.05107	1.73705	3.82366	-1.8244	-1.08204	0.424472
	E178v2B	Expression	Evolution	250 generations in limited glucose	Evolved strain 3	30˚C; MM+D(.08%); cont. fermentor	p1de3a.1.38		Brown				Bottom 10%	-0.740815	-0.559698	-1.15618	-0.0561154	9.0359	10.4099	8.25308	9.25937	-0.628601	-1.47905	0.512295
	E180B	Expression	Environment	Diauxic shift	Diauxic shift; 9 hrs, OD=0.14	30C; YPD			Brown		Spotted		Bottom 10%	8.95085	-0.675862	-1.52076	-2.44562	15.2756	0.411497	2.13528	5.79968	0.711327	-0.877059	-1.16782
	E181B	Expression	Environment	Diauxic shift	Diauxic shift; 11 hrs, OD=0.46	30˚C; YPD			Brown		Spotted		Bottom 10%	3.17657	0.0106667	-0.421198	-1.36285	13.0674	0.0969081	-0.296844	2.61993	0.00858678	-0.442319	-0.421229
	E182B	Expression	Environment	Diauxic shift	Diauxic shift; 13 hrs, OD=0.8	30˚C; YPD			Brown		Spotted		Bottom 10%	0.2183	0.528248	1.95023	-0.0335959	2.17045	0.0647507	-0.0112513	-0.468745	-1.95823	-0.235475	2.14839
	E183B	Expression	Environment	Diauxic shift	Diauxic shift; 15 hrs, OD=1.8	30˚C; YPD			Brown		Spotted		Bottom 10%	-3.78425	62.0127	5.73733	-0.109308	-0.0723253	-0.130955	-0.659376	-0.91056	-3.02612	0.459936	-0.805631
	E184B	Expression	Environment	Diauxic shift	Diauxic shift; 17 hrs, OD=3.7	30˚C; YPD			Brown		Spotted		Bottom 10%	1.18986	54.7105	5.49177	-0.0516235	0.85722	-1.35063	-0.668466	0.308151	-2.55957	0.352233	-0.422954
	E185B	Expression	Environment	Diauxic shift	Diauxic shift; 19 hrs, OD=6.9	30˚C; YPD			Brown		Spotted		Bottom 10%	-2.78502	28.4248	1.96512	0.141089	-2.0472	-0.438013	-0.968194	-0.929345	2.0326	5.65725	0.277251
	E186B	Expression	Environment	Diauxic shift	Diauxic shift; 21 hrs, OD=17.2	30˚C; YPD			Brown		Spotted		Bottom 10%	-3.09861	35.7489	1.4014	1.35298	-2.65428	-1.43216	-1.22109	-1.39595	1.43469	8.14962	-0.363993
	E187B	Expression	Environment	Sporulation	Sporulation; 0 hr	30˚C; SPM			Brown		Spotted		Bottom 10%	1.23243	-0.14029	-0.0499119	1.27968	-2.00541	1.59571	1.88214	-0.579995	-0.127284	1.47685	-0.955583
	E188B	Expression	Environment	Sporulation	Sporulation; 0.5 hr	30˚C; SPM			Brown		Spotted		Bottom 10%	-2.44379	-1.8622	0.753273	3.06884	2.03848	2.79462	1.13006	2.37445	-0.0949547	0.106221	0.138316
	E189B	Expression	Environment	Sporulation	Sporulation; 2 hr	30˚C; SPM			Brown		Spotted		Bottom 10%	3.74692	-1.21647	-0.0806338	0.23217	0.516654	0.129838	0.185842	0.865188	-0.774326	0.122006	-0.0576785
	E190B	Expression	Environment	Sporulation	Sporulation; 5 hr	30˚C; SPM			Brown		Spotted		Bottom 10%	1.89954	-1.4346	-2.51479	-0.667202	14.0266	-0.605802	-1.0415	0.277715	-2.01427	-1.09873	0.339393
	E191B	Expression	Environment	Sporulation	Sporulation; 7 hr	30˚C; SPM			Brown		Spotted		Bottom 10%	1.37417	-2.58425	-2.5457	-0.855998	17.1377	-0.10861	-1.80319	0.650578	-0.0985943	-0.429988	0.134002
	E192B	Expression	Environment	Sporulation	Sporulation; 9 hr	30˚C; SPM			Brown		Spotted		Bottom 10%	0.563139	-3.11339	-3.0726	-0.677499	19.3432	0.276937	-1.59178	0.657622	-0.182729	-1.39647	0.227556
	E193B	Expression	Environment	Sporulation	Sporulation; 11.5 hr	30˚C; SPM			Brown		Spotted		Bottom 10%	-0.46766	-2.59466	-2.81864	-0.861562	27.2327	0.47869	-1.24075	0.973887	-0.190911	-1.11516	0.5498
	E194B	Expression	Environment	Sporulation - early	ntd80∆; early sporulation	30˚C; SPM	early sporulation stage		Brown		Spotted		Bottom 10%	-2.2183	-3.95146	-4.23552	0.487916	30.7028	3.48433	-0.359878	4.11317	0.000235707	-0.826446	-0.438997
	E195B	Expression	Environment	Sporulation - mid	ntd80∆; mid-sporulation	30˚C; SPM	mid sporulation stage		Brown		Spotted		Bottom 10%	6.69479	-2.06706	-0.741176	-0.667202	0.902508	-2.26655	-1.20706	0.394746	0.0595826	-1.09873	-0.0723527
	E197B	Expression	Environment	UPR (Unfolded Protein Response)	tunicamycin	30˚C; MM+Inos.	Promotes massive unfolding in ER		Brown	N(Total signal)	Spotted		Bottom 10%	-0.219527	0.248454	-1.79258	-0.690611	0.68924	0.193954	1.29117	0.366652	3.25477	3.11116	-0.681434
	E198B	Expression	Environment	UPR (Unfolded Protein Response)	H-2Kbeta overexpression	30˚C; MM+Inos.	MHC heavy chain overexpression induces UPR		Brown	N(Total signal)	Spotted		Bottom 10%	0.650004	-0.675806	-1.85401	-1.88129	28.4732	0.765424	0.239067	1.77806	-1.90398	-1.0909	-0.231878
	E201B	Expression	Environmental	Nutrient deprivation	Rapamycin 0'	30˚C;YPD; 15-30' ave			Schreiber	N(total mRNA)	spotted		Bottom 10%	-0.301884	0.117806	0.277273	-0.0866208	-0.0457491	0.143141	-0.667059	1.1401	-0.492542	-0.366532	4.18504
	E202B	Expression	Environmental	Nutrient deprivation	Rapamycin 15-30' ave	30˚C;YPD; 15-30' ave			Schreiber	N(total mRNA)	spotted		Bottom 10%	0.414039	3.67553	-0.247836	-0.474594	-1.28031	-2.06736	-1.34161	-0.501701	2.40138	0.933852	0.144446
	E203B	Expression	Kinase	TPK1 kinase	tpk1∆	30˚C; YPD			Young	P	Affymetrix		Bottom 10%	-1.87036	-0.0316298	0.0327396	-0.158361	2.43336	0.773261	0.346475	1.03528	-1.62161	0.497479	2.82652
	E204B	Expression	Kinase	TPK2 kinase	tpk2∆	30˚C; YPD			Young	P	Affymetrix		Bottom 10%	0.0139845	0.418856	-0.683291	-1.5902	3.37392	-0.681719	-0.05526	2.47719	-0.443639	-1.26298	1.66081
	E205B	Expression	Kinase	TPK3 kinase	tpk3∆	30˚C; YPD			Young	P	Affymetrix		Bottom 10%	0.586336	0.0190785	-0.0997184	0.0267035	0.668902	-0.110194	-0.1491	-0.507849	-0.872914	-0.443	-0.147622
	E206B	Expression	Gene-specific Activator	Yap1	Yap1 overexpression	30˚C; YPD; constit.			Brown		Spotted		Bottom 10%	0.249773	0.148672	-0.533095	-0.457564	1.01607	-0.959159	6.1323	-0.0316035	3.23643	-0.0868603	3.6617
	E207B	Expression	Gene-specific repressor	Crt1	crt1∆	30˚C; YPD			Brown	Fig. vi	Spotted		Bottom 10%	-0.248933	-0.284266	-1.61485	-0.014815	-1.13745	1.40585	0.693395	0.231336	1.08495	1.27105	-0.214648
	E208B	Expression	Gene-specific repressor	Ume6	ume6∆	30˚C; YPD			Schreiber	P; N(mode)	Affymetrix		Bottom 10%	1.20655	0.533561	-0.0148524	-0.655151	0.156366	0.279595	0.164185	1.07453	-1.72193	-1.1928	-2.01199
	E209B	Expression	Gene-specific repressor	Crt1	crt1∆; log phase	30˚C; YPD			Brown	Fig. vi	Spotted		Bottom 10%	-5.12045	-1.78783	-1.58801	-0.63448	-1.11268	9.25741	12.1231	0.513718	0.115496	0.141898	-0.0207996
	E210B	Expression	Chromatin structure	nucleosome	GAL-HH4 depletion	30˚C; YPG -> D 6 hrs			Young	P	Affymetrix		Bottom 10%	-3.6343	-0.544606	-0.428146	-0.648218	-4.0008	-0.546401	3.89026	-1.40706	15.3729	33.0345	-0.862987
	E211B	Expression	Chromatin structure	Rap1	rap1-17	30˚C; YPD; constit.			Young	P	Affymetrix		Bottom 10%	-2.09401	-5.10985	-2.90572	0.410949	-0.000900554	1.14515	10.6954	7.00025	1.31512	0.955608	-1.0843
	E212B	Expression	Chromatin structure	SIR	sir2∆	30˚C; YPD			Young	P	Affymetrix		Bottom 10%	0.199432	-2.23052	-1.75113	0.0302886	1.88108	0.326139	3.28441	3.14489	0.0722415	-1.30917	-2.1905
	E213B	Expression	Chromatin structure	SIR	sir3∆	30˚C; YPD			Young	P	Affymetrix		Bottom 10%	-0.921657	-1.33969	-0.408253	0.235348	1.11888	0.855677	1.00754	1.6672	0.232498	0.425783	-0.185568
	E214B	Expression	Chromatin structure	SIR	sir4∆	30˚C; YPD			Young	P	Affymetrix		Bottom 10%	-1.59622	-2.44977	-0.0381367	-0.105195	1.72005	1.18627	4.34753	0.936909	0.375356	-0.237725	-0.0916395
	E215B	Expression	Chromatin structure	SSN6-TUP1	tup1∆	30˚C; YPD			Brown		Spotted		Bottom 10%	3.23893	0.874029	0.188676	-0.14969	-1.11197	0.188676	0.0162343	-1.84081	-0.51654	0.41035	-0.886533
	E216B	Expression	HDAC	Hda1	hda1∆; (Affy)	30˚C; YPD			Schreiber	P; N(mode)	Affymetrix		Bottom 10%	2.0764	-0.842603	-0.717212	-0.486376	-0.405156	0.357834	-0.554336	-0.030989	-0.00505392	-0.130933	0.109644
	E217B	Expression	HDAC	Hda1	hda1∆; exp 2 (Rosetta)	30˚C; YPD			Schreiber		Rosetta cDNA		Bottom 10%	0.895473	3.04694	-2.74934	-0.285676	0.37805	-0.0849736	-0.241119	0.274017	0.112128	-0.911038	-0.582216
	E218B	Expression	HDAC	Hda1	hda1∆; exp 1 (Rosetta)	30˚C; YPD			Schreiber	N(total mRNA);	Rosetta cDNA		Bottom 10%	0.17705	-0.295294	-1.86666	-1.64408	1.9348	-0.0199272	1.18372	0.515238	0.807468	-1.1681	-0.124535
	E219B	Expression	HDAC	Hos2	hos2∆	30˚C; YPD			Schreiber	P; N(mode)	Affymetrix		Bottom 10%	-4.64807	1.3327	-2.85207	0.289688	10.4308	1.43774	0.381168	9.33391	0.0461492	-0.915929	-0.51591
	E220B	Expression	HDAC	Hos3	hos3∆	30˚C; YPD			Schreiber	P; N(mode)	Affymetrix		Bottom 10%	0.442179	0.791884	-0.167414	-0.123525	2.90814	-0.13278	-0.684664	0.16198	-0.728429	-1.52604	0.202056
	E221B	Expression	HDAC	Rpd3 complex	rpd3∆; exp 2	30˚C; YPD			Schreiber	N(align left slope with hda1)	Rosetta cDNA		Bottom 10%	-2.89427	-2.80961	-3.26971	-0.673957	8.65225	0.055211	1.40787	12.9767	0.557769	0.534815	-0.0699504
	E222B	Expression	HDAC	Rpd3 complex	rpd3∆; exp 1	30˚C; YPD			Schreiber	N(total mRNA)	Rosetta cDNA		Bottom 10%	-5.60019	-2.75371	-1.23877	-0.443306	33.103	0.525748	0.168491	11.4779	-0.360141	-1.16981	-0.3219
	E223B	Expression	HDAC	Rpd3 complex	sin3∆; exp 1(Rosetta)	30˚C; YPD			Schreiber	N(total mRNA)	Rosetta cDNA		Bottom 10%	-4.11437	-2.48356	-0.232084	-0.418594	19.91	0.416404	0.852642	7.80613	-0.962666	-1.17067	-0.0467552
	E224B	Expression	HDAC	Rpd3 complex	sin3∆; exp 1(Affy)	30˚C; YPD			Schreiber	P; N(mode)	Affymetrix		Bottom 10%	-1.0063	-1.3829	0.977166	0.0685054	0.033233	0.245974	0.759899	0.792818	0.350578	0.148618	0.412138
	E225B	Expression	HDAC	Rpd3 complex	sap30∆	30˚C; YPD			Schreiber	P; N(mode)	Affymetrix		Bottom 10%	-0.143745	-0.969945	-0.0708737	-0.975871	1.19191	-0.329457	0.177287	5.28636	-0.012071	-0.458772	0.534847
	E226B	Expression	HDAC	Set1	set1∆	30˚C; YPD			Schreiber	N(align left slope with hda1)	Rosetta cDNA		Bottom 10%	1.30234	4.78457	-0.561018	1.3216	-2.60071	-0.0738034	-0.930011	0.293715	-0.542587	-1.42635	-0.0575767
	E227B	Expression	HAT	SAGA/ADA	gcn5∆	30˚C; YPD			Young	P	Affymetrix		Bottom 10%	-2.62091	-0.0438939	-1.0603	0.706989	0.147114	2.44524	0.698381	4.07047	0.989454	-0.736506	0.175729
	E228B	Expression	HAT	SAGA/ADA	gcn5(KQL)	25˚C -> 37˚C 45'; CSM+D	YJS7	constit	Pugh	N(mode)	spotted	45	Bottom 10%	-0.35936	-2.77633	-1.28103	0.000289616	-0.630018	0.182463	0.793029	0.597468	13.9741	2.39442	-2.26833
	E229B	Expression	HAT	SAGA/ADA	gcn5∆	25˚C -> 37˚C 45'; CSM+D	YKH100	constit	Pugh	N(mode)	spotted	45	Bottom 10%	-1.57232	-1.15045	-2.09109	-0.116034	-2.08945	2.10835	3.37164	4.92912	3.34977	4.78905	-2.34223
	E230B	Expression	Remodeling	SWI/SNF	swi2(K798A)	30˚C; YPD; constit.			Young	P	Affymetrix		Bottom 10%	-6.97963	6.7592	-2.22323	0.0960216	0.249905	1.81339	9.57337	4.70077	-0.741964	0.162104	-1.37863
	E231B	Expression	TBP regulator	Mot1	mot1-1	30˚C -> 37C˚ 45'; YPD			Timmers	P	Affymetrix		Bottom 10%	1.30655	-0.23841	-0.130658	-2.65275	0.100455	-2.76618	-0.633442	4.97245	2.77729	0.0604042	-1.13126
	E232B	Expression	TBP regulator	Mot1	mot1-14	30˚C -> 35C˚ 45'; YPD			Auble		spotted		Bottom 10%	1.68042	-0.250861	0.697585	-2.68472	-4.00916	-6.49664	-2.57476	-0.908812	26.9536	7.63525	-1.45105
	E233B	Expression	TBP regulator	NC2	bur6-1	30˚C; YPD; constit.			Prelich	P	Affymetrix		Bottom 10%	13.0628	15.2896	1.34527	-3.03264	-0.51506	-5.44731	-2.84282	3.11259	16.8677	0.73103	-0.260284
	E234B	Expression	TBP regulator	TBP	spt15 (F182V)	30˚C; YPD; constit.			Prelich	P	Affymetrix		Bottom 10%	31.7984	1.75116	1.2327	-1.17679	-0.0698389	-3.71362	0.0170251	3.94688	24.2469	-0.134691	1.00095
	E235B	Expression	TBP regulator	TBP	GAL-TBP(concave) ave of 6 concave mutants	30˚C; CSM+R -> G			Pugh	Mean of N69R,S V71E,R, V161E,R in Y13.2'			Bottom 10%	-66.1211	-8.56213	-7.47285	-0.0999787	-8.31482	50.1623	195.013	-0.00571134	7.95073	51.5304	-5.2362
	E236B	Expression	TBP regulator	TFIID	taf1-∆TAND	30˚C; CSM+R -> G	GAL-TBP(null)		Pugh	N(mode)	spotted		Bottom 10%	-7.65926	-6.06995	-5.67388	-2.54627	8.87192	-0.573844	4.95103	59.0981	3.57944	-0.896303	-0.345603
	E237B	Expression	TBP regulator	TBP	taf1-∆TAND GAL-TBP(N69S)	30˚C; CSM+R -> G	GAL-TBP(N69S)		Pugh	N(mode)	spotted		Bottom 10%	-39.3099	-8.29711	-4.99256	-3.87881	-2.5207	2.38451	77.4975	13.8951	57.5502	10.5712	-1.40012
	E238B	Expression	TBP regulator	TBP	taf1-∆TAND GAL-TBP(N69R)	30˚C; CSM+R -> G	GAL-TBP(N69R)		Pugh	N(mode)	spotted		Bottom 10%	-45.9705	-8.1661	-7.17472	-4.79219	-7.54789	-0.596893	112.59	8.00322	150.406	11.0933	-3.60799
	E239B	Expression	TBP regulator	TBP	taf1-∆TAND GAL-TBP(V71E)	30˚C; CSM+R -> G	GAL-TBP(V71E)		Pugh	N(mode)	spotted		Bottom 10%	-30.9056	-8.4906	-5.3493	-4.38619	-5.74509	-0.0932125	68.7627	17.0194	73.9949	9.78463	-0.697435
	E240B	Expression	TBP regulator	TBP	taf1-∆TAND GAL-TBP(V71R)	30˚C; CSM+R -> G	GAL-TBP(V71R)		Pugh	N(mode)	spotted		Bottom 10%	-41.0501	-8.42299	-4.00283	-4.78534	-7.82977	-0.0799862	92.6066	5.48446	122.128	18.4651	-2.90445
	E241B	Expression	TBP regulator	TBP	taf1-∆TAND GAL-TBP(V161E)	30˚C; CSM+R -> G	GAL-TBP(V161E)		Pugh	N(mode)	spotted		Bottom 10%	-56.0583	-8.3834	-5.17248	-2.88683	-3.35416	10.1599	139.555	18.4923	16.3565	15.4788	-0.649555
	E242B	Expression	TBP regulator	TBP	taf1-∆TAND GAL-TBP(V161R[K])	30˚C; CSM+R -> G	GAL-TBP(V161R[K])		Pugh	N(mode)	spotted		Bottom 10%	-36.0824	-8.33866	-2.73325	-2.01504	-7.99304	-0.469435	88.4462	-0.61074	108.569	57.4963	-4.31137
	E243B	Expression	TBP regulator	TBP	taf1-∆TAND GAL-TBP(V161R[L])	30˚C; CSM+R -> G	GAL-TBP(V161R[L])		Pugh	N(mode)	spotted		Bottom 10%	-39.4268	-8.38004	-2.46152	-0.814879	-7.8849	-0.202347	118.794	-0.345218	56.4982	74.6767	-3.55932
	E244B	Expression	TBP regulator	TBP	taf1-∆TAND GAL-TBP(WT)	30˚C; CSM+R -> G	GAL-TBP(WT)		Pugh	N(mode)	spotted		Bottom 10%	-16.4062	-6.92252	-4.15568	-3.24998	6.98529	0.723061	24.6712	46.2267	2.15463	-0.0403429	-0.287306
	E245B	Expression	TBP regulator	TBP	GAL-TBP(null[K])	30˚C; CSM+R -> G			Pugh	N(mode)	spotted		Bottom 10%	-8.09601	-6.45198	-0.269636	-0.379392	0.410854	4.53756	2.97052	0.381564	23.1526	2.63576	-0.161139
	E246B	Expression	TBP regulator	TBP	GAL-TBP(null[L])	30˚C; CSM+R -> G			Pugh	N(mode)	spotted		Bottom 10%	-0.414181	-0.130733	-1.23755	0.854214	2.39588	1.56928	0.0586674	-0.525494	0.358501	-1.47111	0.0454477
	E247B	Expression	TBP regulator	TBP	GAL-TBP(N69S)	30˚C; CSM+R -> G			Pugh	N(mode)	spotted		Bottom 10%	-39.6766	-7.00645	-4.64921	-0.329921	-7.42895	29.2905	103.18	-0.461416	15.8164	38.284	-2.9095
	E248B	Expression	TBP regulator	TBP	GAL-TBP(N69R)	30˚C; CSM+R -> G			Pugh	N(mode)	spotted		Bottom 10%	-54.048	-7.99265	-6.14303	-0.532918	-7.57219	26.7016	178.72	-0.0353233	9.84992	54.6168	-4.86977
	E249B	Expression	TBP regulator	TBP	GAL-TBP(V71E)	30˚C; CSM+R -> G			Pugh	N(mode)	spotted		Bottom 10%	-43.7472	-6.63038	-6.82771	-0.209778	-4.04143	41.2204	129.232	0.956122	1.40338	21.88	-2.50444
	E249/E251B	Expression	TBP regulator	TBP	GAL-TBP(V161E) + (V71E)	30˚C; CSM+R -> G			Pugh	N(mode)	spotted		Bottom 10%	-62.6514	-7.76401	-7.28799	1.00193	-4.29205	84.3105	152.945	0.713846	0.229283	23.8267	-3.28932
	E250B	Expression	TBP regulator	TBP	GAL-TBP(V71Rl)	30˚C; CSM+R -> G			Pugh	N(mode)	spotted		Bottom 10%	-54.8874	-8.02362	-4.16398	-0.143786	-7.85003	24.3538	166.9	-0.619246	12.4643	67.2255	-6.44316
	E251B	Expression	TBP regulator	TBP	GAL-TBP(V161E)	30˚C; CSM+R -> G			Pugh	N(mode)	spotted		Bottom 10%	-62.5882	-7.11982	-7.47229	2.58054	-2.84642	83.0951	151.389	0.18364	-0.0313897	20.9853	-3.22428
	E252B	Expression	TBP regulator	TBP	GAL-TBP(V161R[K])	30˚C; CSM+R -> G			Pugh	N(mode)	spotted		Bottom 10%	-59.7115	-8.02719	-6.17706	0.0560207	-7.58141	38.4908	170.874	-0.48926	9.33839	58.6481	-5.31391
	E253B	Expression	TBP regulator	TBP	GAL-TBP(V161R[L])	30˚C; CSM+R -> G			Pugh	N(mode)	spotted		Bottom 10%	-64.2393	-8.47194	-6.08569	-0.0396411	-8.07589	32.6523	197.681	-0.821648	13.8725	53.3807	-3.73204
	E254B	Expression	TBP regulator	TBP	GAL-TBP(WT)	30˚C; CSM+R -> G			Pugh	N(mode)	spotted		Bottom 10%	-7.99988	8.41096	-1.14846	2.111	-0.472724	2.96641	1.52785	0.330003	0.153325	4.56442	-0.449812
	E255B	Expression	TBP regulator	TBP	GAL-TBP(F182V)	30˚C; CSM+R -> G			Pugh	N(mode)	spotted		Bottom 10%	0.286084	5.83352	-3.66992	-4.84374	-0.927657	-7.07899	-7.16176	1.27015	51.1135	0.546989	-1.05537
	E256B	Expression	TBP regulator	SAGA	spt3(E240K)	25˚C -> 37˚C 45'; CSM+D	YKH106	constit	Pugh	N(mode)	spotted	45	Bottom 10%	-16.0841	-5.84219	-5.60152	-1.36301	22.6172	2.81105	16.7364	26.0498	0.00265654	-0.508845	0.171562
	E257B	Expression	TBP regulator	SAGA	spt3∆	25˚C -> 37˚C 45'; CSM+D	YKH104	constit	Pugh	N(mode)	spotted	45	Bottom 10%	-30.9824	-4.00847	-7.26745	-3.09321	28.3133	5.32842	31.2549	27.694	1.57319	-0.0770812	-0.208006
	E258B	Expression	TBP regulator	SAGA	spt3∆	30˚C; YPD			Young	P	Affymetrix		Bottom 10%	-10.8771	0.354778	-3.78343	0.00478956	3.43999	4.92433	17.7881	10.6162	-0.531172	-0.267327	0.131043
	E259B	Expression	TBP regulator	TFIID	taf1-ts2 spt3∆	25˚C -> 37˚C 45'; CSM+D	YKH107	constit	Pugh	N(mode)	spotted	45	Bottom 10%	-9.0019	-3.3033	-5.67177	-2.30466	0.871148	3.55436	22.4549	5.87327	10.1878	1.85173	-1.28232
	E260B	Expression	TBP regulator	TBP	taf1-ts2 @25˚C	25˚C; CSM+D	NoHS YJS8		Pugh	N(mode)	spotted	45	Bottom 10%	-3.63341	-0.903903	-0.025754	-0.589122	4.04419	1.80607	1.88359	1.19969	2.52997	-1.01312	-0.198526
	E261B	Expression	TBP regulator	TBP	wild type (TAF1 pRS313) (GCN5 pRS314)	25˚C -> 37˚C 45'; CSM+D	YJS6 (4)		Pugh	N(mode)	spotted	45	Bottom 10%	-4.98949	1.58707	-3.74324	1.22302	-0.458998	3.07619	5.05702	-0.569322	5.27372	2.24212	-0.748064
	E262B	Expression	TBP regulator	TBP	wild type (TAF1 pRS313) (SPT3 pRS314)	25˚C -> 37˚C 45'; CSM+D	KH105		Pugh	N(mode)	spotted	45	Bottom 10%	1.18154	-3.09376	-3.57857	-0.642825	-0.644748	0.513796	2.39893	1.33758	3.88892	-1.63573	-0.952995
	E263B	Expression	TBP regulator	TFIID, SAGA/ADA	taf1-ts2 gcn5∆	25˚C -> 37˚C 45'; CSM+D	YKH101	constit	Pugh	N(mode)	spotted	45	Bottom 10%	0.0686341	-0.742877	-1.67706	-0.534568	-1.26667	-0.137305	0.0260798	1.78831	6.38834	5.95149	-1.75869
	E264B	Expression	TBP regulator	TFIID, SAGA	taf1-ts2 spt3 (E240K)	25˚C -> 37˚C 45'; CSM+D	YKH109	constit	Pugh	N(mode)	spotted	45	Bottom 10%	-1.69292	-1.52393	-2.62847	-1.58453	0.684412	-0.0460928	1.59737	5.05444	5.02301	4.45051	-0.395153
	E265B	Expression	TBP regulator	TFIID	taf1-ts2 (GCN5 pRS314)	25˚C -> 37˚C 45'; CSM+D	YJS8		Pugh	N(mode)	spotted	45	Bottom 10%	-0.297399	-0.866137	-2.14689	-0.568506	0.115181	-2.35343	-0.379729	2.50628	13.5934	7.45563	-1.2701
	E265/6B	Expression	TBP regulator	TFIID	taf1-ts2 (SPT3 pRS314)	25˚C -> 37˚C 45'; CSM+D	YJS8+YKH108		Pugh	N(mode)	spotted	45	Bottom 10%	-0.132632	-2.99526	-1.87757	-1.22475	2.34907	-2.01771	-0.591392	2.60187	10.0239	5.32917	-0.710854
	E266B	Expression	TBP regulator	TFIID	taf1-ts2 (SPT3 pRS314)	25˚C -> 37˚C 45'; CSM+D	YKH108		Pugh	N(mode)	spotted	45	Bottom 10%	-0.735834	-2.56085	-0.574243	-1.12482	6.80546	-1.57171	-0.363439	1.51735	6.57581	3.99244	-0.872274
	E267B	Expression	TBP regulator	TFIID SAGA/ADA	taf1-ts2 gcn5(KQL)	25˚C -> 37˚C 45'; CSM+D	YJS9	constit	Pugh	N(mode)	spotted	45	Bottom 10%	0.748079	-1.10032	-2.23888	-0.874498	-1.71828	-1.00717	0.809013	2.12139	9.27775	2.1094	-3.08743
	E268B	Expression	TBP regulator	TFIID	taf1-ts2	30˚C -> 37˚C 45'; YPD			Young	P	Affymetrix	45	Bottom 10%	0.311848	4.41738	-0.175343	-0.620242	-0.422956	-3.41859	-2.68365	0.546044	0.960175	0.426191	0.912034
	E269B	Expression	TBP regulator	TFIID	taf1-ts2 gcn5∆	30˚C -> 37˚C 45'; YPD			Young	P	Affymetrix	45	Bottom 10%	0.995667	5.00342	-2.2819	-1.46903	-0.547632	-4.40506	-1.60948	0.162548	4.05651	-0.582615	1.47294
	E270B	Expression	TBP regulator	TFIID	taf2-1	30˚C -> 37˚C 45'; YPD			Young	P	Affymetrix	45	Bottom 10%	0.216267	0.406783	-0.803613	-0.642475	0.494765	-0.801595	-0.791354	3.4104	0.998384	0.186595	-0.41011
	E271B	Expression	TBP regulator	TFIID/SAGA	taf5 ts9-12	30˚C -> 37˚C 45'; YPD			Young	P	Affymetrix	45	Bottom 10%	-4.59052	2.59797	-1.84294	0.731765	0.269953	0.169674	0.137941	10.0528	0.905685	0.516684	0.212052
	E272B	Expression	TBP regulator	TFIID/SAGA	taf6-19	30˚C -> 37˚C 45'; YPD			Young	P	Affymetrix	45	Bottom 10%	0.0695055	0.530885	-2.08474	-0.192786	-0.224998	-1.37141	-0.64749	0.255959	5.13419	-0.155685	1.17216
	E273B	Expression	TBP regulator	TFIID/SAGA	taf9-ts2	30˚C -> 37˚C 45'; YPD			Young	P	Affymetrix	45	Bottom 10%	1.26607	5.32018	-2.03974	-1.26359	-1.56094	-4.1008	-3.06527	-0.821233	7.15127	0.967498	-0.0440994
	E274B	Expression	TBP regulator	TFIID/SAGA	taf10-ts1	30˚C -> 37˚C 45'; YPD			Young	P	Affymetrix	45	Bottom 10%	-0.354695	1.20534	-1.81323	0.506543	-0.435874	-0.973419	-0.277724	2.33202	2.85907	0.250644	-0.162019
	E275B	Expression	TBP regulator	TFIID/SAGA	taf12-23ts	30˚C -> 37˚C 45'; YPD			Young	P	Affymetrix	45	Bottom 10%	-0.742079	-1.06032	-1.18657	0.180717	2.00614	-1.12318	-0.475209	5.14286	0.405582	0.513379	3.74751
	E276B	Expression	TBP regulator	TFIID/SAGA	taf10 ∆32	28˚C -> 37˚C 45'; YPD			Tora	P	Affymetrix	45	Bottom 10%	0.0174554	9.15173	-1.28431	0.650999	0.0230413	-0.474991	-0.353179	-1.0301	0.204744	-0.524225	-0.24303
	E277B	Expression	TBP regulator	TFIID/SAGA	taf10 ∆72	28˚C -> 37˚C 45'; YPD			Tora	P	Affymetrix	45	Bottom 10%	-3.54895	0.177136	-2.84349	-0.321849	0.767125	4.16202	3.79879	0.575194	1.79008	0.889088	-0.744253
	E278B	Expression	TBP regulator	TFIID/SAGA	taf10 ∆92	28˚C -> 37˚C 45'; YPD			Tora	P	Affymetrix	45	Bottom 10%	-4.01782	-2.48485	-0.229066	1.63567	-0.351743	6.66066	3.40608	0.729665	0.309681	0.802921	-0.316054
	E279B	Expression	TBP regulator	TFIID/SAGA	taf10 chimera97	28˚C -> 37˚C 45'; YPD			Tora	P	Affymetrix	45	Bottom 10%	-7.32432	-0.0695478	-3.29236	-0.302504	-0.0178498	2.53858	5.78834	0.582114	4.0058	9.62189	-0.124907
	E280B	Expression	TBP regulator	TFIID/SAGA	taf10 chimera98	28˚C -> 37˚C 45'; YPD			Tora	P	Affymetrix	45	Bottom 10%	-10.014	0.250593	-3.62046	0.161461	2.87891	8.69634	9.85374	1.76924	0.0304343	0.0502746	0.0885411
	E281B	Expression	TBP regulator	TFIID/SAGA	taf10 chimera38	28˚C -> 37˚C 45'; YPD			Tora	P	Affymetrix	45	Bottom 10%	-8.31793	-1.03585	-1.58669	0.253273	0.156452	4.36007	13.0078	2.89294	0.264898	2.42342	-0.192472
	E282B	Expression	TBP regulator	TFIID	bdf1∆	30˚C; YPD			Tjian	RESTRICTED	Affymetrix		Bottom 10%	11.3107	2.72453	0.120012	-0.486703	0.384883	0.0745816	0.828843	9.5269	5.76895	-0.210602	1.24477
	E283B	Expression	TBP regulator	TFIID	bdf1 YF186/YF353	30˚C; YPD			Tjian	more in ladurner file	Affymetrix		Bottom 10%	-0.215482	-0.0436999	0.0309142	-0.41039	-0.0436999	0.605636	-0.0380125	1.14453	-0.449231	4.18794	-0.238993
	E284B	Expression	TBP regulator	TFIID	bdf2∆	30˚C; YPD			Tjian	RESTRICTED	Affymetrix		Bottom 10%	1.81963	-0.521505	-0.817382	-0.269845	19.7003	0.282988	0.376229	1.96804	-0.713577	0.439455	0.0340964
	E285B	Expression	GTF	TFIIE	tfa1-21	30˚C -> 37˚C 45'; YPD	HA-taggged		Young	P	Affymetrix	45	Bottom 10%	-2.39101	-0.0598447	-3.22724	0.00609482	0.51738	-0.693328	5.03597	3.70499	5.38871	0.442718	-0.618428
	E286B	Expression	GTF	TFIIH	kin28-ts3	30˚C -> 37˚C 45'; YPD			Young	P	Affymetrix	45	Bottom 10%	-0.462181	0.522737	-3.23901	-1.13189	-0.956336	-0.403244	1.87216	-0.556507	6.08233	3.79912	-0.068232
	E287B	Expression	GTF	mediator	srb4-138 ts	30˚C -> 37˚C 45'; YPD			Young	P	Affymetrix	45	Bottom 10%	-1.59816	1.19811	-4.00682	-1.14408	-0.241899	-0.749786	1.66779	0.717223	11.5599	0.557216	0.486326
	E288B	Expression	GTF	mediator	srb5∆1	30˚C -> 37˚C 45'; YPD			Young	P	Affymetrix	45	Bottom 10%	-2.67178	0.0696911	-3.85282	0.214815	0.484966	2.64843	7.43342	8.0947	-1.56113	-0.00452311	0.342327
	E289B	Expression	GTF	mediator	srb10-3	30˚C -> 37˚C 45'; YPD			Young	P	Affymetrix	45	Bottom 10%	0.0348333	0.375761	-0.0444776	0.371924	-0.366505	-0.249863	0.0395929	0.0515694	1.11081	0.284569	-1.23706
	E290B	Expression	GTF	mediator	med6-ts	30˚C -> 37˚C 45'; YPD			Young	P	Affymetrix	45	Bottom 10%	-4.13874	-1.36733	-4.60372	-0.965528	1.62462	0.778059	5.04641	7.18381	6.10177	1.67046	-0.153641
	E291B	Expression	GTF	pol II	rpb1-1	24˚C -> 37˚C 45'; YPD			Brown	Calculated from decay rates	Spotted		Bottom 10%	0.341228	16.9184	1.05225	-1.59037	-3.13828	-0.191346	-0.0756001	-1.50187	-0.705549	-0.0651949	-1.522
	E292B	Expression	GTF	Fcp phosphatase	fcp1-1				Young	P	Affymetrix	45	Bottom 10%	-1.34638	0.111221	-2.48704	-1.48794	-0.339504	-1.16492	3.5422	10.1329	8.50471	0.854171	-2.67801
	E293B	Expression	Translation	Polyribosomes	Polyribosome membrane fraction / cytosolic fraction	Membrane/cytosolic localization			Brown	upper most value of repeats	Spotted		Bottom 10%	0.222985	0.16885	0.0123199	-0.389689	-0.241454	0.00704994	0.36043	0.552855	-0.227275	0.289304	-0.0237986
	E308B	Expression	Remodeling	SWI/SNF	snf2∆; YPD	30˚C?; YPD			Brown		Spotted		Bottom 10%	-3.99166	-1.16074	1.02825	0.914047	2.5565	2.79905	2.87204	1.49965	0.127241	-0.148224	0.0464106
	E309B	Expression	Remodeling	SWI/SNF	snf2∆; minimal media	30˚C?; MM			Brown		Spotted		Bottom 10%	-0.798123	-1.85134	1.65335	2.5628	12.6324	0.0497473	-1.2737	0.964191	-1.04252	-0.476785	-1.1945
	E310B	Expression	Remodeling	SWI/SNF	swi1∆; YPD	30˚C?; YPD			Brown		Spotted		Bottom 10%	-4.39728	-2.81998	0.629401	2.00126	11.4918	2.13666	0.323918	1.44204	-1.40403	0.0763921	0.0820587
	E311B	Expression	Remodeling	SWI/SNF	swi1∆; minimal media	30˚C?; MM			Brown		Spotted		Bottom 10%	0.005805	-1.84152	0.956287	1.06378	7.17502	0.294799	-1.29533	0.0634948	-0.319624	-0.479412	-0.324463
	E312B	Expression	Environmental	Phosphate	Low-Pi vs High-Pi in WT (NBW7); exp1				Brown		Spotted		Bottom 10%	2.44648	0.65122	-0.877914	-1.15727	15.4529	0.035527	-0.411806	3.02508	-0.870417	-1.0376	-2.17949
	E313B	Expression	Environmental	Phosphate	Low-Pi vs High-Pi in WT (NBW7); exp2				Brown		Spotted		Bottom 10%	0.660238	0.251444	0.185403	0.682198	0.528507	0.557531	-0.607319	0.557296	0.892485	0.340506	0.305764
	E314B	Expression	Environmental	Phosphate	Low-Pi vs High-Pi in WT (DBY7286)				Brown		Spotted		Bottom 10%	-3.23122	131.036	0.0384807	0.323612	-0.452067	-0.869008	-3.2485	-1.41013	-0.0203767	0.161292	-1.37643
	E315B	Expression	Environmental	Phosphate	PHO4c-1				Brown		Spotted		Bottom 10%	0.93172	3.463	-0.716355	0.192339	-0.174064	0.201117	-0.236147	-0.0925223	3.56859	0.473224	-1.89548
	E316B	Expression	Environmental	Phosphate	pho80∆				Brown		Spotted		Bottom 10%	0.726629	0.738482	-0.428326	-0.469353	8.55414	2.57281	-0.260877	2.25446	-0.417814	-0.927707	1.28672
	E317B	Expression	Environmental	Phosphate	pho85∆				Brown		Spotted		Bottom 10%	1.53846	41.4191	-0.0657013	-0.930771	-0.88692	-2.05631	-0.388427	-0.831322	-0.412906	-1.02124	-0.364286
	E318B	Expression	Environmental	Phosphate	PHO81c-1; exp1				Brown		Spotted		Bottom 10%	0.0450342	18.109	-0.146338	0.156451	-0.269486	-1.63595	-0.283565	0.681002	2.33708	1.80385	-1.43207
	E319B	Expression	Environmental	Phosphate	PHO81c-1; exp2				Brown		Spotted		Bottom 10%	2.4375	1.19068	-1.89922	-0.237474	2.31884	0.567037	-0.357633	1.10508	-0.358845	-0.595253	-0.694705
	E320B	Expression	Remodeling	RSC	rsc3-2; expA				Cairns				Bottom 10%	-3.80557	-2.17243	-2.43467	0.0923823	-4.99781	1.39397	11.0688	1.23752	7.48223	10.2412	-0.35392
	E320/1B	Expression	Remodeling	RSC	rsc3-2; Avg				Cairns				Bottom 10%	-5.36593	-3.80771	-1.73776	0.0923823	-5.74939	1.792	21.929	0.295974	10.6618	9.42038	-0.735236
	E321B	Expression	Remodeling	RSC	rsc3-2; expB				Cairns				Bottom 10%	-4.2447	-3.50264	-1.53155	0.00867038	-4.99781	1.58682	23.4549	-0.143733	7.48223	8.63485	-0.595841
	E322B	Expression	Remodeling	RSC	rsc30∆; expA				Cairns				Bottom 10%	-4.09558	-1.33777	-1.15749	0.431325	0.620205	10.0837	5.29324	1.04213	0.102575	-0.147465	-0.595841
	E322/3B	Expression	Remodeling	RSC	rsc30∆; Avg				Cairns				Bottom 10%	-1.32815	-1.94493	-0.143866	0.00867038	0.105502	4.54312	2.08363	1.23752	0.190835	-0.147465	-0.35392
	E323B	Expression	Remodeling	RSC	rsc30∆; expB				Cairns				Bottom 10%	-0.399932	-1.73005	0.233472	0.190212	-0.0312287	1.792	1.4666	0.549694	-0.564032	0.363584	-0.250705
	E324B	Expression	Chromatin structure	nucleosome	H3 ∆(1-28)				Morse	P only; 3 repeats	Affymetrix		Bottom 10%	-0.443069	1.3533	0.108862	0.0330361	-3.09283	2.00546	1.0181	-0.208665	-0.11706	0.267804	-0.0862189
	E325B	Expression	Chromatin structure	nucleosome	H4 ∆(2-26)				Morse	All; 2 replicates	Affymetrix		Bottom 10%	-0.448487	49.0837	-0.43034	-1.06309	-1.28547	-1.23623	-1.74398	0.855143	0.54771	-0.599342	-3.03393
	E326B	Expression	Chromatin structure	nucleosome	htz1∆				Madhani	mean of 4 replicates	spotted		Bottom 10%	-2.12481	0.886542	-1.43191	-0.757007	6.50326	-0.380357	-0.84364	6.17178	0.635425	1.20598	-0.364343
	E327B	Expression	Chromatin structure	nucleosome	htz1∆ sir2∆				Madhani	mean of 4 replicates	spotted		Bottom 10%	-2.92255	-0.0304679	-1.07377	-0.0219033	1.21573	0.264789	-0.1736	34.9051	-0.588643	-0.698745	-0.608012
	E328B	Expression	Chromatin structure	nucleosome	htz1∆ hmr∆				Madhani	mean of 4 replicates	spotted		Bottom 10%	-1.05258	-0.100871	-0.913102	-1.57752	6.09589	-0.188872	-0.578735	5.29943	0.377976	0.177967	0.0541522
	E329B	Expression	Chromatin structure	nucleosome	sir2∆				Madhani	mean of 4 replicates	spotted		Bottom 10%	-2.80065	10.5898	-1.43191	-0.107113	-0.764457	0.726596	0.102474	11.5712	-0.0596385	-1.81533	-0.608012
	E330B	Expression	Chromatin structure	nucleosome	hmr∆				Madhani	mean of 4 replicates	spotted		Bottom 10%	-0.775144	-2.46832	0.605025	0.253286	-0.764457	4.49235	1.33846	0.217201	-0.0596385	2.58093	-1.06691
	E331B	Expression	TBP regulator?	INO80 complex	tih2-160(ts) (ie rvb2)	ts			Kokubo	2 replicates		45	Bottom 10%	0.441534	5.97707	0.214035	-0.270466	0.520822	-0.654863	-0.32687	2.31226	-3.13722	-0.765815	0.126966
	E332B	Expression	GTF	mediator	med2Δ	gal media			Brown		spotted		Bottom 10%	-8.54917	-2.63809	-1.41498	-0.108562	-2.17289	7.31959	34.8032	3.06025	2.86531	8.25084	-0.597381
	E333B	Expression	GTF	mediator	med2Δ	YPD; 23˚C -> 37˚C 20'			Brown		spotted		Bottom 10%	-13.2665	-0.525856	-0.471679	3.52745	-0.987616	11.7995	29.1675	-0.1173	1.87959	1.13567	0.0788024
	E398B	Expression	Chromatin structure	Abf1	abf1-1(ts)	30˚C -> 36˚C 45'; YPD		Average of 4 reps	Auble/Li		spotted?		Bottom 10%	-0.486742	0.388049	4.51714	1.24069	-1.61137	0.015012	-1.13549	-2.7585	1.51794	5.08268	-0.479738
	E399B	Expression	TBP Regulator	SAGA	sgf11∆	30˚C; SC Media			Greenblatt	%Ranks (All genes)	SGA		Bottom 10%	-0.0836842	0.327455	0.0404005	-0.270405	0.321693	0.861943	-0.574423	-0.152879	-0.614797	1.3228	0.146345
	E400B	Expression	TBP Regulator	SAGA	spt3∆	30˚C; SC Media			Greenblatt	%Ranks (All genes)	SGA		Bottom 10%	-9.01479	-0.841909	-4.51722	-1.2707	0.539212	5.10325	13.172	8.62941	3.8258	-0.11915	-0.0671765
	E401B	Expression	TBP Regulator	SAGA	spt8∆	30˚C; SC Media			Greenblatt	%Ranks (All genes)	SGA		Bottom 10%	-13.7587	-1.09944	-2.47818	-0.0249988	0.420839	4.27042	20.773	5.30822	5.433	0.894171	-0.715386
	E402B	Expression	TBP Regulator	SAGA	upb8∆	30˚C; SC Media			Greenblatt	%Ranks (All genes)	SGA		Bottom 10%	-1.49785	-0.0426971	0.338474	-0.251538	-0.480402	1.19215	-0.12505	0.0656178	2.12412	1.32197	0.771466
	P11B	Property	Intensity	Intensity	Intensity; 25˚C; CSM+D; YKH105		KH105		Pugh	log(10)I			Bottom 10%	3.13396	-4.873	-3.17266	-4.10289	34.8718	-1.88615	-1.72162	1.22242	-1.68425	-2.59041	-0.177439
	P12B	Property	Intensity	Intensity	Intensity; 25˚C; CSM+D; YJS6		JS6		Pugh	log(10)I			Bottom 10%	3.26559	-6.79992	-2.6311	-4.1036	57.204	-2.10813	-2.62237	1.2213	-2.69666	-2.59087	-1.45828
	P13B	Property	Intensity	Intensity	Intensity; 25˚C -> 37˚C 45'; CSM+D; YKH105/YJS6	34 hybridizations	KH105/JS6 average		Pugh	log(10)I 34 hybs			Bottom 10%	5.67789	-6.79854	-2.89545	-3.72164	39.9072	-2.58719	-2.37921	1.22085	-3.29267	-2.59078	-1.08515
	P14B	Property	DNA element	Location upstream of ORF start	polyA-10tract				Jian				Bottom 10%	-0.273827	-0.470069	-0.491907	1.71762	-0.164397	-0.111231	1.65652	1.63615	0.375666	0.108643	-0.147329
	P2.5B	Property	Location	distance (kb)	Dist to upstream gene (bp)								Bottom 10%	1.63399	-0.602801	-0.0359434	0.112314	-0.0148568	-0.418222	-0.452503	0.323164	-0.0128881	0.0332029	0.147653
	P3B	Property	Location	Telomere	Dist from telomere (bp to ATG)	updated 2-15-05							Bottom 10%	-0.515245	-0.813827	0.279778	-0.594046	11.3027	0.451267	-0.336244	0.35098	-1.06099	0.178644	-0.734094
	P4B	Property	Location	Telomere	Telomere Distance Rank	updated 2-15-05							Bottom 10%	-0.515245	-0.813827	0.279778	-0.594046	11.3027	0.451267	-0.336244	0.35098	-1.06099	0.178644	-0.734094
	P48B	Property	Property	mRNA trxn frequency	mRNA/hr				Young				Bottom 10%	83.6864	0.943588	0.925912	1.32741	88.6412	3.15922	2.17682	10.0763	0.29405	0.11286	11.7191
	P56B	Property	Protein level	Protein level		molecules/cell			Weissmann				Bottom 10%	3.75181	-0.873207	-1.0339	0.00462471	3.93675	-0.0331843	-1.46231	0.383206	-1.49023	-0.777266	2.0191
	P57B	Property	CEC	CEC					Weissmann				Bottom 10%	1.5932	0.937874	-0.373396	-0.435021	3.08698	2.17049	-0.232831	0.783534	-0.372544	0.211142	2.1384
	P6B	Property	Location	ORF	ORF length (bp)								Bottom 10%	-0.244727	-0.115767	-1.02756	0.181365	4.3871	1.01361	0.120233	-0.627151	-0.195451	2.532	-0.466104
	P8B	Property	Intensity	Intensity	Intensity; 30˚C; CSM+R; Y13.2'		Y13.2'		Pugh	log(10)I			Bottom 10%	13.6681	-1.99966	-2.62869	-3.35762	28.3617	-5.008	-5.71908	-0.913136	-3.94826	-3.47125	-1.26352
	R001B	Expression			ade1				Friend		Rosetta		Bottom 10%	-0.477006	-0.575403	4.83291	0.569591	1.00247	4.96088	0.625853	1.96221	-0.663361	2.5833	-0.200479
	R002B	Expression			ade16				Friend		Rosetta		Bottom 10%	-1.89591	-1.44203	-2.00412	-1.31755	2.51232	0.480041	3.55395	1.82415	4.18467	0.343295	-0.0691235
	R003B	Expression			ade2 (haploid)				Friend		Rosetta		Bottom 10%	-0.291772	0.204907	0.728625	0.0699229	5.87718	0.161626	-0.562988	-0.108149	-0.21687	0.521554	-0.468267
	R004B	Expression			aep2				Friend		Rosetta		Bottom 10%	-1.10217	1.41078	0.0570549	2.02082	2.81224	-0.872846	-0.527258	-1.17902	2.91548	7.08647	-0.570162
	R005B	Expression			afg3 (haploid)				Friend		Rosetta		Bottom 10%	-0.509463	-0.0192299	-0.2971	-0.012958	-0.0269326	-0.922622	-0.0230335	2.53851	2.23766	3.04821	-0.0810848
	R006B	Expression			ald5				Friend		Rosetta		Bottom 10%	-0.0913511	-2.57603	0.642708	0.854543	-0.421539	3.23825	3.23844	0.634813	-0.315521	0.0617541	0.336329
	R007B	Expression			anp1				Friend		Rosetta		Bottom 10%	-0.169097	0.275637	-1.11513	-0.594141	-0.109865	-0.419145	0.576969	-0.717266	10.9625	0.942641	-0.490186
	R008B	Expression			aqy2-a				Friend		Rosetta		Bottom 10%	9.94976	-0.758811	-1.19183	-0.781931	-0.795025	0.123631	0.839865	0.654454	0.709445	0.123915	0.368239
	R009B	Expression			aqy2-b				Friend		Rosetta		Bottom 10%	-0.930559	-0.947533	0.0469532	1.94904	0.163099	6.54571	11.2005	1.13828	-1.26516	-0.00236601	-0.479093
	R010B	Expression			ard1				Friend		Rosetta		Bottom 10%	-4.59689	-1.14413	-0.387976	1.64145	0.145162	1.01532	10.4864	8.94444	0.378859	2.80901	0.126697
	R011B	Expression			are1, are2 (haploid)				Friend		Rosetta		Bottom 10%	-0.031155	0.0970534	4.78874	0.0740741	-0.302099	-0.100659	0.216733	-0.00230162	-0.112583	1.88097	-0.065492
	R012B	Expression			arg5,6				Friend		Rosetta		Bottom 10%	-1.85096	-5.09573	2.04318	0.250851	-4.19434	1.70852	25.045	-0.0997724	0.387181	0.324838	-1.25041
	R013B	Expression			arg80				Friend		Rosetta		Bottom 10%	0.885677	-0.487119	0.339825	-0.961828	1.69697	0.415258	0.577392	3.71714	0.214247	-1.0756	0.086728
	R014B	Expression			ase1 (**12)				Friend		Rosetta		Bottom 10%	-1.03196	-4.70295	-1.59235	0.524334	-4.85225	1.96417	29.4787	-0.677873	6.1117	4.52651	-4.0952
	R015B	Expression			ate1				Friend		Rosetta		Bottom 10%	-1.0888	-1.76019	-3.19786	-0.681442	0.669275	2.63871	8.82233	1.95151	1.29158	1.62451	0.402913
	R016B	Expression			bim1 (**15)				Friend		Rosetta		Bottom 10%	0.964476	2.48207	-0.13258	-0.448821	-0.0374979	-0.533908	-0.47136	0.0405068	0.0784369	1.50311	-0.175004
	R017B	Expression			bni1 (haploid)				Friend		Rosetta		Bottom 10%	-0.458972	11.1764	0.0113047	-0.201972	0.0307528	-2.07362	-2.60377	-0.110313	0.167001	0.948833	0.98813
	R018B	Expression			bub1 (haploid **2,10)				Friend		Rosetta		Bottom 10%	-1.20737	5.358	-1.25803	-1.1067	0.0415869	0.0842218	0.878695	2.55389	1.54237	0.34222	-0.0774103
	R019B	Expression			bub2				Friend		Rosetta		Bottom 10%	2.30311	-0.262532	-3.50423	-0.237102	0.107937	0.158262	4.83489	0.208239	0.628229	-0.426956	-0.630195
	R020B	Expression			bub3 (**2,8,13)				Friend		Rosetta		Bottom 10%	-2.42562	0.199173	-0.699239	1.0474	2.08049	-0.578025	0.695879	0.299657	1.47543	4.8039	0.50852
	R021B	Expression			bub3 (haploid **2)				Friend		Rosetta		Bottom 10%	-0.103737	-0.10133	-0.579154	-0.221719	-1.90281	0.0485517	0.552785	1.90524	1.90229	4.2161	1.0938
	R022B	Expression			bul1				Friend		Rosetta		Bottom 10%	-1.28805	0.515451	-0.199048	0.163534	2.08585	-0.294597	-0.0864456	3.16489	0.389414	-1.47073	0.568185
	R023B	Expression			cat8				Friend		Rosetta		Bottom 10%	0.634484	2.85706	0.238882	-0.0737367	0.110223	-0.158216	-0.623893	1.90051	0.228342	2.30217	-0.213123
	R024B	Expression			cbp2				Friend		Rosetta		Bottom 10%	-0.712483	-0.356695	-0.676734	0.0940544	-0.272586	-0.24083	1.5028	0.187485	6.37575	5.88046	-0.418326
	R025B	Expression			cem1				Friend		Rosetta		Bottom 10%	-0.30613	1.11716	0.104145	-0.0841398	-0.0824276	-2.24551	-0.32647	1.79881	0.293784	5.18121	0.153966
	R026B	Expression			cin5				Friend		Rosetta		Bottom 10%	-0.176652	-1.35763	-0.0479216	-0.680934	-3.09553	4.09947	14.2037	0.307926	0.356135	2.347	-0.293144
	R027B	Expression			cka2				Friend		Rosetta		Bottom 10%	-5.58369	0.800088	15.7258	3.02581	-1.42678	1.48005	1.92282	0.0989222	-0.797967	1.29852	-0.670107
	R028B	Expression			ckb2				Friend		Rosetta		Bottom 10%	-10.598	-0.957955	1.41439	6.49378	7.27845	0.339057	1.17901	1.76232	0.387181	0.500471	0.0521105
	R029B	Expression			cla4 (haploid)				Friend		Rosetta		Bottom 10%	1.75139	3.07504	-2.71548	-2.04224	-0.398171	-1.55932	0.226809	0.389268	3.55917	-0.153709	0.360995
	R030B	Expression			clb2				Friend		Rosetta		Bottom 10%	-0.110632	-1.5017	0.613367	0.291021	-0.586693	-0.0387612	4.50264	-0.288524	0.414225	0.0631136	0.251879
	R031B	Expression			clb6				Friend		Rosetta		Bottom 10%	-1.25476	4.32353	-1.63524	-0.907555	11.1783	-0.505046	-0.819855	1.12335	0.0962729	-0.680656	0.448862
	R032B	Expression			cmk2				Friend		Rosetta		Bottom 10%	-5.83493	48.217	1.51214	0.412485	0.179558	0.759977	0.143782	-0.0726162	-0.408914	-0.470812	-0.439743
	R033B	Expression			cna1, cna2 (haploid)				Friend		Rosetta		Bottom 10%	-0.11511	-1.00208	-1.63963	-0.189969	7.64296	1.18227	1.55871	0.348312	0.986652	-0.293077	-0.732528
	R034B	Expression			cnb1				Friend		Rosetta		Bottom 10%	0.921185	1.36517	-0.631678	0.791529	-0.709916	1.01532	0.756762	0.746103	2.54149	-0.266548	-0.0199719
	R035B	Expression			cue1				Friend		Rosetta		Bottom 10%	-2.53658	-1.75929	-1.48852	0.204459	6.90539	1.50545	5.1008	0.882272	1.2926	-0.135723	0.0342937
	R036B	Expression			cup5				Friend		Rosetta		Bottom 10%	-2.64148	-4.46781	-1.65615	-1.31719	-0.100265	-0.053577	9.70429	2.52186	7.89378	3.00149	1.58582
	R037B	Expression			cyc2				Friend		Rosetta		Bottom 10%	-0.101895	-0.957955	-1.23647	-0.597982	-0.693825	-0.403394	3.44525	0.138522	5.19819	2.18284	-1.07125
	R038B	Expression			cyt1				Friend		Rosetta		Bottom 10%	-2.09913	-0.0579412	-4.63959	-0.319775	2.22388	0.246313	4.37966	0.76909	5.21636	0.327405	-0.166877
	R039B	Expression			dfr1				Friend		Rosetta		Bottom 10%	1.13532	38.4349	-1.20788	-0.979526	-1.13599	-0.60298	-0.412196	0.250461	-1.05274	-0.831794	-0.590722
	R040B	Expression			dig1				Friend		Rosetta		Bottom 10%	-10.1838	-1.82368	0.546957	5.28413	-0.783228	8.21263	14.4049	-0.0726162	0.434234	4.61604	-0.226484
	R041B	Expression			dig1, dig2				Friend		Rosetta		Bottom 10%	-6.47028	22.0171	2.39208	1.07259	0.0936323	0.751322	0.53021	0.0774359	-2.06381	0.982241	-0.707607
	R042B	Expression			dig1, dig2 (haploid)				Friend		Rosetta		Bottom 10%	-3.86591	-0.554623	-0.897362	0.733423	2.14076	2.4607	9.36111	1.35261	-0.120054	0.53794	0.165439
	R043B	Expression			dig2				Friend		Rosetta		Bottom 10%	-0.420141	-0.336067	-0.404944	1.86223	1.52568	0.332374	0.59865	0.889765	0.15543	2.35724	0.531293
	R044B	Expression			dot4				Friend		Rosetta		Bottom 10%	-7.12127	-4.02017	-0.360719	2.26161	0.011654	6.33939	17.9863	1.81043	0.4098	1.5296	-1.61613
	R045B	Expression			eca39				Friend		Rosetta		Bottom 10%	-0.37998	-0.348294	-0.395826	0.163534	1.08724	1.3357	1.19375	0.471224	0.278526	-0.041088	-0.886437
	R046B	Expression			ecm1 (**3)				Friend		Rosetta		Bottom 10%	0.565331	0.336539	0.183545	-0.143876	-0.15387	-0.306568	-0.255007	1.74261	1.32499	-0.863051	0.994198
	R047B	Expression			ecm10				Friend		Rosetta		Bottom 10%	-1.81109	32.9777	-0.124205	0.654282	0.193489	-0.409105	-0.56273	-0.337503	0.963454	0.588604	0.058563
	R048B	Expression			ecm18 (**7)				Friend		Rosetta		Bottom 10%	-3.348	-4.34827	-1.38787	1.98298	-2.40048	7.17543	13.0077	2.91848	1.58511	1.23108	0.715062
	R049B	Expression			ecm29				Friend		Rosetta		Bottom 10%	-3.4913	-2.58252	0.145121	4.03852	-0.0372123	8.52232	10.387	1.86935	0.209539	1.41747	-0.140503
	R050B	Expression			ecm31				Friend		Rosetta		Bottom 10%	1.01828	-1.18541	-0.961205	-0.687171	-0.263839	-0.00266582	2.63929	2.19941	0.0632034	-0.281574	0.516819
	R051B	Expression			ecm34				Friend		Rosetta		Bottom 10%	-0.92772	15.1858	-0.381423	0.250851	-0.441391	0.563653	-0.983784	1.11616	1.13889	-0.0514762	-0.367278
	R052B	Expression			eft2				Friend		Rosetta		Bottom 10%	-3.21973	-4.62622	-0.233802	0.0853347	1.29824	4.98051	11.6167	0.836899	0.456013	0.36002	-0.692478
	R053B	Expression			erd1				Friend		Rosetta		Bottom 10%	0.0593423	1.44491	0.330739	-0.708149	-2.84848	0.047898	0.331557	2.70941	0.878617	0.361516	-0.121893
	R054B	Expression			erg2				Friend		Rosetta		Bottom 10%	-0.0772489	0.250491	4.02806	0.262739	-4.5028	0.168915	5.1102	-0.840331	-0.707019	1.84941	-1.22983
	R055B	Expression			erg3 (haploid)				Friend		Rosetta		Bottom 10%	-0.0669234	-1.67069	0.109425	0.0600024	-1.92972	-0.111318	7.41342	0.621121	-0.324836	1.83899	-0.741797
	R056B	Expression			erg4 (haploid **7)				Friend		Rosetta		Bottom 10%	-1.22573	0.0121865	0.111092	0.51844	-2.17536	0.850562	2.93435	0.623802	1.78473	8.39782	-0.161492
	R057B	Expression			erg5				Friend		Rosetta		Bottom 10%	0.823213	-0.0158652	-0.059271	-0.598711	-1.68006	1.93799	4.84139	0.840635	3.04514	0.276008	-0.0492199
	R058B	Expression			erg6				Friend		Rosetta		Bottom 10%	-0.452628	0.0287989	0.216876	-0.00466126	0.605646	-0.0277032	3.89286	0.815421	-1.00598	1.25107	-1.80989
	R059B	Expression			erp2				Friend		Rosetta		Bottom 10%	0.100046	-2.82251	10.0789	1.52548	-0.62247	1.51128	1.55712	-0.383501	-0.847296	1.76962	-1.18667
	R060B	Expression			erp4				Friend		Rosetta		Bottom 10%	-1.33098	0.133711	-0.423036	0.546158	-0.372791	2.99283	2.94388	0.443327	0.490238	1.08331	-0.285534
	R061B	Expression			far1 (haploid)				Friend		Rosetta		Bottom 10%	-0.403814	12.6703	-0.361318	0.292601	0.0658939	-0.0310933	-0.533955	0.641518	-0.299151	-0.897134	-0.139704
	R062B	Expression			fks1 (haploid)				Friend		Rosetta		Bottom 10%	-0.172231	1.00471	-1.81034	-0.927803	-0.138256	0.0876559	1.37673	0.48341	3.77257	-0.168874	-0.0801284
	R063B	Expression			fpr1				Friend		Rosetta		Bottom 10%	1.04176	0.146316	-2.76658	-0.579105	0.791892	-0.276834	0.0488344	-0.187389	1.80116	0.527145	0.5709
	R064B	Expression			fre6				Friend		Rosetta		Bottom 10%	-2.96053	-1.98901	1.79914	0.591654	3.53088	1.90648	3.17463	-0.237478	-0.0833877	0.5647	0.797285
	R065B	Expression			fus2				Friend		Rosetta		Bottom 10%	-0.127255	0.267098	-3.59759	-0.0901955	0.598856	0.103621	2.25709	4.33495	3.51732	0.193649	-0.338141
	R066B	Expression			fus3 (haploid)				Friend		Rosetta		Bottom 10%	-1.96422	-4.65856	-0.435688	0.965195	-0.522847	1.49437	14.1616	2.46575	3.02939	0.0963269	-0.39882
	R067B	Expression			fus3, kss1 (haploid)				Friend		Rosetta		Bottom 10%	-8.35466	-2.87194	-1.20352	-0.699121	8.974	1.8195	4.28299	16.3918	-0.0301914	1.5945	1.48303
	R068B	Expression			gal83				Friend		Rosetta		Bottom 10%	-2.68057	-1.30134	0.8634	0.309467	3.94464	1.6615	2.84299	4.86267	-2.44636	-0.279375	0.358136
	R069B	Expression			gas1				Friend		Rosetta		Bottom 10%	0.0482253	4.88068	-0.272593	-0.317297	-1.49304	-0.498316	2.18383	-0.177402	0.184003	0.180173	-0.603752
	R070B	Expression			gcn4				Friend		Rosetta		Bottom 10%	-5.59848	-1.51703	0.502352	1.90023	3.33105	1.76278	2.48314	10.1001	0.168792	0.23529	-0.0199719
	R071B	Expression			gfd1				Friend		Rosetta		Bottom 10%	-5.32323	1.10688	5.317	2.37407	0.293761	4.69663	0.345084	2.7451	-2.54733	0.369999	0.504516
	R072B	Expression			gln3				Friend		Rosetta		Bottom 10%	-3.25418	-1.7764	0.0692048	0.512103	-0.9237	3.65507	7.26649	-0.121598	6.81025	0.483379	-0.372588
	R073B	Expression			gpa2				Friend		Rosetta		Bottom 10%	-4.96515	0.886987	-0.535204	2.25314	8.85452	0.375375	-0.441862	8.45008	-0.0521564	-0.69869	-0.0779211
	R074B	Expression			gyp1				Friend		Rosetta		Bottom 10%	1.62201	0.933363	-2.6833	-0.701862	-1.86101	-0.571238	1.13425	0.0916465	5.08233	-0.460942	0.772049
	R075B	Expression			hat2				Friend		Rosetta		Bottom 10%	3.70262	2.8089	-0.366328	-0.230966	-1.75197	-0.0346847	-0.0698326	2.93007	-0.134153	-0.00216818	0.72241
	R076B	Expression			hda1				Friend		Rosetta		Bottom 10%	-0.0828423	-0.95429	-0.900397	-0.206577	-0.43861	0.988899	3.2093	-0.0186844	2.25422	5.04246	-0.596565
	R077B	Expression			hdf1				Friend		Rosetta		Bottom 10%	-0.0109217	0.306707	-0.813282	-1.05758	4.49091	0.549419	0.254068	1.92525	2.17855	0.37352	0.101439
	R078B	Expression			hes1 (haploid)				Friend		Rosetta		Bottom 10%	-0.594046	-0.870399	0.577088	1.332	1.4783	2.58847	2.36281	0.694855	-0.969758	2.72159	-0.540533
	R079B	Expression			hir2				Friend		Rosetta		Bottom 10%	1.15267	-2.24142	-1.93738	-2.01156	-5.11038	0.309834	6.52994	0.858483	9.35278	0.0823509	-0.208276
	R080B	Expression			his1				Friend		Rosetta		Bottom 10%	1.09686	7.66667	-0.580619	0.380434	1.46475	0.518805	-2.29582	0.985993	-0.210857	0.00635871	2.40294
	R081B	Expression			hmg1(haploid)				Friend		Rosetta		Bottom 10%	-12.8275	-3.983	-0.575657	0.0776629	0.745753	3.91364	28.1529	4.36348	2.91719	0.74265	-0.140629
	R082B	Expression			hog1 (haploid)				Friend		Rosetta		Bottom 10%	0.140923	0.0933183	-0.164747	0.165007	-0.956702	-0.104329	3.55608	-0.00495897	1.18963	-0.160889	-0.455442
	R083B	Expression			hpa3				Friend		Rosetta		Bottom 10%	-0.379033	-1.96557	-0.287377	0.0670984	2.12837	1.92413	1.74012	2.02917	0.176113	-0.310733	-0.162092
	R084B	Expression			hpt1				Friend		Rosetta		Bottom 10%	-0.44009	0.0195052	0.785712	-0.193392	0.720883	0.0266164	0.297465	-0.395692	2.30785	0.726371	0.0671922
	R085B	Expression			hst3				Friend		Rosetta		Bottom 10%	0.183914	4.6577	-1.07993	-1.3152	4.76956	-0.291534	-0.559155	-0.532319	-0.574127	1.24069	-1.047
	R086B	Expression			imp2				Friend		Rosetta		Bottom 10%	-0.235077	0.339848	-0.488493	0.255654	-0.985726	-0.202922	0.736008	0.352605	2.53047	4.49292	-0.165227
	R087B	Expression			imp2' (**12)				Friend		Rosetta		Bottom 10%	-7.67886	-4.97298	-0.665037	0.0877075	-2.57671	4.99987	42.7771	0.697583	7.24076	2.69713	-1.76301
	R088B	Expression			isw1				Friend		Rosetta		Bottom 10%	0.109199	-0.623404	-0.00989636	1.50809	-0.118575	0.912019	-0.415684	1.38658	-0.542108	-0.907052	0.890378
	R089B	Expression			isw1, isw2				Friend		Rosetta		Bottom 10%	-0.24818	-0.503091	0.0532551	-0.425283	-0.526164	1.58629	0.645616	1.17291	2.60962	-0.0383036	-0.23548
	R090B	Expression			isw2				Friend		Rosetta		Bottom 10%	-0.0454866	-1.83291	-0.854447	-0.722933	8.9425	0.494022	-0.527258	3.29177	0.209642	-0.906275	-0.141027
	R091B	Expression			jnm1				Friend		Rosetta		Bottom 10%	-0.434981	4.65692	-0.846743	-0.0828864	-0.782562	0.11351	0.538405	-0.0722897	5.00858	1.26143	0.0824299
	R092B	Expression			kim4				Friend		Rosetta		Bottom 10%	-1.39501	0.575365	15.7321	0.843129	-2.94895	0.709742	0.744714	-1.02021	-2.10578	0.715654	0.0597671
	R093B	Expression			kin3				Friend		Rosetta		Bottom 10%	-0.591402	7.1303	-0.819539	-0.539299	0.940946	0.309269	0.568092	-0.0593915	0.339518	1.01472	0.182346
	R094B	Expression			kre1				Friend		Rosetta		Bottom 10%	1.57711	0.207397	-0.973774	-0.164613	5.57662	-1.52204	-0.616621	1.67092	0.591952	-0.65684	0.182795
	R095B	Expression			kss1 (haploid)				Friend		Rosetta		Bottom 10%	-6.96125	-0.876533	-0.670729	0.129124	-0.109126	4.14118	11.5271	9.93983	4.11003	0.390704	-0.37624
	R096B	Expression			mac1				Friend		Rosetta		Bottom 10%	-2.32277	-1.88762	-0.488493	0.666027	-2.95944	1.93613	13.427	2.28966	0.655078	1.83419	0.0561022
	R097B	Expression			mad2				Friend		Rosetta		Bottom 10%	0.271324	-1.13023	-2.51159	-0.282873	1.14027	-0.601146	0.927924	2.34734	4.19536	-0.293279	0.360394
	R098B	Expression			mak10				Friend		Rosetta		Bottom 10%	1.91469	6.41779	-1.18306	-0.0191185	-0.513586	-0.0125516	0.164841	-0.282431	4.00637	2.94159	-1.2139
	R099B	Expression			mbp1				Friend		Rosetta		Bottom 10%	-0.114289	-2.2831	-1.72476	2.17355	7.5494	2.15165	0.724805	4.52034	-0.00696425	-0.26736	-1.12376
	R100B	Expression			med2 (haploid)				Friend		Rosetta		Bottom 10%	-9.45658	2.43881	-1.21977	-0.200707	-1.94275	8.92443	14.6694	1.78806	-0.0471052	3.02687	0.0597671
	R101B	Expression			mnn1				Friend		Rosetta		Bottom 10%	-0.153943	2.71245	1.65155	-0.014734	-0.05767	-0.112532	-0.551786	-0.0891425	0.103543	1.85315	0.446154
	R102B	Expression			mrpl33				Friend		Rosetta		Bottom 10%	-1.03286	4.24188	3.16191	1.49009	-1.69766	0.480721	1.23686	-1.00113	-0.206239	0.343662	-0.148756
	R103B	Expression			mrt4				Friend		Rosetta		Bottom 10%	-11.6963	-5.8154	3.4091	1.05991	1.12848	2.18887	6.62662	2.63585	8.47609	0.719595	-0.734083
	R104B	Expression			msu1				Friend		Rosetta		Bottom 10%	-2.16153	-0.315535	5.36126	1.9346	-0.561205	-0.207549	0.867149	-1.03298	0.277061	6.91743	-0.262434
	R105B	Expression			npr2				Friend		Rosetta		Bottom 10%	-7.21142	-4.06482	-1.6024	0.572909	2.39789	6.39805	24.8995	1.57606	0.555111	0.977559	-0.843668
	R106B	Expression			nrf1				Friend		Rosetta		Bottom 10%	-5.92133	-0.622154	-0.854447	0.172369	0.0936323	7.27975	14.9563	2.66428	3.22048	-0.67534	-0.230973
	R107B	Expression			nta1				Friend		Rosetta		Bottom 10%	-0.29367	-0.627869	0.415714	-0.0892526	0.0192097	0.0339465	3.87853	1.17384	0.205503	0.737197	-0.235036
	R108B	Expression			ost3				Friend		Rosetta		Bottom 10%	0.0741742	-0.378249	1.00881	-0.14139	0.0248476	3.1891	1.3593	1.25228	-0.788708	0.0991357	-0.284625
	R109B	Expression			pac2				Friend		Rosetta		Bottom 10%	0.0612285	12.6755	1.96493	0.296378	-0.502179	-1.34923	-0.204905	0.00983943	-1.16446	1.58246	-0.836989
	R110B	Expression			pau2				Friend		Rosetta		Bottom 10%	-2.36645	-2.64425	0.654394	1.00272	0.728136	5.3346	1.84466	3.23788	0.0171004	0.60405	0.0600624
	R111B	Expression			pch1				Friend		Rosetta		Bottom 10%	0.00162081	-1.48304	-0.481034	-0.351189	5.11461	1.22771	2.07647	0.235968	0.529204	-0.617892	-0.00691846
	R112B	Expression			pcl6				Friend		Rosetta		Bottom 10%	-0.073351	0.0990916	-0.356958	0.653462	2.25814	0.395162	-0.922469	3.33717	-0.404086	-0.450194	-0.134491
	R113B	Expression			pep12				Friend		Rosetta		Bottom 10%	-2.03156	-0.720375	0.580677	0.15635	2.80529	0.441062	3.43257	3.13128	-0.140939	-0.0452208	-0.74652
	R114B	Expression			pet111				Friend		Rosetta		Bottom 10%	-1.84827	-0.0309352	-0.702202	-0.0828864	2.07118	0.286875	1.45269	1.00197	5.4097	3.10761	-0.326774
	R115B	Expression			pet117				Friend		Rosetta		Bottom 10%	-0.77323	0.81337	1.43196	0.416612	0.963974	-0.740728	-0.320596	-0.176011	0.833775	4.09108	-0.231779
	R116B	Expression			pet127				Friend		Rosetta		Bottom 10%	0.275399	-0.771958	1.54105	-1.40682	3.79569	-0.0940415	0.235859	4.02214	0.694706	-0.24624	0.904174
	R117B	Expression			pex12				Friend		Rosetta		Bottom 10%	-2.04909	-3.94821	-1.95613	-0.0765705	0.503876	4.64706	18.4082	0.84234	2.13765	1.58246	-0.0508046
	R118B	Expression			pfd2 (**14)				Friend		Rosetta		Bottom 10%	-6.86985	-2.90491	0.373258	0.292765	2.6412	1.42253	2.24289	6.34477	0.198188	0.0690066	2.33221
	R119B	Expression			phd1 (haploid)				Friend		Rosetta		Bottom 10%	0.099429	-0.0787707	2.51167	0.755804	0.305525	1.12972	0.584392	0.709472	-2.5282	-0.0208711	-0.407203
	R120B	Expression			ppr1				Friend		Rosetta		Bottom 10%	-1.80137	-2.11378	1.06829	2.51768	-1.73396	3.77513	5.06274	0.771332	0.517041	0.944292	0.133599
	R121B	Expression			prb1				Friend		Rosetta		Bottom 10%	0.118888	0.575365	1.43958	0.672687	-1.14592	0.019421	0.614205	0.0606283	-0.127202	2.59946	0.327852
	R122B	Expression			qcr2 (haploid)				Friend		Rosetta		Bottom 10%	-4.72905	-0.950634	0.622541	-0.105709	0.996238	0.841432	1.95744	0.352086	5.63125	0.944292	0.0557414
	R123B	Expression			rad27				Friend		Rosetta		Bottom 10%	0.0435047	-4.31283	-1.18103	-0.420814	1.8289	0.108753	4.21363	2.96953	1.84972	0.531997	0.00712498
	R124B	Expression			rad57				Friend		Rosetta		Bottom 10%	-1.19085	19.338	-0.273595	-0.932951	-0.43531	-0.294956	2.18033	0.0572796	-0.443888	0.505343	-0.744998
	R125B	Expression			rad6 (haploid)				Friend		Rosetta		Bottom 10%	-2.68803	-2.98604	-3.73635	-0.447928	-0.386226	0.808731	11.5699	11.485	4.00083	-0.171576	-0.174176
	R126B	Expression			ras1				Friend		Rosetta		Bottom 10%	-1.28725	-0.433763	-3.34588	-0.554757	22.5593	0.736306	0.0590983	3.574	-1.02093	-0.668766	0.158796
	R127B	Expression			ras1 (haploid)				Friend		Rosetta		Bottom 10%	0.471605	-1.26544	0.0592069	0.845102	8.70857	0.291857	0.150171	0.977128	0.852796	0.00425844	-0.0671036
	R128B	Expression			ras2 (haploid)				Friend		Rosetta		Bottom 10%	-0.317493	-1.63951	-0.0157413	0.692909	0.0157517	0.27013	5.91373	-0.666224	0.544057	-0.307053	0.585177
	R129B	Expression			rgt1				Friend		Rosetta		Bottom 10%	-2.8129	9.24473	0.022048	-0.00990637	1.86198	-0.294097	-0.16195	3.84525	-0.576938	-0.16159	-0.249839
	R130B	Expression			rip1				Friend		Rosetta		Bottom 10%	-4.27342	-1.06892	-1.36461	0.0766995	2.84249	1.22192	3.5939	1.84687	3.87328	0.980988	-0.446203
	R131B	Expression			rml2 (**13)				Friend		Rosetta		Bottom 10%	-6.738	-3.15355	8.3227	7.52782	-1.74195	0.693176	4.36436	-0.0994298	0.277061	9.91031	-0.262434
	R132B	Expression			rnh1				Friend		Rosetta		Bottom 10%	-0.29662	0.0314192	-0.351763	-1.77301	1.2145	0.496675	1.42137	0.160851	1.83148	1.54402	0.347724
	R133B	Expression			rnr1 (haploid **9)				Friend		Rosetta		Bottom 10%	0.110236	-0.30386	-1.23258	-2.23785	-2.19041	-0.502586	4.46571	2.63922	1.38542	1.00345	-0.000674285
	R134B	Expression			rpd3 (haploid)				Friend		Rosetta		Bottom 10%	-3.28927	-3.20117	-2.80422	-0.283875	10.0837	0.89546	1.78294	12.6059	1.81934	0.211635	-1.03615
	R135B	Expression			rpl12a				Friend		Rosetta		Bottom 10%	-1.63839	-4.79082	5.72532	-0.00438943	-0.254898	1.55063	1.9939	2.0374	-0.436783	1.25163	0.24096
	R136B	Expression			rpl20a				Friend		Rosetta		Bottom 10%	-0.627613	-4.17421	-0.212206	0.0607442	2.04252	0.550822	1.71197	5.76063	-0.0626912	0.508605	-1.07217
	R137B	Expression			rpl27a (**4)				Friend		Rosetta		Bottom 10%	-7.66436	-5.7109	-0.352208	1.4947	0.610876	2.2318	23.1617	0.843629	2.60214	2.64086	-0.555519
	R138B	Expression			rpl34a (**9)				Friend		Rosetta		Bottom 10%	-3.38644	-5.11154	2.83328	1.09659	0.0606764	2.24303	7.15895	2.63351	0.546639	0.361381	0.00978315
	R139B	Expression			rpl6b				Friend		Rosetta		Bottom 10%	-0.895042	-3.73043	-0.435804	0.0613781	0.526178	1.71523	16.9773	0.275766	5.56111	0.268896	-1.00621
	R140B	Expression			rpl8a				Friend		Rosetta		Bottom 10%	-3.47623	-7.05979	3.09564	0.840171	-0.682898	1.73181	8.29643	0.776695	0.521633	2.20097	-0.46301
	R141B	Expression			rps24a (**9)				Friend		Rosetta		Bottom 10%	-3.88283	-5.52781	6.04279	4.38371	-0.0251159	4.08344	4.10767	-0.103345	-0.128456	3.01596	-1.21885
	R142B	Expression			rps24a (haploid)				Friend		Rosetta		Bottom 10%	-6.38774	-3.54812	-0.792937	0.841763	-0.186697	4.6878	26.5281	2.20034	0.264572	1.51298	-2.60991
	R143B	Expression			rps27b (**11)				Friend		Rosetta		Bottom 10%	-5.79473	-5.1568	-0.201138	2.00861	-2.51116	8.39898	32.0998	0.603371	0.811354	1.21125	-2.06384
	R144B	Expression			rrp6				Friend		Rosetta		Bottom 10%	-0.168615	-3.53795	0.350072	-0.0154735	-0.613339	0.976561	5.37334	0.916132	0.171716	-0.690434	-0.362963
	R145B	Expression			rtg1				Friend		Rosetta		Bottom 10%	-12.321	12.0464	5.61665	3.66661	-0.192785	1.83534	0.00817785	2.13325	-1.17157	0.995768	0.169057
	R146B	Expression			rts1				Friend		Rosetta		Bottom 10%	-1.15045	0.70709	0.768542	0.672687	-1.14592	0.579377	0.196567	0.950032	0.524209	-0.49033	0.138274
	R147B	Expression			rvs161 (haploid)				Friend		Rosetta		Bottom 10%	-0.146844	34.1506	-0.914097	-0.43352	-0.34959	-0.115529	-1.12328	-0.0293341	-0.219302	-2.15667	-0.725462
	R148B	Expression			sap1				Friend		Rosetta		Bottom 10%	-5.8616	8.72024	1.99082	0.0670491	6.19504	1.32513	-1.31054	0.465871	0.0898614	1.85986	-0.00960674
	R149B	Expression			sap18				Friend		Rosetta		Bottom 10%	1.24108	0.809823	-1.12548	-0.529188	1.50305	-0.0684643	0.260742	1.94086	1.09212	-0.280728	0.798103
	R150B	Expression			sap30				Friend		Rosetta		Bottom 10%	0.0175961	-1.49465	-2.02861	0.0865424	3.82523	0.377294	-0.222658	3.25642	0.202706	0.0766175	0.0813012
	R151B	Expression			CMD1 (tet promoter)				Friend		Rosetta		Bottom 10%	-8.70199	46.3058	0.195601	0.261428	-1.11444	-0.0433806	4.10189	-0.381204	-0.21753	0.333666	-1.0539
	R152B	Expression			sbh2				Friend		Rosetta		Bottom 10%	-0.152967	0.0970214	-0.145979	-0.377839	0.0883332	0.422255	3.16178	0.0955023	1.07648	0.388572	0.109048
	R153B	Expression			sbp1				Friend		Rosetta		Bottom 10%	-0.0927102	25.4984	0.838607	-0.0765705	0.189568	-2.1862	-4.49262	0.84234	0.44701	0.206851	-0.316946
	R154B	Expression			scs7				Friend		Rosetta		Bottom 10%	-0.907813	-1.73096	-0.28781	0.969312	-0.863973	0.0122773	2.71891	4.61342	6.56054	0.584401	0.683147
	R155B	Expression			sgs1				Friend		Rosetta		Bottom 10%	0.525031	-2.34184	-0.742511	-1.12348	-2.17536	-0.117075	4.74509	0.0602964	4.85684	0.0579772	-0.0801284
	R156B	Expression			sgt2				Friend		Rosetta		Bottom 10%	-2.99753	0.523251	5.31624	0.167728	0.784425	0.71105	-0.0820096	-0.542074	0.520212	1.87891	-0.00314223
	R157B	Expression			she4				Friend		Rosetta		Bottom 10%	-5.74702	50.1378	5.12677	-0.732998	-1.69766	-0.0335198	-0.798437	0.25962	-0.692765	0.0652971	-0.239558
	R158B	Expression			sin3				Friend		Rosetta		Bottom 10%	-1.57287	-5.09449	-0.380891	0.146127	0.688492	2.63122	4.04631	4.21078	0.647812	0.705044	-0.751384
	R159B	Expression			sir1				Friend		Rosetta		Bottom 10%	1.05714	-1.53366	-1.89066	-0.253914	-0.586178	0.00874354	1.77159	4.59018	2.79615	-0.272039	0.539617
	R160B	Expression			sir2				Friend		Rosetta		Bottom 10%	-0.447193	-2.2137	-1.48936	0.204061	-1.61155	0.551319	14.8081	4.15544	1.29158	0.0893958	-0.524404
	R161B	Expression			sir3				Friend		Rosetta		Bottom 10%	-0.357153	-0.0277174	-0.840437	-0.175665	-0.392253	-0.354175	1.46418	2.1319	6.73711	0.753102	0.484434
	R162B	Expression			sir4				Friend		Rosetta		Bottom 10%	-10.9299	-3.92735	-0.820219	1.56281	-0.618374	8.36262	41.9547	3.72823	0.590597	2.71918	-1.16032
	R163B	Expression			sod1 (haploid)				Friend		Rosetta		Bottom 10%	-5.33102	-4.59379	-1.51348	0.305773	-2.07914	1.46867	22.9236	9.24912	6.37862	0.770333	-0.208276
	R164B	Expression			spf1				Friend		Rosetta		Bottom 10%	-2.87305	15.7747	-0.886712	-0.549938	-0.847638	0.105538	2.03998	-0.0824712	5.75396	0.757329	-0.328152
	R165B	Expression			ssn6 (haploid)				Friend		Rosetta		Bottom 10%	0.337044	-1.03371	-2.58443	0.0663325	1.96484	0.00888543	0.12668	1.51433	0.392274	-0.171741	-0.166085
	R166B	Expression			sst2 (haploid)				Friend		Rosetta		Bottom 10%	-0.0851826	-0.709426	-0.626317	-0.395887	0.293749	-0.171226	2.47284	0.641045	0.0457693	0.520647	0.609754
	R167B	Expression			stb4				Friend		Rosetta		Bottom 10%	1.83426	-0.938698	-0.599404	-0.990793	0.745026	0.383219	0.665654	-0.0208596	7.71005	9.83952e-05	-0.355202
	R168B	Expression			ste11 (haploid)				Friend		Rosetta		Bottom 10%	-1.60779	-1.43026	0.0482142	-0.636597	5.37038	0.114574	1.1025	8.06286	-0.823429	0.0878149	0.166989
	R169B	Expression			ste12 (haploid)				Friend		Rosetta		Bottom 10%	-1.84191	-2.38695	0.498583	-0.288026	3.87792	0.479757	0.303443	11.1922	-0.21002	-0.297037	0.175257
	R170B	Expression			ste18 (haploid)				Friend		Rosetta		Bottom 10%	-1.87649	-4.77868	0.618356	-0.00164983	1.11927	1.98269	1.59546	7.33954	-0.560325	0.987239	0.245971
	R171B	Expression			ste2 (haploid)				Friend		Rosetta		Bottom 10%	2.69423	-1.30933	-4.62361	-1.75857	5.244	-0.271025	0.763572	4.32252	-0.316886	-0.472018	-0.338901
	R172B	Expression			ste20 (**11)				Friend		Rosetta		Bottom 10%	-0.270417	-2.29103	-2.99679	0.407694	-1.47634	1.05566	13.7568	1.85056	4.23159	-0.674982	-0.444607
	R173B	Expression			ste24 (haploid)				Friend		Rosetta		Bottom 10%	-11.7657	-1.25539	-4.24653	-1.10466	0.469803	5.22279	27.1255	3.59401	7.55501	4.56385	-0.581316
	R174B	Expression			ste4 (haploid)				Friend		Rosetta		Bottom 10%	-0.332568	-1.28635	-1.04126	1.3149	0.455604	0.189058	0.139191	7.34891	2.11064	0.0781063	-0.325164
	R175B	Expression			ste5 (haploid)				Friend		Rosetta		Bottom 10%	0.250372	-0.288613	0.118123	-0.999615	1.02274	-0.179322	0.0656803	4.39376	-0.105296	0.216844	-0.22825
	R176B	Expression			ste7 (haploid)				Friend		Rosetta		Bottom 10%	-3.58788	-2.42447	-0.922506	-0.911523	8.42929	0.454435	1.7538	13.7407	-0.447	-0.481263	2.02912
	R177B	Expression			swi4				Friend		Rosetta		Bottom 10%	-1.07297	-1.29685	-2.28714	-2.10013	-0.0691628	-0.300548	17.7254	-0.547583	6.02596	1.82384	-0.611507
	R178B	Expression			swi5				Friend		Rosetta		Bottom 10%	-0.258314	-2.96909	-0.292819	-1.03244	0.0593937	2.18153	7.54467	0.318598	0.627559	2.3708	-0.186471
	R179B	Expression			swi6 (haploid)				Friend		Rosetta		Bottom 10%	3.06419	-0.015749	-3.10209	-2.97872	0.925077	-2.04446	-0.973451	1.09404	1.14271	-1.47073	1.79824
	R180B	Expression			tec1 (haploid)				Friend		Rosetta		Bottom 10%	-2.35402	40.4491	5.01236	-0.407598	0.534519	0.367388	-2.04761	0.362045	-1.39357	-0.160679	-0.850982
	R181B	Expression			tom6				Friend		Rosetta		Bottom 10%	-2.53676	-0.552922	0.373908	-0.55579	3.2296	0.17162	0.63898	3.92211	6.14775	-0.310906	-0.44723
	R182B	Expression			top1 (haploid)				Friend		Rosetta		Bottom 10%	-3.76542	-4.68973	-0.594109	0.686128	-0.963936	4.83783	24.6001	-0.526463	4.1646	0.963749	-1.83254
	R183B	Expression			top3 (haploid)				Friend		Rosetta		Bottom 10%	-3.0296	-1.021	-2.40373	0.0131636	0.797015	1.29396	12.9209	0.552871	0.345551	3.17645	0.64444
	R184B	Expression			tup1 (haploid)				Friend		Rosetta		Bottom 10%	-0.91528	-0.588562	11.1821	3.19517	-2.277	0.238697	-0.257141	0.131037	-0.732216	1.85041	0.0551562
	R185B	Expression			ubp8				Friend		Rosetta		Bottom 10%	-0.251048	-1.29021	0.41261	0.359779	-1.15867	1.61143	9.16415	-0.105812	2.60887	0.833748	-0.0782648
	R186B	Expression			ubr1				Friend		Rosetta		Bottom 10%	-0.29367	-4.66573	-1.56538	-0.424842	0.261663	0.487689	5.94464	0.652093	1.83786	11.8329	-0.0651363
	R187B	Expression			ubr2				Friend		Rosetta		Bottom 10%	-2.21016	-5.35888	3.57047	1.7762	-0.76584	2.28317	7.24121	-0.259511	-0.0253606	4.09036	0.0847977
	R188B	Expression			utr4				Friend		Rosetta		Bottom 10%	-4.81451	0.690763	3.65371	3.14957	0.436939	0.446637	-0.167956	1.76352	-0.227294	0.500908	0.427306
	R189B	Expression			vac8				Friend		Rosetta		Bottom 10%	-0.294226	5.62237	0.15343	-0.106177	0.607137	-1.65448	-4.00848	0.123414	3.33634	1.208	0.124558
	R190B	Expression			vma8				Friend		Rosetta		Bottom 10%	-1.24532	-4.08012	-2.77277	-0.883387	-1.17333	0.186059	13.135	1.16393	7.09026	9.40235	-0.328152
	R191B	Expression			vps21				Friend		Rosetta		Bottom 10%	-0.487783	-1.61465	-0.00616386	-0.0835077	0.902469	-0.092971	0.54961	6.05502	1.41785	-0.902722	0.360995
	R192B	Expression			vps8				Friend		Rosetta		Bottom 10%	-11.8927	3.03432	11.7552	4.37923	-0.409542	1.04235	1.61428	1.17103	-0.419975	0.7356	-0.0662044
	R193B	Expression			whi2				Friend		Rosetta		Bottom 10%	-0.517702	0.636168	0.0128331	0.990706	0.501512	2.42559	0.742331	0.435558	-0.626108	-0.261653	0.0477339
	R194B	Expression			yaf1				Friend		Rosetta		Bottom 10%	0.964173	0.0125278	-0.606497	-0.200707	2.46361	0.579377	2.43093	0.245651	-0.438777	0.509801	0.227476
	R195B	Expression			yal004w				Friend		Rosetta		Bottom 10%	-4.12599	-0.0490689	1.65155	1.03919	15.0232	0.0922116	0.622171	2.05127	-2.09721	-0.0446465	-0.466342
	R196B	Expression			yap1				Friend		Rosetta		Bottom 10%	-2.24176	-1.55559	-0.648478	0.848507	2.80529	0.825693	4.02987	0.597317	-1.24759	5.08642	0.0551562
	R197B	Expression			yap3				Friend		Rosetta		Bottom 10%	-1.93382	-0.574007	-0.0480307	0.526554	15.5735	0.562369	-0.835692	1.00208	-1.05817	-0.688502	1.02279
	R198B	Expression			yap7				Friend		Rosetta		Bottom 10%	-0.0510069	2.71245	-1.04076	-0.309955	0.858627	0.0922116	0.75348	0.150743	3.14797	-1.18427	-0.73227
	R199B	Expression			yar014c				Friend		Rosetta		Bottom 10%	0.434831	1.49267	0.386498	0.179352	0.668976	0.603436	-0.661189	-0.395851	-0.696382	1.90779	-1.02205
	R200B	Expression			yar030c				Friend		Rosetta		Bottom 10%	-0.448246	-0.930205	-0.472944	-1.11253	4.66004	-0.0382475	4.1355	3.61467	0.674976	-0.484683	0.245861
	R201B	Expression			yea4				Friend		Rosetta		Bottom 10%	-0.156196	-2.60175	-0.101084	0.513158	1.54127	2.91188	1.95892	0.772079	-0.327191	-0.0490474	-0.477308
	R202B	Expression			yel001c				Friend		Rosetta		Bottom 10%	-2.07098	-2.08872	7.08921	1.71712	-0.0489405	2.44115	0.757976	0.162386	-0.701651	0.723729	-0.329226
	R203B	Expression			yel008w				Friend		Rosetta		Bottom 10%	-10.4331	-0.377608	0.547663	1.76903	2.83226	4.25955	2.78912	4.38569	-0.0273337	1.26143	0.0824299
	R204B	Expression			yel010w				Friend		Rosetta		Bottom 10%	0.0416882	-1.37804	-1.31842	0.0816791	0.0562177	2.00059	6.90562	3.84303	0.353749	-0.382997	0.2998
	R205B	Expression			yel020c				Friend		Rosetta		Bottom 10%	1.03489	-1.63293	-0.33493	-0.609338	1.48738	0.308283	5.88772	2.71931	0.43803	0.0101972	-0.0568005
	R206B	Expression			yel028w				Friend		Rosetta		Bottom 10%	-2.19814	-1.66732	0.546215	4.38249	-0.537505	7.04492	6.15748	-0.299982	0.19607	3.3477	-1.0624
	R207B	Expression			yel033w				Friend		Rosetta		Bottom 10%	-10.8889	-5.02547	8.20607	3.08751	1.40152	2.60857	12.9352	5.28807	-1.14753	1.64048	-0.965518
	R208B	Expression			yel044w				Friend		Rosetta		Bottom 10%	-4.02551	-4.47854	0.346753	0.530757	-1.41761	4.69827	2.65149	2.50808	0.645375	6.89762	0.439834
	R209B	Expression			yel047c				Friend		Rosetta		Bottom 10%	-1.60493	6.31912	-0.811927	-0.269695	2.39302	3.73823	0.0227535	1.04667	0.598979	0.21627	0.28385
	R210B	Expression			yel059w				Friend		Rosetta		Bottom 10%	-2.53777	-2.61285	1.73697	1.71138	-0.0478266	1.85023	5.02976	0.489874	0.543998	2.46367	0.246299
	R211B	Expression			yel067c				Friend		Rosetta		Bottom 10%	-0.369353	9.53603	1.06929	-0.204382	-0.686758	-0.0482289	0.112308	-0.187422	-1.22882	-0.318875	-0.0120223
	R212B	Expression			yer002w				Friend		Rosetta		Bottom 10%	1.2155	-2.10254	4.6433	-0.197315	-2.94767	0.244211	0.187531	-0.284951	-0.0458037	-0.050799	-0.261488
	R213B	Expression			yer024w				Friend		Rosetta		Bottom 10%	0.110911	-1.10665	0.185657	0.0728215	2.32067	0.67466	5.86566	0.378149	-1.02931	-0.442668	-0.449031
	R214B	Expression			yer030w				Friend		Rosetta		Bottom 10%	-3.69271	-2.78395	-1.52515	-1.13912	6.40607	4.41395	9.55133	4.23199	0.662657	-0.295672	-0.170439
	R215B	Expression			yer033c				Friend		Rosetta		Bottom 10%	1.55934	-2.77553	0.916706	0.0816791	0.0562177	1.18901	3.94557	-0.37357	0.243738	1.17543	0.411868
	R216B	Expression			yer034w				Friend		Rosetta		Bottom 10%	-0.884521	-1.60405	-1.96552	0.180606	1.25294	0.76954	8.13013	4.80186	2.95253	-0.467196	0.169057
	R217B	Expression			yer041w				Friend		Rosetta		Bottom 10%	-0.0685299	-1.34008	2.06969	-0.147022	-0.461897	1.95242	2.96335	3.48145	0.00119795	0.390096	-0.186471
	R218B	Expression			yer044c (haploid)				Friend		Rosetta		Bottom 10%	-1.94225	2.28687	3.24006	0.0666879	-1.61822	0.350613	3.45129	0.73821	-1.0556	0.698696	-0.893242
	R219B	Expression			yer050c				Friend		Rosetta		Bottom 10%	-5.47541	6.73185	0.899355	2.81763	-0.993017	0.0123585	0.598443	-0.296157	1.13986	6.91743	-0.482814
	R220B	Expression			yer066c-a				Friend		Rosetta		Bottom 10%	-0.527169	7.63211	-0.41762	-0.518724	1.70326	0.424767	0.709479	1.93456	-0.505155	0.562863	0.286618
	R221B	Expression			yer067c-a				Friend		Rosetta		Bottom 10%	1.13631	-3.65642	-0.0055013	0.0809571	-0.291701	-0.171107	3.62264	0.666168	0.318437	0.748131	-0.439214
	R222B	Expression			yer071c				Friend		Rosetta		Bottom 10%	0.950163	0.278705	-1.72565	-0.141721	2.85802	0.145125	0.723974	0.291202	0.157952	0.0988888	-0.285084
	R223B	Expression			yer083c				Friend		Rosetta		Bottom 10%	-1.90225	9.61951	-0.881946	-0.309955	-1.93353	-0.193728	4.44004	-1.01384	6.1145	4.52824	-2.0735
	R224B	Expression			yer084w				Friend		Rosetta		Bottom 10%	-0.148789	0.200435	-2.08576	-0.739591	-0.269289	1.71198	5.77048	0.465871	1.53183	-0.0430448	0.438108
	R225B	Expression			yer085c				Friend		Rosetta		Bottom 10%	-0.111081	-1.05138	-1.16453	-0.711862	1.25294	2.79458	7.25484	1.01081	-0.98986	-0.295305	-0.433837
	R226B	Expression			2-deoxy-D-glucose				Friend		Rosetta		Bottom 10%	-3.28758	-4.72573	-1.22771	-0.318143	-3.85578	1.33501	31.9428	-1.02659	18.6492	1.50617	-0.604963
	R227B	Expression			AUR1 (tet promoter)				Friend		Rosetta		Bottom 10%	-2.37751	-3.42163	0.0387528	1.69991	-1.51864	0.709742	9.24304	1.78806	1.56249	1.84365	-0.253231
	R228B	Expression			Calcofluor white				Friend		Rosetta		Bottom 10%	1.17026	-0.48821	0.808465	0.405627	-0.651042	0.894362	-0.0649301	0.00677503	0.0385096	0.740515	-0.0629407
	R229B	Expression			CDC42 (tet promoter)				Friend		Rosetta		Bottom 10%	-1.07395	15.3077	-3.63906	-2.08472	-2.67741	-1.61118	1.56487	0.0606283	7.45538	0.182517	0.227476
	R230B	Expression			Cycloheximide				Friend		Rosetta		Bottom 10%	-8.97993	-1.59161	-0.829908	0.730366	1.31074	11.9033	17.7574	1.89427	-0.0195443	1.00499	-0.967775
	R231B	Expression			Doxycycline				Friend		Rosetta		Bottom 10%	-1.06089	0.515451	0.361441	0.534464	0.942465	-0.2026	0.488833	1.29131	0.983801	1.53632	-1.05133
	R232B	Expression			ERG11 (tet promoter)				Friend		Rosetta		Bottom 10%	-1.66046	-0.640599	2.86306	-0.193392	-3.51044	-2.01614	2.97527	0.0674064	8.01315	8.4569	-0.152847
	R233B	Expression			FKS1 (tet promoter)				Friend		Rosetta		Bottom 10%	0.876413	0.613161	-1.36215	-1.09255	-0.402514	-1.9871	0.139558	0.269101	6.67837	0.35119	0.00744607
	R234B	Expression			FR901,228				Friend		Rosetta		Bottom 10%	-7.49893	-1.05115	-1.17922	-1.02621	28.7076	0.88382	-0.0411735	28.9374	-0.174461	-0.454967	0.168817
	R235B	Expression			Glucosamine				Friend		Rosetta		Bottom 10%	-6.68718	-0.372762	-3.76668	-0.207854	-0.40061	1.26197	14.3577	0.204918	15.4032	2.13346	-0.622455
	R236B	Expression			HMG2 (tet promoter)				Friend		Rosetta		Bottom 10%	-4.73799	-3.22094	-1.67239	-0.317019	1.24485	-0.302686	4.63865	4.46095	22.5547	0.946479	-0.360317
	R237B	Expression			HU				Friend		Rosetta		Bottom 10%	-0.410648	6.91623	-1.09215	-1.3254	-1.20645	-1.43393	0.187615	0.904007	4.46874	0.961306	-0.473723
	R238B	Expression			IDI1 (tet promoter)				Friend		Rosetta		Bottom 10%	1.0599	28.7765	0.428607	-0.000818656	0.0262211	-2.96895	-3.28929	-0.262066	-1.37534	-0.153209	-0.700702
	R239B	Expression			Itraconazole				Friend		Rosetta		Bottom 10%	-1.52478	12.9022	0.198965	-0.014734	-2.93846	0.170794	0.75348	-0.837956	0.988854	3.99836	-1.41805
	R240B	Expression			KAR2 (tet promoter)				Friend		Rosetta		Bottom 10%	-0.257305	13.9423	-2.05044	-0.759615	-2.69782	-1.08181	0.372277	-0.85591	6.92011	0.325199	-0.482814
	R241B	Expression			Lovastatin				Friend		Rosetta		Bottom 10%	-2.73601	-1.54612	-3.10995	-0.937562	-0.753894	0.225279	12.0791	0.712816	20.8182	1.20386	-0.0865358
	R242B	Expression			MMS				Friend		Rosetta		Bottom 10%	-3.376	0.76123	-0.207603	-0.197932	0.216032	0.23878	1.934	0.731816	1.33824	3.99386	-0.0769857
	R243B	Expression			Nikkomycin Z				Friend		Rosetta		Bottom 10%	-0.536976	7.57731	-1.51348	-0.696104	-0.755693	0.0567653	0.451999	0.0159114	1.91778	1.29162	0.0242099
	R244B	Expression			PMA1 (tet promoter)				Friend		Rosetta		Bottom 10%	0.06928	-1.65731	7.51281	-0.0988956	-2.66722	0.170794	1.57809	-1.41249	-0.0437685	2.21588	-0.156956
	R245B	Expression			RHO1 (tet promoter)				Friend		Rosetta		Bottom 10%	2.00438	1.74894	-3.33799	0.381655	1.00695	-2.03556	-1.29634	0.245651	0.0997121	-1.80842	1.18537
	R246B	Expression			Terbinafine				Friend		Rosetta		Bottom 10%	-7.86857	-3.3437	-1.16453	0.561078	-0.192785	3.64907	22.681	1.20296	6.28943	3.12126	-0.694432
	R247B	Expression			Tunicamycin				Friend		Rosetta		Bottom 10%	-2.26878	-3.15355	-0.278471	-0.0232358	-4.19317	0.693176	28.3432	0.0539576	3.73334	0.938686	-1.07052
	R248B	Expression			YEF3 (tet promoter)				Friend		Rosetta		Bottom 10%	-10.8512	-4.58301	-0.0553291	1.1254	-1.42678	6.63404	36.2311	3.40341	2.17996	0.559955	-0.204306
	R249B	Expression			yhl013c				Friend		Rosetta		Bottom 10%	-3.7044	-0.960965	2.37602	1.66524	1.20432	-0.290571	1.24939	3.55915	1.57158	0.406266	1.20299
	R250B	Expression			yhl029c				Friend		Rosetta		Bottom 10%	-0.856028	-3.66213	1.33694	-0.0844414	-2.10381	0.385866	5.99185	-0.0660531	7.15891	2.66615	-0.853697
	R251B	Expression			yhl042w				Friend		Rosetta		Bottom 10%	-0.635913	-0.66303	-0.615821	0.831941	2.1933	0.450035	0.731745	1.34641	-0.446435	0.50315	-0.0778895
	R252B	Expression			yhl045w				Friend		Rosetta		Bottom 10%	-0.465663	-0.108544	-0.158232	0.405111	0.0275701	0.187815	0.21994	1.87429	2.08772	2.65393	-0.0561705
	R253B	Expression			yhr011w (**14)				Friend		Rosetta		Bottom 10%	-0.6045	-2.32089	0.298066	1.04768	-1.92432	-0.279821	2.97527	-0.526463	2.30785	11.7597	-0.346638
	R254B	Expression			yhr022c				Friend		Rosetta		Bottom 10%	-0.0424812	-0.328704	2.09906	0.683163	1.94706	0.272707	-0.535377	5.52031	0.2916	0.415065	-0.148929
	R255B	Expression			yhr031c				Friend		Rosetta		Bottom 10%	-1.14553	0.887107	1.29843	0.27797	-1.90593	0.376346	1.42746	-0.168259	1.19976	0.347416	0.350536
	R256B	Expression			yhr034c				Friend		Rosetta		Bottom 10%	-9.7786	-5.17536	-3.12288	0.0640165	3.72244	5.47852	11.7498	7.99706	2.77013	0.0600279	-0.0127379
	R257B	Expression			yhr039c				Friend		Rosetta		Bottom 10%	0.654192	3.60174	0.770194	0.22161	-0.338887	-0.405494	0.0456896	-0.589823	3.13457	-0.125472	-0.0934099
	R258B	Expression			yil037c (haploid)				Friend		Rosetta		Bottom 10%	0.236589	0.883042	0.0807733	0.064075	1.13638	-1.09512	-0.696692	0.765042	-0.0684514	-1.49099	1.35154
	R259B	Expression			yil117c (haploid)				Friend		Rosetta		Bottom 10%	-2.6525	-2.9365	-0.619732	0.166601	0.210872	0.578357	17.2002	0.490294	0.183497	0.972662	0.144427
	R260B	Expression			yjl107c (haploid)				Friend		Rosetta		Bottom 10%	-6.99211	-1.35605	-2.30427	0.702698	10.2704	3.79894	3.82562	11.7171	0.014988	-0.164073	-0.254288
	R261B	Expression			yml003w				Friend		Rosetta		Bottom 10%	1.02346	-2.95829	2.085	0.468049	-0.580034	2.69672	0.892433	0.117988	-0.249915	0.394105	-0.0230343
	R262B	Expression			yml005w				Friend		Rosetta		Bottom 10%	-1.5623	-3.63368	-1.73694	-0.171735	0.189568	2.07147	13.3364	0.28358	3.60337	1.27646	-0.128576
	R263B	Expression			yml011c				Friend		Rosetta		Bottom 10%	-3.91514	-4.56982	-0.211974	3.39321	0.80576	4.75169	6.59669	0.709472	1.09212	0.219446	-0.03677
	R264B	Expression			yml018c				Friend		Rosetta		Bottom 10%	-2.31794	-1.40729	-2.97544	-0.711862	4.39703	3.35124	4.59472	1.41107	0.571151	-0.667716	0.756298
	R265B	Expression			yml033w				Friend		Rosetta		Bottom 10%	-0.487425	-1.05901	0.223922	-0.0828864	1.42966	0.50178	2.78912	-0.262066	0.0432341	1.56523	0.0107389
	R266B	Expression			yml034w				Friend		Rosetta		Bottom 10%	-0.545585	-2.09384	-0.456698	0.256575	4.85605	0.119563	1.32139	4.04359	2.12924	-1.08356	0.256664
	R267B	Expression			ymr009w				Friend		Rosetta		Bottom 10%	-0.735377	0.0142526	1.28599	0.637586	2.79633	0.47578	2.27792	0.606165	-1.48506	0.242199	1.82235
	R268B	Expression			ymr010w				Friend		Rosetta		Bottom 10%	1.31372	-3.50893	0.399755	0.230167	-0.328543	0.093422	3.92297	1.78111	0.178024	0.406266	-0.764319
	R269B	Expression			ymr014w				Friend		Rosetta		Bottom 10%	-7.38067	-4.56982	3.96589	5.90109	-3.40064	7.09443	20.8272	1.94086	-0.0830404	1.96051	-1.53137
	R270B	Expression			ymr025w				Friend		Rosetta		Bottom 10%	3.41873	-0.148721	0.0219717	0.456753	-0.0817936	-0.539527	0.0340578	0.028363	-0.778646	0.225853	-0.396667
	R271B	Expression			ymr029c				Friend		Rosetta		Bottom 10%	-0.400718	-1.35681	1.21815	0.104725	-0.885151	0.823108	2.663	1.47668	-0.165332	0.787281	0.294624
	R272B	Expression			ymr030w				Friend		Rosetta		Bottom 10%	1.25862	-0.827825	-0.28781	-0.664833	-3.35683	-0.12744	5.18877	1.51031	4.48533	0.232335	0.311097
	R273B	Expression			ymr031c				Friend		Rosetta		Bottom 10%	-2.37196	0.588112	1.09707	0.529097	4.61338	0.025545	0.506715	0.264727	-0.558603	0.0622202	-0.245447
	R274B	Expression			ymr031w-a				Friend		Rosetta		Bottom 10%	-0.492585	-2.57086	-0.359677	0.161176	-4.48644	2.70288	19.3752	-0.395692	0.410955	5.1116	-2.57016
	R275B	Expression			ymr034c				Friend		Rosetta		Bottom 10%	-0.257305	-2.61206	3.35249	0.828161	-0.0687919	1.14813	3.16636	-0.85591	0.178695	3.45845	-0.904506
	R276B	Expression			ymr040w				Friend		Rosetta		Bottom 10%	-0.365243	-0.534583	-2.28029	-0.594514	8.21792	0.343273	0.189516	1.14507	3.74586	-0.0499222	-0.747544
	R277B	Expression			ymr041c				Friend		Rosetta		Bottom 10%	1.51711	-0.140138	-0.929774	-1.02647	-0.243302	-0.527219	1.04761	1.99397	5.26664	-0.635173	0.422753
	R278B	Expression			ymr044w				Friend		Rosetta		Bottom 10%	-2.43372	-3.30037	1.02377	3.02581	0.118735	1.89181	5.40425	0.86584	-0.646307	1.29852	0.805373
	R279B	Expression			ymr140w				Friend		Rosetta		Bottom 10%	-1.06895	5.32633	1.48847	0.27797	0.601056	1.39467	-0.532899	1.17384	-1.39037	0.347416	-0.450016
	R280B	Expression			ymr141c				Friend		Rosetta		Bottom 10%	-1.48185	-0.111008	12.8325	1.74463	-0.6555	1.39349	-0.00274853	-0.168633	-1.8303	4.04568	-0.439782
	R281B	Expression			ymr145c				Friend		Rosetta		Bottom 10%	0.154996	-1.75839	1.60275	0.104725	-0.735706	0.552756	0.266385	1.26271	0.0678513	5.32964	-0.292677
	R282B	Expression			ymr147w				Friend		Rosetta		Bottom 10%	2.92903	-2.2325	-0.313543	-0.534473	-0.267734	0.664938	2.37831	-0.354397	0.143194	0.215963	-0.033775
	R283B	Expression			ymr187c				Friend		Rosetta		Bottom 10%	-0.682617	-0.47384	-2.17964	-0.278044	2.6154	2.32086	4.64476	0.183233	3.96301	2.70794	-0.546878
	R284B	Expression			ymr237w				Friend		Rosetta		Bottom 10%	-1.14553	1.04579	4.4422	2.91286	-0.525583	0.104878	3.57816	-0.168259	-0.418482	3.08047	-1.02734
	R285B	Expression			ymr244c-a				Friend		Rosetta		Bottom 10%	0.241431	-0.319411	1.45281	-0.831258	-0.0702897	0.0850162	2.48483	0.121819	0.503992	4.26627	-1.10666
	R286B	Expression			ymr258c				Friend		Rosetta		Bottom 10%	0.089718	-0.8264	-0.763558	-2.04041	7.55681	1.54428	0.401834	2.56959	-0.558789	-1.18347	0.00415135
	R287B	Expression			ymr269w				Friend		Rosetta		Bottom 10%	-3.45993	-4.00468	-0.486094	0.668953	0.91307	0.468441	9.70565	8.94585	2.2697	-0.317622	-1.81995
	R288B	Expression			ymr285c				Friend		Rosetta		Bottom 10%	0.832018	17.5696	-1.00494	-0.670475	4.27885	-0.696795	-1.97671	-0.153606	-0.965419	-0.286059	-0.0335383
	R289B	Expression			ymr293c				Friend		Rosetta		Bottom 10%	-0.795279	0.560615	1.05914	0.507335	-1.96122	-0.124993	0.107905	-1.65811	4.4357	6.25553	-0.262434
	R290B	Expression			ynd1				Friend		Rosetta		Bottom 10%	3.3015	-4.43814	-4.0141	-0.4769	-0.972651	-0.484739	4.67998	0.633871	13.5756	0.422795	0.15327
	R291B	Expression			yor006c				Friend		Rosetta		Bottom 10%	-1.78913	-4.50994	0.630628	7.04462	-1.1901	3.26878	17.6597	1.30369	0.267975	0.235604	-0.380989
	R292B	Expression			yor009w				Friend		Rosetta		Bottom 10%	-0.426909	0.965105	1.24626	0.0832323	0.132456	0.181184	0.305162	0.966853	0.198176	-0.151434	-0.141762
	R293B	Expression			yor015w				Friend		Rosetta		Bottom 10%	-0.364345	-0.920779	4.76537	1.99676	-0.306591	1.57453	0.404604	0.502294	-1.01682	1.87228	-0.581316
	R294B	Expression			yor021c				Friend		Rosetta		Bottom 10%	-0.537646	5.16883	-0.309442	-0.530594	4.87028	-0.14592	-0.485196	1.27325	0.470072	0.779963	0.530267
	R295B	Expression			yor051c (**14)				Friend		Rosetta		Bottom 10%	-7.29299	-4.48218	1.96383	2.87541	0.503996	6.16883	4.37129	2.83568	-0.452183	0.0510051	1.00771
	R296B	Expression			yor072w				Friend		Rosetta		Bottom 10%	-0.377244	1.49819	-0.41492	0.0160271	1.12887	0.140328	0.358229	0.0220854	3.6852	-0.0208711	0.518804
	R297B	Expression			yor078w				Friend		Rosetta		Bottom 10%	-4.58725	-5.76124	7.20773	4.8247	-4.45156	4.56989	16.2192	0.384841	-0.108513	2.25918	-3.10175
	R298B	Expression			yor080w (**3)				Friend		Rosetta		Bottom 10%	0.409645	-0.128208	-0.608317	0.380216	-4.17397	-0.618099	0.742295	-1.62741	4.85267	4.50569	-0.0734619
	R299B	Expression			ypl216w				Friend		Rosetta		Bottom 10%	-0.96938	4.77226	0.686869	0.252095	-0.663658	2.58141	6.18994	0.250909	1.63289	-0.108176	-0.731859
	R300B	Expression			zds1				Friend				Bottom 10%	0.932309	1.82716	0.305109	-0.230598	-0.0552333	-0.0343318	3.36699	1.80633	-0.228054	0.110664	-0.907497
	sjz-dC1B	ChIP	SAGA, SLIK	Ada1 ( 37˚C)	25˚C	S288C (Ada1-TAP) / IgG	37˚C or 25˚C 15'<-- 25˚C; YPD	AB	Zanton	%Rank<--Median (2)<--TTCtr<--Log(2) Ratio<--(S-b>b+sd and >200)<--pcr25	spotted PCR IGR		Bottom 10%	-0.0544313	-0.326622	-0.135447	-0.20424	2.61801	-0.43371	0.339514	1.65126	-1.09614	0.0986059	-0.816942
	sjz-dC10B	ChIP	FHL1/CRF1, FHL1/IFH1	Fhl1 ( 37˚C)	25˚C	S288C (Fhl1-TAP) / IgG	37˚C or 25˚C 15'<-- 25˚C; YPD	AB	Zanton	%Rank<--Median (2)<--TTCtr<--Log(2) Ratio<--(S-b>b+sd and >200)<--pcr25	spotted PCR IGR		Bottom 10%	-0.667584	-0.0309636	-0.733069	0.975862	1.04915	-0.202528	0.451411	0.296969	0.668492	-0.800187	0.179651
	sjz-dC11B	ChIP	SAGA, SLIK, ADA	Gcn5 ( 37˚C)	25˚C	S288C (Gcn5-TAP) / IgG	37˚C or 25˚C 15'<-- 25˚C; YPD	AB	Zanton	%Rank<--Median (2)<--TTCtr<--Log(2) Ratio<--(S-b>b+sd and >200)<--pcr25	spotted PCR IGR		Bottom 10%	-0.488799	-1.32951	-0.040022	0.319479	2.86245	-0.215569	-0.0433141	1.00735	0.662812	-0.316503	-0.261365
	sjz-dC12B	ChIP	Nucleosome	Hhf1 (H4) (37˚C)	25˚C	S288C (Hhf1-TAP) / IgG	37˚C or 25˚C 15'<-- 25˚C; YPD	AB	Zanton	MEDIAN (at least 2 exp with data)	spotted PCR IGR		Bottom 10%	-8.19597	-1.82628	-0.704502	1.29694	1.52643	7.84706	12.6255	1.01047	-0.286633	-0.5185	-0.610071
	sjz-dC13B	ChIP	Nucleosome	Hht1 (H3)-AcK9,14 (37˚C)	25˚C	BY4741 / H3-AcK9, 14	37˚C or 25˚C 15'<-- 25˚C; YPD	ABCD	Zanton	MEDIAN (at least 2 exp with data)	spotted PCR IGR		Bottom 10%	-0.361209	34.224	-0.203566	-0.327261	-1.44976	-1.74403	-2.15479	-1.13401	0.0775346	0.565467	-0.00263991
	sjz-dC14B	ChIP	Nucleosome	Hht2 (H3) (37˚C)	25˚C	S288C (Hht2-TAP) / IgG	37˚C or 25˚C 15'<-- 25˚C; YPD	AB	Zanton	MEDIAN (at least 2 exp with data)	spotted PCR IGR		Bottom 10%	-6.42467	-0.26945	-0.158863	1.12622	0.266691	9.38112	8.9076	0.0585458	-0.484306	-0.255505	-0.626068
	sjz-dC15B	ChIP	Nucleosome	Hta2 (H2A) (37˚C)	25˚C	S288C (Hta2-TAP) / IgG	37˚C or 25˚C 15'<-- 25˚C; YPD	AB	Zanton	MEDIAN (at least 2 exp with data)	spotted PCR IGR		Bottom 10%	-7.05566	-0.830657	-0.974907	0.048345	1.40938	7.86667	8.09474	1.44184	0.0942549	-0.255894	-0.383865
	sjz-dC16B	ChIP	nucleosome	HTB2 (H2B) ( 37˚C)	25˚C	S288C (Htb2-TAP) / IgG	37˚C 15'<-- 25˚C; YPD	AB	Zanton	%Rank<--Median (2)<--TTCtr<--Log(2) Ratio<--(S-b>b+sd and >200)<--pcr20	spotted PCR IGR		Bottom 10%	-6.44498	-1.42601	-0.957232	0.963498	1.35927	8.71656	8.88502	1.15481	-0.419601	-0.0574911	-1.13311
	sjz-dC17B	ChIP	Nucleosome	Htz1 (37˚C)	25˚C	S288C (Htz1-TAP) / IgG	37˚C or 25˚C 15'<-- 25˚C; YPD	AB	Zanton	MEDIAN (at least 2 exp with data)	spotted PCR IGR		Bottom 10%	-3.54533	-2.19876	-0.93852	0.999774	-0.714324	3.83381	9.5879	0.226426	0.0909676	0.415596	0.055203
	sjz-dC18B	ChIP	Control	Hxk1 (37˚C)	25˚C	S288C (Hxk1-TAP) / IgG	37˚C or 25˚C 15'<-- 25˚C; YPD	AB	Zanton	MEDIAN (at least 2 exp with data)	spotted PCR IGR		Bottom 10%	-0.852153	-1.4688	-0.645109	-0.0546833	4.57133	1.04306	0.838423	2.11413	-1.12272	-0.45109	-0.389291
	sjz-dC19B	ChIP	FHL1/IFH1	Ifh1 ( 37˚C)	25˚C	S288C (Ifh1-TAP) / IgG	37˚C or 25˚C 15'<-- 25˚C; YPD	AB	Zanton	%Rank<--Median (2)<--TTCtr<--Log(2) Ratio<--(S-b>b+sd and >200)<--pcr25	spotted PCR IGR		Bottom 10%	-0.488249	-0.572243	-0.714919	0.100327	-0.407226	0.1894	0.426275	1.60832	1.54125	0.138429	-0.142779
	sjz-dC2B	ChIP	SAGA, SLIK	Ada1 ( 37˚C)	25˚C	S288C (Ada1-TAP) / IgG	37˚C or 25˚C 15'<-- 25˚C; YPD	A	Zanton	%Rank<--TTCtr<--Log(2) 37C/25C<--(S-b>b+sd and >200)<--pcr25	spotted PCR IGR	i4-080A-750720	Bottom 10%	0.397144	-0.146516	-0.95902	-0.242753	1.35491	-0.28802	-0.0184374	1.52801	-0.27496	0.0243862	-1.22107
	sjz-dC20B	ChIP	Chromatin remodelling	ISW2 ( 37˚C)	25˚C	S288C (ISW2-TAP) / IgG	37˚C or 25˚C 15'<-- 25˚C; YPD	ABC	Zanton	%Rank<--Median (2)<--TTCtr<--Log(2) Ratio<--(S-b>b+sd and >200)<--pcr25	spotted PCR IGR		Bottom 10%	0.092289	-0.06359	0.229763	0.712538	-0.129088	-0.396159	0.810792	-0.376785	-0.773511	0.197059	-0.0240834
	sjz-dC21B	ChIP	Mediator	Med2 ( 37˚C)	25˚C	S288C (Med2-TAP) / IgG	37˚C or 25˚C 15'<-- 25˚C; YPD	ABCD	Zanton	MEDIAN (at least 2 exp with data)	spotted PCR IGR		Bottom 10%	0.11671	-0.448522	-0.13155	0.166288	-0.0334495	0.797466	-0.350447	1.01768	-0.157641	-0.254629	-0.093559
	sjz-dC23B	ChIP	MSN2,4	MSN2 (37˚C)	25˚C	S288C (MSN2-TAP) / IgG	37˚C or 25˚C 15'<-- 25˚C; YPD	CD	Zanton	%Rank<--Median (2)<--TTCtr<--Log(2) Ratio<--(S-b>b+sd and >200)<--pcr25	spotted PCR IGR		Bottom 10%	-0.33292	-1.18897	-0.247229	0.163465	3.03912	-0.310365	-0.403623	1.86845	-0.00513677	0.118499	-0.085229
	sjz-dC24B	ChIP	NC2	NCB2 (37˚C)	NCB2 (25˚C)	S288C (NCB2-TAP) / IgG	37˚C 15'<-- 25˚C; YPD	AB	Zanton	%Rank<--Median (2)<--TTCtr<--Log(2) Ratio<--(S-b>b+sd and >200)<--pcr25	spotted PCR IGR		Bottom 10%	-0.38118	0.0712118	-0.696475	0.813042	0.321729	-0.0459227	-0.0513989	1.00726	0.431332	-0.338611	-0.0399813
	sjz-dC26B	ChIP	Rap1	Rap1 (37˚C)	25˚C	S288C (Rap1-TAP) / IgG	37˚C or 25˚C 15'<-- 25˚C; YPD	AB	Zanton	MEDIAN (at least 2 exp with data)	spotted PCR IGR		Bottom 10%	-0.965736	-0.675631	-0.433024	0.430911	5.68283	-0.189367	-0.113584	2.23351	-0.537915	-0.875507	0.168364
	sjz-dC27B	ChIP	RNA pol II	Rpo21 (Rpb1) ( 37˚C)	25˚C	BY4741, S28C (Rpo21-TAP) / 8WG16, IgG	37˚C or 25˚C 15'<-- 25˚C; YPD	ABCD, AB	Zanton	MEDIAN (at least 2 exp with data)	spotted PCR IGR		Bottom 10%	-0.293569	9.17595	-0.555682	-0.166487	0.179058	-1.78494	-1.02443	-0.851507	-0.160474	1.78925	1.23051
	sjz-dC28B	ChIP	RSC	Rsc2 (37˚C)	25˚C	S288C (Rsc2-TAP) / IgG	37˚C or 25˚C 15'<-- 25˚C; YPD	AB	Zanton	MEDIAN (at least 2 exp with data)	spotted PCR IGR		Bottom 10%	-0.522894	-0.139256	0.38468	0.310558	-0.194583	0.686004	1.28417	0.0100361	-0.339962	0.0278212	-0.213286
	sjz-dC29B	ChIP	COMPASS	Set1 (37˚C)	25˚C	S288C (Set1-TAP) / IgG	37˚C or 25˚C 15'<-- 25˚C; YPD	AB	Zanton	MEDIAN (at least 2 exp with data)	spotted PCR IGR		Bottom 10%	-0.237252	-0.0213753	-0.517657	-0.0213753	0.381004	0.514119	0.863449	0.136322	-0.412492	-0.294384	-0.132496
	sjz-dC3B	ChIP	SAGA, SLIK	Ada1 ( 37˚C)	25˚C	S288C (Ada1-TAP) / IgG	37˚C or 25˚C 15'<-- 25˚C; YPD	B	Zanton	%Rank<--TTCtr<--Log(2) 37C/25C<--(S-b>b+sd and >200)<--pcr25	spotted PCR IGR	i4-080B-750720	Bottom 10%	0.481809	-1.63601	0.479674	0.421817	0.032153	0.108434	-0.336424	-0.953677	0.646713	0.220005	-0.262898
	sjz-dC30B	ChIP	nucleosome	Sir3 ( 37˚C)	25˚C	S288C (Sir3-TAP) / IgG	37˚C 15'<-- 25˚C; YPD	AB	Zanton	%Rank<--Median (2)<--TTCtr<--Log(2) Ratio<--(S-b>b+sd and >200)<--pcr25	spotted PCR IGR		Bottom 10%	-0.268295	-0.197357	-0.941348	-0.461231	0.130989	-0.288421	2.67299	0.433272	0.822575	0.120302	-0.258569
	sjz-dC31B	ChIP	SWI-SNF	Snf2 (37˚C)	25˚C	S288C (Snf2-TAP) / IgG	37˚C or 25˚C 15'<-- 25˚C; YPD	ABCD	Zanton	MEDIAN (at least 2 exp with data)	spotted PCR IGR		Bottom 10%	-1.16349	-0.638476	1.15168	0.412449	1.44574	0.191145	1.84799	0.279803	-0.578929	-0.430264	-0.415755
	sjz-dC32B	ChIP	SWI-SNF	Snf5 ( 37˚C)	25˚C	S288C (Snf5-TAP) / IgG	37˚C or 25˚C 15'<-- 25˚C; YPD	AB	Zanton	%Rank<--Median (2)<--TTCtr<--Log(2) Ratio<--(S-b>b+sd and >200)<--pcr25	spotted PCR IGR		Bottom 10%	-0.921587	-0.386315	-0.14951	-0.0216025	2.55843	-0.763921	0.446116	0.242803	1.41238	-0.43373	-0.046824
	sjz-dC34B	ChIP	SAGA	Spt20 ( 37˚C)	25˚C	S288C (Spt20-TAP) / IgG	37˚C or 25˚C 15'<-- 25˚C; YPD	AB	Zanton	MEDIAN (at least 2 exp with data)	spotted PCR IGR		Bottom 10%	-2.19125	-0.497744	-0.497744	0.503494	1.1715	0.310937	2.40869	0.226379	0.208564	0.490822	0.118021
	sjz-dC36B	ChIP	SAGA	Spt7 ( 37˚C)	25˚C	S288C (Spt7-TAP) / IgG	37˚C or 25˚C 15'<-- 25˚C; YPD	ABCD	Zanton	MEDIAN (at least 2 exp with data)	spotted PCR IGR		Bottom 10%	0.208846	0.493843	-1.24353	0.586555	-0.792772	-0.122009	-0.16813	-0.0723368	0.10536	-0.257396	1.26863
	sjz-dC37B	ChIP	SAGA	Spt8 ( 37˚C)	25˚C	S288C (Spt8-TAP) / IgG	37˚C or 25˚C 15'<-- 25˚C; YPD	AB	Zanton	%Rank<--Median (2)<--TTCtr<--Log(2) Ratio<--(S-b>b+sd and >200)<--pcr25	spotted PCR IGR		Bottom 10%	0.0840438	-0.857299	-1.03101	0.170496	1.0389	-0.750549	0.570025	1.07641	-0.184766	0.773638	-0.433482
	sjz-dC38B	ChIP	TFIIH	SSL2 (37˚C)	25˚C	S288C (SSL2-TAP) / IgG	37˚C or 25˚C 15'<-- 25˚C; YPD	AB	Zanton	%Rank<--Median (2)<--TTCtr<--Log(2) Ratio<--(S-b>b+sd and >200)<--pcr25	spotted PCR IGR		Bottom 10%	-0.491799	0.589879	-0.422081	0.4581	0.86476	-0.207186	-0.265323	-0.172773	0.146087	1.50446	0.0674669
	sjz-dC39B	ChIP	TFIIB	Sua7 (IIB) ( 37˚C)	25˚C	S288C (Sua7-TAP) / IgG	37˚C or 25˚C 15'<-- 25˚C; YPD	ABCD	Zanton	MEDIAN (at least 2 exp with data)	spotted PCR IGR		Bottom 10%	-0.811146	24.076	-1.8736	-0.208349	0.681111	-3.13866	-1.76116	-0.729025	0.548328	2.65045	0.182216
	sjz-dC40B	ChIP	Chromatin remodelling	SWR1 ( 37˚C)	25˚C	S288C (SWR1-TAP) / IgG	37˚C or 25˚C 15'<-- 25˚C; YPD	AB	Zanton	MEDIAN (at least 2 exp with data)	spotted PCR IGR		Bottom 10%	-3.7428	9.64783	-0.367108	-0.0149879	1.293	0.839449	1.51197	0.625853	-0.516307	-0.215877	-1.21581
	sjz-dC42B	ChIP	TFIID/SAGA	Taf5 ( 37˚C)	25˚C	S288C (Taf5-TAP) / IgG	37˚C or 25˚C 15'<-- 25˚C; YPD	AB	Zanton	MEDIAN (at least 2 exp with data)	spotted PCR IGR		Bottom 10%	0.011173	6.41039	-0.40298	-0.677535	-0.339926	-0.345731	-0.759394	0.142836	0.25387	0.139655	0.0245851
	sjz-dC43B	ChIP	TFIID/SAGA	TAF6 ( 37˚C)	25˚C	S288C (Taf6-TAP) / IgG	37˚C or 25˚C 15'<-- 25˚C; YPD	AB	Zanton	MEDIAN (at least 2 exp with data)	spotted PCR IGR		Bottom 10%	-0.453245	6.76147	-0.085836	0.00720513	0.574575	-1.49879	-0.655757	0.0946663	0.70199	-0.218761	-0.25963
	sjz-dC44B	ChIP	TFIID, SAGA, SLIK	TAF9 ( 37˚C)	25˚C	S288C (TAF9-TAP) / IgG	37˚C or 25˚C 15'<-- 25˚C; YPD	AB	Zanton	%Rank<--Median (2)<--TTCtr<--Log(2) Ratio<--(S-b>b+sd and >200)<--pcr25	spotted PCR IGR		Bottom 10%	-0.934926	7.48565	-0.666747	0.0905443	0.735787	-1.00114	-1.44153	0.938463	1.27485	0.173469	-0.352444
	sjz-dC45B	ChIP	TFIIE	Tfa1 ( 37˚C)	25˚C	S288C (Tfa1-TAP) / IgG	37˚C or 25˚C 15'<-- 25˚C; YPD	AB	Zanton	%Rank<--Median (2)<--TTCtr<--Log(2) Ratio<--(S-b>b+sd and >200)<--pcr25	spotted PCR IGR		Bottom 10%	-0.307026	2.46002	0.0963755	-0.142406	-0.752368	-0.54344	-0.470972	0.859846	0.859846	1.10803	-0.444277
	sjz-dC46B	ChIP	TFIIF	Tfg1 (IIF) ( 37˚C)	25˚C	S288C (Tfg1-TAP) / IgG	37˚C or 25˚C 15'<-- 25˚C; YPD	ABC	Zanton	%Rank<--Median (2)<--TTCtr<--Log(2) Ratio<--(S-b>b+sd and >200)<--pcr20(AB);pcr25(C)	spotted PCR IGR		Bottom 10%	-0.0592589	8.63162	-0.715578	-0.18115	0.485322	-1.16778	-1.62059	-0.58986	0.0184385	2.8753	-0.548693
	sjz-dC47B	ChIP	TFIIA	Toa2 (IIA) ( 37˚C)	25˚C	S288C (Toa2-TAP) / IgG	37˚C or 25˚C 15'<-- 25˚C; YPD	AB	Zanton	%Rank<--Median (2)<--TTCtr<--Log(2) Ratio<--(S-b>b+sd and >200)<--pcr20	spotted PCR IGR		Bottom 10%	-0.601922	1.12055	-0.907195	-0.274279	2.20085	-0.811312	-0.24516	2.81549	0.019562	0.740425	-0.875336
	sjz-dC48B	ChIP	SSN6-TUP1	Tup1 (37˚C)	25˚C	S288C (Tup1-TAP) / IgG	37˚C or 25˚C 15'<-- 25˚C; YPD	ABCD	Zanton	MEDIAN (at least 2 exp with data)	spotted PCR IGR		Bottom 10%	-4.14278	-0.730092	-0.12736	0.818401	8.96087	0.0449835	0.279625	1.80726	0.573266	-0.00783334	-0.100748
	sjz-dC49B	ChIP	SAGA	UBP8 ( 37˚C)	25˚C	S288C (UBP8-TAP) / IgG	37˚C or 25˚C 15'<-- 25˚C; YPD	AB	Zanton	MEDIAN (at least 2 exp with data)	spotted PCR IGR		Bottom 10%	-0.388748	-0.938636	-0.574951	-0.369433	1.31841	1.34672	0.797671	0.869679	-0.289612	-0.722953	0.0822375
	sjz-dC5B	ChIP	TFIID	Bdf1 ( 37˚C)	25˚C	BY4741 (HA-Bdf1), S288C (Bdf1-TAP) / HA, IgG	37˚C or 25˚C 15'<-- 25˚C; YPD	ABCD, AB	Zanton	MEDIAN (at least 2 exp with data)	spotted PCR IGR		Bottom 10%	-0.861833	30.2097	-1.05647	-0.533643	-0.107703	0.0431903	-1.30416	-0.2848	-0.043532	-0.275832	-0.450287
	sjz-dC50B	ChIP	YAP	YAP1 (37˚C)	25˚C	S288C (YAP1-TAP) / IgG	37˚C or 25˚C 15'<-- 25˚C; YPD	AB	Zanton	%Rank<--Median (2)<--TTCtr<--Log(2) Ratio<--(S-b>b+sd and >200)<--pcr25	spotted PCR IGR		Bottom 10%	-1.59375	-0.843886	-0.693305	1.44716	2.5967	0.632065	0.0772458	0.928182	0.514098	-0.185536	-0.167928
	sjz-dC6B	ChIP	TFIID	Bdf1 ( 37˚C)	25˚C	S288C (Bdf1-TAP) / IgG	37˚C or 25˚C 15'<-- 25˚C; YPD	AB	Zanton	MEDIAN (at least 2 exp with data)	spotted PCR IGR		Bottom 10%	-0.301127	25.8072	-0.159643	-0.273956	-1.08555	0.065134	-1.45118	-1.10745	-0.450986	-0.0729829	-0.255406
	sjz-dC7B	ChIP	NC2	Bur6 ( 37˚C)	25˚C	S288C (Bur6-TAP) / IgG	37˚C or 25˚C 15'<-- 25˚C; YPD	AB	Zanton	MEDIAN (at least 2 exp with data)	spotted PCR IGR		Bottom 10%	-0.798341	0.317044	0.0554991	0.0335498	4.77578	-1.17248	-0.47062	4.32716	-0.128072	-0.296233	-1.0249
	sjz-dC8B	ChIP	SAGA, SLIK	Chd1 ( 37˚C)	25˚C	S288C (Chd1-TAP) / IgG	37˚C or 25˚C 15'<-- 25˚C; YPD	AB	Zanton	%Rank<--Median (2)<--TTCtr<--Log(2) Ratio<--(S-b>b+sd and >200)<--pcr25	spotted PCR IGR		Bottom 10%	-1.1094	-0.213455	-0.558487	1.44244	0.186426	0.627706	-0.159883	4.03427	-0.0910933	0.00575627	-0.158475
	sjz-dC9B	ChIP	NuA4/Piccolo	Esa1 (37˚C)	25˚C	S288C (Esa1-TAP) / IgG	37˚C or 25˚C 15'<-- 25˚C; YPD	ABCD	Zanton	MEDIAN (at least 2 exp with data)	spotted PCR IGR		Bottom 10%	-1.89777	-0.404454	1.11459	-0.481209	4.77458	1.33846	0.248733	0.0309128	-0.162869	-0.520141	0.146254
	sjzO1B	ChIP	SAGA, SLIK	Ada1	Null 25C	S288C (Ada1-TAP) / IgG	25˚C 15'<-- 25˚C; YPD	AB	Zanton	%Rank(TH)<--Median(2)<--TTCtr<--Norm.PCR#<--(S-b>b+sd and >200)<--pcr25	spotted PCR IGR		Bottom 10%	0.214974	-0.349498	-0.570063	0.0522627	0.364656	0.178374	0.324202	0.229111	-0.0492918	-0.77527	-0.26808
	sjzO10B	ChIP	Nucleosome	Htz1	Hxk1 25C	S288C (Htz1-TAP) / IgG	25˚C 15'<-- 25˚C; YPD	AB	Zanton	%Rank(TH)<--Median(2)<--TTCtr<--Norm.PCR#<--(S-b>b+sd and >200)<--pcr20	spotted PCR IGR		Bottom 10%	-0.152585	-0.691144	-0.401084	-0.162535	1.36806	0.701468	0.436524	-0.711056	1.402	0.734378	-1.60906
	sjzO11B	ChIP	Control	Hxk1	Hxk1 25C	S288C (Hxk1-TAP) / IgG	25˚C 15'<-- 25˚C; YPD	AB	Zanton	%Rank(TH)<--Median(2)<--TTCtr<--Norm.PCR#<--(S-b>b+sd and >200)<--pcr20	spotted PCR IGR		Bottom 10%	-0.482271	-0.32593	-0.430047	0.472502	0.791187	0.36798	-0.0183872	-0.0384451	0.22446	0.606876	0.116466
	sjzO12B	ChIP	NC2	Ncb2	Null 25C	S288C (NCB2-TAP) / IgG	25˚C 15'<-- 25˚C; YPD	AB	Zanton	%Rank(TH)<--Median(2)<--TTCtr<--Norm.PCR#<--(S-b>b+sd and >200)<--pcr25	spotted PCR IGR		Bottom 10%	0.744938	-1.0292	-0.246148	-0.198072	-0.308573	0.242736	-0.0389657	0.106856	0.301177	-0.23969	-0.0749813
	sjzO13B	ChIP	Rap1	Rap1	Hxk1 25C	S288C (Rap1-TAP) / IgG	25˚C 15'<-- 25˚C; YPD	AB	Zanton	%Rank(TH)<--Median(2)<--TTCtr<--Norm.PCR#<--(S-b>b+sd and >200)<--pcr20	spotted PCR IGR		Bottom 10%	0.0412002	0.90873	0.0442224	0.102466	-0.163481	-0.164871	-0.110917	0.225786	0.171067	-0.903039	-0.0300983
	sjzO14B	ChIP	RSC	Rsc2	Hxk1 25C	S288C (Rsc2-TAP) / IgG	25˚C 15'<-- 25˚C; YPD	AB	Zanton	%Rank(TH)<--Median(2)<--TTCtr<--Norm.PCR#<--(S-b>b+sd and >200)<--pcr20	spotted PCR IGR		Bottom 10%	-0.387882	0.98145	0.345282	-0.360487	1.01477	-0.699923	-0.792843	0.863374	0.857822	0.0243723	-0.299217
	sjzO15B	ChIP	COMPASS	Set1	Hxk1 25C	S288C (Set1-TAP) / IgG	25˚C 15'<-- 25˚C; YPD	AB	Zanton	%Rank(TH)<--Median(2)<--TTCtr<--Norm.PCR#<--(S-b>b+sd and >200)<--pcr20	spotted PCR IGR		Bottom 10%	0.0116705	-0.0164222	-0.210553	-0.0164222	0.705937	0.0232017	0.547285	-0.0495427	-0.405364	-0.289893	-0.125426
	sjzO16B	ChIP	SWI-SNF	Snf5	Null 25C	S288C (Snf5-TAP) / IgG	25˚C 15'<-- 25˚C; YPD	AB	Zanton	%Rank(TH)<--Median(2)<--TTCtr<--Norm.PCR#<--(S-b>b+sd and >200)<--pcr25	spotted PCR IGR		Bottom 10%	-0.181728	-0.049187	-1.11815	-0.429223	1.68846	0.0580198	1.06134	0.494413	-0.0864267	-0.691704	-0.183523
	sjzO17B	ChIP	SAGA	Spt20	Null 25C	S288C (Spt20-TAP) / IgG	25˚C 15'<-- 25˚C; YPD	AB	Zanton	%Rank(TH)<--Median(2)<--TTCtr<--Norm.PCR#<--(S-b>b+sd and >200)<--pcr25	spotted PCR IGR		Bottom 10%	0.388763	-0.0417328	-0.0927827	0.0763877	-0.0797556	0.125658	-0.239138	0.168073	0.898144	-0.801736	-0.880202
	sjzO18B	ChIP	SAGA	Spt8	Null 25C	S288C (Spt8-TAP) / IgG	25˚C 15'<-- 25˚C; YPD	AB	Zanton	%Rank(TH)<--Median(2)<--TTCtr<--Norm.PCR#<--(S-b>b+sd and >200)<--pcr25	spotted PCR IGR		Bottom 10%	0.119295	-0.853169	-0.185072	0.0636821	0.139966	0.656075	-0.274594	0.00942353	1.32169	-0.198013	-0.447816
	sjzO19B	ChIP	TFIIH	Ssl2 (IIH)	Null 25C	S288C (SSL2-TAP) / IgG	25˚C 15'<-- 25˚C; YPD	AB	Zanton	%Rank(TH)<--Median(2)<--TTCtr<--Norm.PCR#<--(S-b>b+sd and >200)<--pcr25	spotted PCR IGR		Bottom 10%	1.21995	-0.554594	-0.435617	-0.194503	0.64848	0.0215794	-0.144067	-0.156252	0.120249	-0.495544	-0.792144
	sjzO2B	ChIP	SAGA, SLIK	Ada1	Null 25C	S288C (Ada1-TAP) / IgG	25˚C 15'<-- 25˚C; YPD	A	Zanton	%Rank<--TTCtr<--Norm.PCR#<--(S-b>b+sd and >200)<--pcr25	spotted PCR IGR	i4-080A-750720	Bottom 10%	-0.0213732	-0.21527	0.0448345	0.117149	0.253711	-0.0932838	0.587384	0.317708	-0.507065	-0.229403	-0.152377
	sjzO20B	ChIP	Chromatin remodelling	Swr1	Null 25C	S288C (SWR1-TAP) / IgG	25˚C 15'<-- 25˚C; YPD	AB	Zanton	%Rank(TH)<--Median(2)<--TTCtr<--Norm.PCR#<--(S-b>b+sd and >200)<--pcr25	spotted PCR IGR		Bottom 10%	0.918455	-0.501653	-0.060269	-0.118857	0.860927	-0.0534768	0.0610284	0.0958152	-0.157324	-0.798188	-1.24292
	sjzO21B	ChIP	TFIID/SAGA	Taf5	Hxk1 25C	S288C (Taf5-TAP) / IgG	25˚C 15'<-- 25˚C; YPD	AB	Zanton	%Rank(TH)<--Median(2)<--TTCtr<--Norm.PCR#<--(S-b>b+sd and >200)<--pcr20	spotted PCR IGR		Bottom 10%	-0.9694	-0.151086	-0.95791	0.105402	2.33131	0.133576	-0.0699506	2.05081	-0.0710502	-0.231634	0.365582
	sjzO22B	ChIP	TFIID/SAGA	Taf6	Null 25C	S288C (Taf6-TAP) / IgG	25˚C 15'<-- 25˚C; YPD	AB	Zanton	%Rank(TH)<--Median(2)<--TTCtr<--Norm.PCR#<--(S-b>b+sd and >200)<--pcr25	spotted PCR IGR		Bottom 10%	1.38587	-0.939029	-0.593663	-0.26277	1.50029	0.350663	-0.653509	-0.00199427	0.0961529	-0.47368	-1.24359
	sjzO23B	ChIP	TFIID, SAGA, SLIK	Taf9	Null 25C	S288C (TAF9-TAP) / IgG	25˚C 15'<-- 25˚C; YPD	AB	Zanton	%Rank(TH)<--Median(2)<--TTCtr<--Norm.PCR#<--(S-b>b+sd and >200)<--pcr25	spotted PCR IGR		Bottom 10%	0.813868	-0.876815	-0.260215	-0.335429	0.520561	0.29316	-0.0923272	0.007379	0.468277	-0.0105407	-1.76165
	sjzO24B	ChIP	TFIIE	Tfa1	Null 25C	S288C (Tfa15-TAP) / IgG	25˚C 15'<-- 25˚C; YPD	AB	Zanton	%Rank(TH)<--Median(2)<--TTCtr<--Norm.PCR#<--(S-b>b+sd and >200)<--pcr25	spotted PCR IGR		Bottom 10%	0.0839957	-1.08066	-0.100525	1.06173	-0.0126627	0.0703728	-0.404738	0.66897	0.729914	-0.4035	-0.209496
	sjzO25B	ChIP	SAGA	Ubp8	Null 25C	S288C (UBP8-TAP) / IgG	25˚C 15'<-- 25˚C; YPD	AB	Zanton	%Rank(TH)<--Median(2)<--TTCtr<--Norm.PCR#<--(S-b>b+sd and >200)<--pcr25	spotted PCR IGR		Bottom 10%	1.64152	-0.451144	-0.062608	0.0062103	0.0185913	0.0866238	0.0281333	-0.717766	-0.132476	-0.750439	-0.778288
	sjzO26B	ChIP	YAP1	Yap1	Null 25C	S288C (YAP1-TAP) / IgG	25˚C 15'<-- 25˚C; YPD	AB	Zanton	%Rank(TH)<--Median(2)<--TTCtr<--Norm.PCR#<--(S-b>b+sd and >200)<--pcr25	spotted PCR IGR		Bottom 10%	1.03607	-0.461404	-0.210131	-0.130851	0.128203	-0.00749432	-0.297143	-0.0999833	0.575228	-0.35771	-0.533625
	sjzO27B	ChIP	ISWI	Isw2	Null 25C	S288C (Isw2-TAP) / IgG	25˚C 15'<-- 25˚C; YPD	ABC	Zanton	%Rank(TH)<--Median(2)<--TTCtr<--Norm.PCR#<--(S-b>b+sd and >200)<--pcr25	spotted PCR IGR		Bottom 10%	0.548325	-0.874531	0.195379	-0.0167493	0.972881	-0.103594	-0.552467	-0.0148379	0.621661	-0.773228	-0.519912
	sjzO28B	ChIP	TFIIF	Tfg1	Null 25C	S288C (Tfg1-TAP) / IgG	25˚C 15'<-- 25˚C; YPD	ABC	Zanton	%Rank(TH)<--Median(2)<--TTCtr<--Norm.PCR#<--(S-b>b+sd and >200)<--pcr25	spotted PCR IGR		Bottom 10%	-0.101386	-1.95169	-0.128844	0.93068	0.800174	0.927698	0.356631	0.553606	-0.102128	-0.697358	-0.633975
	sjzO29B	ChIP	NuA4/Piccolo	Esa1	Hxk1 25C	S288C (Esa1-TAP) / IgG	25˚C 15'<-- 25˚C; YPD	ABCD	Zanton	%Rank(TH)<--Median(2)<--TTCtr<--Norm.PCR#<--(S-b>b+sd and >200)<--pcr20	spotted PCR IGR		Bottom 10%	0.844649	-0.829652	0.254476	0.930926	-0.318047	-0.00713131	-0.439827	-0.210805	0.589974	-0.255446	-0.870488
	sjzO3B	ChIP	SAGA, SLIK	Ada1	Null 25C	S288C (Ada1-TAP) / IgG	25˚C 15'<-- 25˚C; YPD	B	Zanton	%Rank<--TTCtr<--Norm.PCR#<--(S-b>b+sd and >200)<--pcr25	spotted PCR IGR	i4-080B-750720	Bottom 10%	0.0454956	-0.408314	-0.540937	0.0509784	0.619909	0.454315	0.0653192	0.746757	0.412604	-1.35725	-0.464467
	sjzO30B	ChIP	Nucleosome	H3-AcK9,14	Hxk1 25C	BY4741 / H3-AcK9, 14	25˚C 15'<-- 25˚C; YPD	ABCD	Zanton	%Rank(TH)<--Median(2)<--TTCtr<--Norm.PCR#<--(S-b>b+sd and >200)<--pcr20	spotted PCR IGR		Bottom 10%	-0.888742	-0.733754	-1.1351	-0.0560079	11.5341	0.0311686	-0.0688933	3.8845	-0.213991	-1.16894	-0.753855
	sjzO31B	ChIP	Mediator	Med2	Hxk1 25C	S288C (Med2-TAP) / IgG	25˚C 15'<-- 25˚C; YPD	ABCD	Zanton	%Rank(TH)<--Median(2)<--TTCtr<--Norm.PCR#<--(S-b>b+sd and >200)<--pcr20	spotted PCR IGR		Bottom 10%	0.791261	-0.415605	0.108679	0.39063	-0.317383	-0.255086	-0.0825001	-0.195936	0.824224	-0.255033	-0.869421
	sjzO32B	ChIP	Mot1	Mot1	Null 25C	BY4741 (HA-Mot1) / HA	25˚C 15'<-- 25˚C; YPD	ABCD	Zanton	%Rank(TH)<--Median(2)<--TTCtr<--Norm.PCR#<--(S-b>b+sd and >200)<--pcr25	spotted PCR IGR		Bottom 10%	-0.799862	0.0566388	-0.377201	0.343423	4.50321	0.303625	0.422521	0.520697	-0.518944	-0.869922	-0.254836
	sjzO33B	ChIP	MSN2,4	Msn2	Hxk1 25C	S288C (Msn2-TAP) / IgG	25˚C 15'<-- 25˚C; YPD	ABCD	Zanton	%Rank(TH)<--Median(2)<--TTCtr<--Norm.PCR#<--(S-b>b+sd and >200)<--pcr20	spotted PCR IGR		Bottom 10%	0.438079	0.118326	-0.487285	-0.576433	0.195137	-0.327528	-0.00328692	0.177352	0.965116	-0.0675869	-1.02522
	sjzO34B	ChIP	Control	Null	Null 25C	BY4741 / HA	25˚C 15'<-- 25˚C; YPD	ABCD	Zanton	%Rank(TH)<--Median(2)<--TTCtr<--Norm.PCR#<--(S-b>b+sd and >200)<--pcr25	spotted PCR IGR		Bottom 10%	-0.159272	0.363469	1.53841	0.0326718	0.16153	1.41253	-0.774768	-0.611649	0.21601	-0.51962	-0.668035
	sjzO35B	ChIP	SWI-SNF	Snf2	Hxk1 25C	S288C (Snf2-TAP) / IgG	25˚C 15'<-- 25˚C; YPD	ABCD	Zanton	%Rank(TH)<--Median(2)<--TTCtr<--Norm.PCR#<--(S-b>b+sd and >200)<--pcr20	spotted PCR IGR		Bottom 10%	1.34151	0.282591	-0.0847213	0.137388	-1.26592	0.845743	-0.511636	-0.305525	0.163073	-1.19522	-1.02546
	sjzO36B	ChIP	SAGA	Spt3	Null 25C	BY4741 (HA-Spt3) / HA	25˚C 15'<-- 25˚C; YPD	ABCD	Zanton	%Rank(TH)<--Median(2)<--TTCtr<--Norm.PCR#<--(S-b>b+sd and >200)<--pcr25	spotted PCR IGR		Bottom 10%	1.07503	0.251593	0.366194	0.0471106	-1.04402	-0.286024	-0.671166	-0.591434	0.251593	-1.21938	0.36452
	sjzO37B	ChIP	SAGA	Spt7	Hxk1 25C	S288C (Spt7-TAP) / IgG	25˚C 15'<-- 25˚C; YPD	ABCD	Zanton	%Rank(TH)<--Median(2)<--TTCtr<--Norm.PCR#<--(S-b>b+sd and >200)<--pcr20	spotted PCR IGR		Bottom 10%	0.17344	-0.24062	0.408755	-0.108673	1.15872	0.740838	-0.876529	-0.0706682	0.388183	-0.517436	-1.15158
	sjzO38B	ChIP	TFIIB	Sua7 (IIB)	Hxk1 25C	S288C (Sua7-TAP) / IgG	25˚C 15'<-- 25˚C; YPD	ABCD	Zanton	%Rank(TH)<--Median(2)<--TTCtr<--Norm.PCR#<--(S-b>b+sd and >200)<--pcr20	spotted PCR IGR		Bottom 10%	-2.54567	-0.999448	-0.851489	-0.208892	8.25323	0.728022	-0.0556315	5.02138	0.0463824	-1.14034	0.433018
	sjzO39B	ChIP	TFIID	Taf1	Null 25C	BY4741 (HA-TAF1) / HA	25˚C 15'<-- 25˚C; YPD	ABCD	Zanton	%Rank(TH)<--Median(2)<--TTCtr<--Norm.PCR#<--(S-b>b+sd and >200)<--pcr25	spotted PCR IGR		Bottom 10%	-0.253782	-0.328757	-1.01303	0.0362318	4.70793	0.177045	-0.512833	2.45134	-0.517211	-1.21627	0.309649
	sjzO4B	ChIP	NC2	Bur6	Hxk1 25C	S288C (Bur6-TAP) / IgG	25˚C 15'<-- 25˚C; YPD	AB	Zanton	%Rank(TH)<--Median(2)<--TTCtr<--Norm.PCR#<--(S-b>b+sd and >200)<--pcr20	spotted PCR IGR		Bottom 10%	-0.292243	-0.297872	0.601107	0.202455	3.60127	-0.248475	-0.0351609	0.962539	-0.50633	-1.46623	-0.487201
	sjzO40B	ChIP	SSN6-TUP1	Tup1	Hxk1 25C	S288C (Tup1-TAP) / IgG	25˚C 15'<-- 25˚C; YPD	ABCD	Zanton	%Rank(TH)<--Median(2)<--TTCtr<--Norm.PCR#<--(S-b>b+sd and >200)<--pcr20	spotted PCR IGR		Bottom 10%	0.481132	-0.402072	0.428115	-0.242504	-0.536227	-0.0291271	0.0312176	-1.08791	2.57109	-0.256899	-0.572952
	sjzO41B	ChIP	TFIID	Bdf1	Null 25C	BY4741 (HA-Bdf1) / HA	25˚C 15'<-- 25˚C; YPD	ABCDAB	Zanton	%Rank(TH)<--Median(2)<--TTCtr<--Norm.PCR#<--(S-b>b+sd and >200)<--pcr25	spotted PCR IGR		Bottom 10%	-3.226	-0.188684	0.0200258	-0.766006	9.31006	0.0407574	2.75782	2.62074	-0.997709	-0.0744017	-0.453427
	sjzO42B	ChIP	RNA pol II	Rpo21 (Rpb1)	Null 25C	BY4741 / 8WG16	25˚C 15'<-- 25˚C; YPD	ABCDAB	Zanton	%Rank(TH)<--Median(2)<--TTCtr<--Norm.PCR#<--(S-b>b+sd and >200)<--pcr25	spotted PCR IGR		Bottom 10%	-0.72357	-0.625149	-0.185172	0.0105844	4.01902	1.1766	0.290782	0.16583	0.389421	-0.539337	-0.88967
	sjzO43B	ChIP	TFIID/SAGA	Spt15 (TBP)	Null 25C	BY4741 (HA-TBP) / HA	25˚C 15'<-- 25˚C; YPD	ABCDAB	Zanton	%Rank(TH)<--Median(2)<--TTCtr<--Norm.PCR#<--(S-b>b+sd and >200)<--pcr25	spotted PCR IGR		Bottom 10%	-0.834677	-0.518955	-1.37186	0.116352	15.4813	0.0433155	-0.287076	1.871	-0.973033	-0.539928	-0.107619
	sjzO44B	ChIP	FHL1/CRF1, FHL1/IFH1	Fhl1	Null 25C	S288C (Fhl1-TAP) / IgG	25˚C 15'<-- 25˚C; YPD	AB	Zanton	%Rank(TH)<--Median(2)<--TTCtr<--Norm.PCR#<--(S-b>b+sd and >200)<--pcr25	spotted PCR IGR		Bottom 10%	0.793757	-0.515426	-0.366288	-0.329933	0.174778	-0.0180104	-0.0444784	0.0483174	0.287472	-0.17639	-0.210221
	sjzO45B	ChIP	FHL1/IFH1	Ifh1	Null 25C	S288C (Ifh1-TAP) / IgG	25˚C 15'<-- 25˚C; YPD	AB	Zanton	%Rank(TH)<--Median(2)<--TTCtr<--Norm.PCR#<--(S-b>b+sd and >200)<--pcr25	spotted PCR IGR		Bottom 10%	0.495479	-0.321285	-0.298768	-1.18465	-0.0865684	-0.361465	0.758784	0.923761	-0.128731	-0.0680072	-0.216338
	sjzO46B	ChIP	SAGA, SLIK	Chd1	Null 25C	S288C (Chd1-TAP) / IgG	25˚C 15'<-- 25˚C; YPD	AB	Zanton	%Rank(TH)<--Median(2)<--TTCtr<--Norm.PCR#<--(S-b>b+sd and >200)<--pcr25	spotted PCR IGR		Bottom 10%	0.547195	-0.452024	-0.358068	-0.00671878	0.519129	-0.0240718	-0.0412444	0.0826265	0.0181062	-0.011162	-0.598407
	sjzO47B	ChIP	SIR	Sir3	Null 25C	S288C (Sir3-TAP) / IgG	25˚C 15'<-- 25˚C; YPD	AB	Zanton	%Rank(TH)<--Median(2)<--TTCtr<--Norm.PCR#<--(S-b>b+sd and >200)<--pcr25	spotted PCR IGR		Bottom 10%	0.425865	-0.872275	-0.427367	-0.654931	0.730485	0.570602	0.285881	0.118476	0.103452	-0.595659	-0.445102
	sjzO48B	ChIP	TFIIA	Toa2 (IIA)	Hxk1 25C	S288C (Toa2-TAP) / IgG	25˚C 15'<-- 25˚C; YPD	AB	Zanton	%Rank<--Median(2)<--TTCtr<--Norm.PCR#<--(S-b>b+sd and >200)<--pcr20	spotted PCR IGR		Bottom 10%	0.0149943	-0.511986	-0.128718	-0.039757	-0.0142058	0.272675	-0.441476	2.35256	0.094383	-0.815357	0.00183637
	sjzO5B	ChIP	SAGA, SLIK, ADA	Gcn5	Null 25C	S288C (Gcn5-TAP) / IgG	25˚C 15'<-- 25˚C; YPD	AB	Zanton	%Rank(TH)<--Median(2)<--TTCtr<--Norm.PCR#<--(S-b>b+sd and >200)<--pcr25	spotted PCR IGR		Bottom 10%	0.256565	-0.394912	0.229554	-0.211211	0.00961818	0.793289	-0.0500567	-0.430065	0.284138	-0.139926	-0.430065
	sjzO6B	ChIP	Nucleosome	Hhf1 (H4)	Hxk1 25C	S288C (Hhf1-TAP) / IgG	25˚C 15'<-- 25˚C; YPD	AB	Zanton	%Rank(TH)<--Median(2)<--TTCtr<--Norm.PCR#<--(S-b>b+sd and >200)<--pcr20	spotted PCR IGR		Bottom 10%	0.53683	-0.499926	-0.0834344	0.106129	0.0218141	0.3159	-0.30008	-0.731974	1.75177	-0.19728	-1.00166
	sjzO7B	ChIP	Nucleosome	Hht2 (H3)	Hxk1 25C	S288C (Hht2-TAP) / IgG	25˚C 15'<-- 25˚C; YPD	AB	Zanton	%Rank(TH)<--Median(2)<--TTCtr<--Norm.PCR#<--(S-b>b+sd and >200)<--pcr20	spotted PCR IGR		Bottom 10%	0.532013	-1.0027	-0.0840581	0.0901365	-0.673129	0.180129	0.168521	-0.288865	1.3973	-0.00899104	-0.732931
	sjzO8B	ChIP	nucleosome	Hta2 (H2A)	Hxk1 25C	S288C (Hta2-TAP) / IgG	25˚C 15'<-- 25˚C; YPD	AB	Zanton	%Rank(TH)<--Median(2)<--TTCtr<--Norm.PCR#<--(S-b>b+sd and >200)<--pcr20	spotted PCR IGR		Bottom 10%	-0.27908	-0.713857	0.344302	-0.195513	-0.212241	0.296473	0.167616	0.263993	0.806741	0.731028	-0.289612
	sjzO9B	ChIP	nucleosome	Htb2	Null 25C	S288C (Htb2-TAP) / IgG	25˚C 15'<-- 25˚C; YPD	AB	Zanton	%Rank(TH)<--Median(2)<--TTCtr<--Norm.PCR#<--(S-b>b+sd and >200)<--pcr25	spotted PCR IGR		Bottom 10%	0.233096	-0.0577111	-0.132442	0.107383	-0.426209	-0.107227	0.141484	-0.49743	1.27865	0.328731	-0.399592
	D1	Motif	M[1]	YCGT....mRYGAY	Known: ABF1	up	1=motif present		Kellis				Group	0.590269	1.58458	8.65404	0.529732	-4.38928	-0.625824	-2.12254	-3.10183	-1.53439	2.93821	-0.272629
	D10	Motif	M[10]	.TYYTCGAGA.	Known: XBP1 (HSF1-coocuring)	up	1=motif present		Kellis				Group	-0.659584	-0.561734	2.40585	0.513377	-2.07373	0.533868	0.962344	-0.515843	0.551767	1.13583	-0.693349
	D11	Motif	M[11]	.WTTTCGCGTT	Known: Swi4	up	1=motif present		Kellis				Group	0.427412	-0.105529	0.0134001	0.20371	-0.624162	-0.396694	-0.35213	0.096704	0.194645	1.16589	-0.61483
	D12	Motif	M[12]	..TKACGCGTT.	Known: Mbp1 /Swi6 (swi4-coocuring)	up	1=motif present		Kellis				Group	-0.307483	0.546592	0.59453	0.353762	-0.439182	-0.112644	-0.19068	-1.44132	0.982256	0.176729	0.183495
	D13	Motif	M[13]	STGCGG...ttTCT..G	Novel: SOK2	up	1=motif present		Kellis				Group	-4.6252	0.0165847	-0.107686	0.13355	-0.0972259	2.43317	5.17358	2.42542	0.0640357	0.267332	-0.638799
	D14	Motif	M[14]	YCTATTGTT	Novel: RLM1-like	up	1=motif present		Kellis				Group	-0.879422	-1.62787	0.387884	-0.308339	-0.509955	0.771201	3.00052	0.687784	-0.277816	0.215003	0.338615
	D15	Motif	M[15]	TTTTGCCACCG	Known: Rpn4/Met4	up	1=motif present		Kellis				Group	1.85749	-0.511705	2.71912	0.385427	-1.42841	-0.312879	-0.893679	-1.008	-0.495944	0.0173577	-0.923821
	D16	Motif	M[16]	tTTGTTTAC.TTT	Known: Fkh1/2	up	1=motif present		Kellis				Group	0.882081	-0.0090209	0.490973	-0.750572	-0.415375	-0.13349	1.57663	-1.67685	-1.12423	0.541087	-0.718356
	D17	Motif	M[17]	RVACCCTD	Known: Aft1	up	1=motif present		Kellis				Group	-0.109915	-0.863719	0.245451	0.11212	1.29592	0.0466977	1.28141	-0.195019	-0.532309	-0.391433	-0.430811
	D18	Motif	M[18]	WCGCGTCGCGt	Novel: double Mbp1	up	1=motif present		Kellis				Group	0.179371	-0.675469	-0.371809	0.00440081	0.0257386	0.374239	0.103442	0.0759574	-0.185476	-0.885507	0.597478
	D19	Motif	M[19]	GGGT.ACCC	Novel: Reb1 palindrome	up	1=motif present		Kellis				Group	0.0632297	0.0355694	2.001	1.25196	-0.331775	0.0126739	0.0654966	-1.03958	-0.432773	-0.297736	-0.824931
	D2	Motif	M[2]	RTTACCCGRM	Known: Reb1	up	1=motif present		Kellis				Group	2.80259	0.393335	1.68185	0.451477	-2.95358	-1.04069	-0.0746115	-1.70274	-0.965569	-0.258206	-1.24934
	D20	Motif	M[20]	G..ATGTGTGGGTGT	Known: RAP1	up	1=motif present		Kellis				Group	0.190759	-0.380925	-0.748961	1.14323	-0.739994	-0.397223	0.666528	0.0795587	1.20552	-0.103996	-0.668055
	D21	Motif	M[21]	TTTTGTGTCRC	Known: MSE	up	1=motif present		Kellis				Group	0.581298	-1.01148	-0.521749	-0.0638393	2.2633	-0.108634	-0.322946	0.026112	-0.217503	0.0342712	-0.546569
	D22	Motif	M[22]	TTTCA.CGCGC	Novel: No cat	up	1=motif present		Kellis				Group	-0.303999	0.554519	0.376465	-0.783114	-0.871745	0.309761	-0.0371952	-0.0618286	0.525032	0.669015	0.0249286
	D23	Motif	M[23]	TATTAWTATTATtMt.atta	Known: TBP	up	1=motif present		Kellis				Group	-1.00215	0.639206	0.967728	0.234793	-0.203787	0.0338335	0.489382	0.764243	-0.0212377	-0.308663	-0.510313
	D24	Motif	M[24]	SCG.HGGS.	Novel: Phd1 (hits tRNAs)	up	1=motif present		Kellis				Group	-0.0501814	-0.245732	0.223275	0.470836	-0.408741	-0.105005	0.47453	0.235014	-0.189275	0.913739	-0.791313
	D25	Motif	M[25]	ACAGCCGCRY	Novel: Expression Cluster 37	up	1=motif present		Kellis				Group	-0.302706	-0.396623	-0.888826	-0.0930466	0.512212	1.65652	0.155779	0.83275	-0.151512	-0.0288256	-0.252847
	D26	Motif	M[26]	DCGCGGGGH	Known: Mig1b	up	1=motif present		Kellis				Group	-3.07979	-0.423035	-0.978915	0.0938844	-0.733696	4.68459	6.28471	0.681485	-0.376263	3.26701	-0.549108
	D27	Motif	M[27]	SKGTGGSGc	Known: Met31	up	1=motif present		Kellis				Group	-1.80942	-0.185525	1.45111	0.490924	-1.42776	0.939607	1.18308	1.93969	-0.203508	0.198934	-0.291798
	D28	Motif	M[28]	TTTT...................GCKCG	Known: No cat	up	1=motif present		Kellis				Group	-0.640772	0.451551	0.949452	-0.535604	-1.66243	2.46705	0.483733	-0.533845	-0.116266	1.0397	-0.235485
	D29	Motif	M[29]	hRCCCYTWDt.	Known: Msn2/4	up	1=motif present		Kellis				Group	-0.684467	-0.775807	-0.426716	0.580924	-0.278351	3.48349	1.41333	-0.329386	-0.542922	0.80538	-0.110277
	D3	Motif	M[3]	gcGATGAGmtgaraw	Known: ESR1 GATGAG	up	1=motif present		Kellis				Group	-3.0316	48.0575	1.1528	-0.642518	-1.91785	-0.0814179	-0.614005	-1.8972	-0.447915	-0.0756409	-0.622571
	D30	Motif	M[30]	TKCCC....GGG	Known: MCM1 (hits tRNA)	up	1=motif present		Kellis				Group	-1.56647	-0.733385	0.467291	-0.0213873	-0.478691	1.86001	3.95212	0.551932	0.0549313	0.377293	-1.22295
	D31	Motif	M[31]	GTGTCAGTAAt	Novel: Sum1	up	1=motif present		Kellis				Group	-0.552219	-1.23411	0.506549	-0.294391	0.126118	-0.216807	1.89296	0.29421	0.0095369	0.548941	0.0667824
	D32	Motif	M[32]	RGTTTTTCCG	Novel: Phd1	up	1=motif present		Kellis				Group	-1.63375	-0.0136194	-0.0936028	0.114316	-0.506643	3.01103	2.65425	-0.0676572	-0.195568	0.483933	-0.19701
	D33	Motif	M[33]	TTCTMGAAGA	Known: Hsf1	up	1=motif present		Kellis				Group	-0.730573	0.161012	1.49479	0.501738	-1.39074	0.820896	0.0585069	-0.786696	0.809856	0.403211	-0.298083
	D34	Motif	M[34]	YCCGSGGS	Known: Pdr1	up	1=motif present		Kellis				Group	-2.97098	-1.16549	0.0219778	2.8739	-0.154861	1.64723	4.08212	0.280875	1.29606	-0.279473	-1.03525
	D35	Motif	M[35]	C.CCTTTTATAC	Novel: no cat	up	1=motif present		Kellis				Group	-3.61268	-0.266223	2.1205	0.127498	-0.237049	1.49604	2.25525	-0.440745	-0.071367	1.00297	0.720773
	D36	Motif	M[36]	.CCSGTA.CGG	Known: Leu3	up	1=motif present		Kellis				Group	-1.20144	1.10264	1.14952	-0.192783	-0.959857	0.695736	0.333164	-0.326148	-0.167575	-0.0505693	0.998653
	D37	Motif	M[37]	SKTKCCTT	Novel: Phd1	up	1=motif present		Kellis				Group	-2.28398	-0.374463	-0.172622	-0.732234	0.272049	0.38033	4.05631	1.17126	0.606721	1.2082	-0.421643
	D38	Motif	M[38]	CTCCCCTTAT	Knonw: Msn2/4	up	1=motif present		Kellis				Group	-0.848961	-2.44358	0.187614	1.25196	-0.997897	3.04502	2.30438	-0.749689	0.338931	0.683621	-0.37878
	D39	Motif	M[39]	GCCCGG	Novel: SOK2 (hits tRNA)	up	1=motif present		Kellis				Group	-2.16794	-0.366571	0.312855	0.912305	0.144245	0.25565	4.75123	-0.0416079	-0.129278	2.33524	-1.38443
	D4	Motif	M[4]	TSGGCGGCTAWW	Known: Ume6/Ndt80	up	1=motif present		Kellis				Group	-0.0321451	0.0866742	-0.405777	0.350876	0.429872	0.500786	-0.00111956	0.110913	-0.911924	0.77659	-0.846443
	D40	Motif	M[40]	SGCGCGRB.	Novel: No cat	up	1=motif present		Kellis				Group	-0.178535	-0.425394	-0.178799	-0.0148628	-0.168885	1.29951	1.57058	-0.692023	-0.212572	0.586157	-0.301949
	D41	Motif	M[41]	CTCSGCS	Novel: No cat	up	1=motif present		Kellis				Group	-1.4364	-1.4203	-0.00203271	1.37855	-0.902513	0.177011	3.02508	0.557607	0.13208	0.154307	0.664567
	D42	Motif	M[42]	TG.KAGCGCCG		up	1=motif present		Kellis				Group	-1.58635	-0.493744	-0.183226	-0.15252	0.0347981	0.92424	1.28654	0.62581	0.918593	0.181911	0.0961257
	D43	Motif	M[43]	ATGACTCWT	Known: Gcn4/Bas1	up	1=motif present		Kellis				Group	-0.0159831	-0.971273	1.82583	0.275581	-1.14634	-0.142027	0.904768	-0.194938	-0.0632397	0.490768	-0.33728
	D44	Motif	M[44]	CCGA...TCGG	Novel: Facilitators palindrome	up	1=motif present		Kellis				Group	-3.09051	-0.24513	0.871085	2.0485	-0.222891	1.79757	2.24398	-0.668944	-0.370332	1.32952	0.051439
	D45	Motif	M[45]	.SCGM......KCG.	Novel: No cat	up	1=motif present		Kellis				Group	-0.526202	-0.296184	-0.657769	0.743756	-0.276566	1.53515	0.454673	-0.104553	0.0894698	-0.0630114	0.314171
	D46	Motif	M[46]	C.CCGCGC..TTTs	Novel: No cat	up	1=motif present		Kellis				Group	-2.77369	0.146184	-0.245844	0.242581	0.0424255	1.26927	2.1652	0.999352	0.48703	0.63765	-0.754126
	D47	Motif	M[47]	TTTT............gGGGT	Novel: No cat	up	1=motif present		Kellis				Group	-1.04841	1.40445	0.472631	0.0208973	-2.27894	0.520595	1.07773	-0.0722705	0.21089	0.29794	-0.0353054
	D48	Motif	M[48]	TGTR.CAW	Novel: No cat	up	1=motif present		Kellis				Group	0.683282	-0.0467205	0.491674	0.0699961	-0.35984	0.0642576	1.11506	-0.771546	-0.603921	-0.287952	-1.84343
	D49	Motif	M[49]	.YCSk.........KCGG	Known: Put3	up	1=motif present		Kellis				Group	-1.83784	-0.156626	0.535606	0.94354	-1.10448	2.99296	2.74738	0.058261	-0.522159	0.0506417	-0.300669
	D5	Motif	M[5]	RTCACGTGV	Known: Cbf1/Pho4	up	1=motif present		Kellis				Group	0.24965	-0.340446	0.880429	0.109726	-2.70477	1.16568	1.41348	-0.537087	-0.110495	0.406541	-2.06586
	D50	Motif	M[50]	.CGG.............KCGV	Novel: No cat	up	1=motif present		Kellis				Group	0.273774	-0.577499	-0.200551	0.93903	-0.557483	-0.224648	0.631265	-0.876133	-0.436401	3.95345	-0.497177
	D51	Motif	M[51]	...WGTGACg.	Novel: Sum1	up	1=motif present		Kellis				Group	-0.0944507	-0.428874	0.523944	-0.0309401	0.782544	-0.127784	0.182993	-0.620307	0.293115	0.841438	-0.942497
	D52	Motif	M[52]	.RTCCCTV	Novel: No cat	up	1=motif present		Kellis				Group	-3.04901	0.141144	3.44376	0.112573	0.168824	0.121515	1.77651	-0.213568	-0.294003	0.852521	0.048571
	D53	Motif	M[53]	YTCGTTTAGG	Novel: lipid metabolism	up	1=motif present		Kellis				Group	-0.786736	-0.268766	-0.24874	0.408762	0.247105	1.26097	1.10502	-0.365139	-0.4765	0.298297	0.169544
	D54	Motif	M[54]	TYCGKRM	Novel: SOK2 (hits tRNA)	up	1=motif present		Kellis				Group	-2.75502	0.387653	-0.421305	-0.287893	-0.566499	0.867405	4.60105	0.440021	1.27243	1.24233	-0.559988
	D55	Motif	M[55]	.CGC..............BCGB	Novel: No cat	up	1=motif present		Kellis				Group	-0.138234	0.509946	0.228926	-0.171016	-0.496796	0.191879	0.145886	-0.0161019	-0.346929	0.656997	-0.135523
	D56	Motif	M[56]	TWCCCCM.	Known: Mig1 + Facilitators	up	1=motif present		Kellis				Group	-1.67961	-0.470575	-0.19546	-0.356471	-1.17555	0.687829	3.83318	1.4604	0.760045	0.890665	-0.114989
	D57	Motif	M[57]	CGGC..MG.......CGC	Known: Gal4	up	1=motif present		Kellis				Group	-0.96558	0.32863	-0.630689	1.11001	-0.62015	0.0745245	1.85143	-0.0950483	0.29025	1.98996	-0.536007
	D58	Motif	M[58]	CCGS.....GVC	Novel: No cat	up	1=motif present		Kellis				Group	0.369075	-1.30224	-0.409057	0.151917	-0.784713	1.109	0.999186	-0.200615	-0.00712036	-0.12418	-0.33258
	D59	Motif	M[59]	tRTAMATAKWT.	Novel: ste12 (hits tRNA)	up	1=motif present		Kellis				Group	-1.44093	-0.432105	0.0956236	1.80561	-0.711374	2.85669	1.94489	-0.27382	-0.528534	2.02316	-0.834053
	D6	Motif	M[6]	WTATWTACADG	Novel: Mitochondrial downstream	up	1=motif present		Kellis				Group	-1.36289	-0.754558	0.840795	1.32202	-0.66648	1.18292	4.60511	-0.994185	0.803243	-0.361661	-1.04468
	D60	Motif	M[60]	TtTATA.TATATA.A	Novel: Downstream cluster 74	up	1=motif present		Kellis				Group	-0.615589	0.134955	0.160991	1.24904	-0.0543007	0.399071	0.297425	0.0211044	-0.22408	0.0307027	-0.362664
	D61	Motif	M[61]	GKBAGGGT	Known: TBF1 and Novel: Glycolysis	up	1=motif present		Kellis				Group	-0.317677	-0.14845	0.159707	0.103514	-0.102438	0.317196	1.41898	-1.19144	0.298794	0.755025	-0.605155
	D62	Motif	M[62]	GC..TTA.CGG	Known: Hap1	up	1=motif present		Kellis				Group	-2.65495	-0.032078	0.633736	-0.0717451	-0.456908	5.59815	0.631963	-0.447386	0.222881	1.18481	-0.0254902
	D63	Motif	M[63]	GGCS.....G...CGCG	Known: mbp1-like	up	1=motif present		Kellis				Group	0.024062	-0.294549	0.14262	0.0231977	-0.270871	0.109797	0.598185	0.150763	-0.800294	0.554061	-0.200774
	D64	Motif	M[64]	TTCTC.......CGC	Novel: SOK2	up	1=motif present		Kellis				Group	-3.44187	0.774709	-0.0434282	-0.355459	-0.788804	0.70971	6.54207	0.111635	0.570732	1.47307	-0.26067
	D65	Motif	M[65]	SCGK....KCGD	Novel: No cat	up	1=motif present		Kellis				Group	-1.71168	-0.208404	0.0175698	-0.161765	0.0243173	0.503454	1.24414	1.08408	0.467892	2.43774	-0.79267
	D66	Motif	M[66]	AATATTCTT	Novel: Downstream facilitators	up	1=motif present		Kellis				Group	0.0122174	0.0334191	0.153063	0.13368	-2.27284	0.686335	1.18991	-0.096954	-0.54926	0.798448	-0.473324
	D67	Motif	M[67]	CGCGT........ACG	Novel: swi4-varygap	up	1=motif present		Kellis				Group	-0.0603992	-0.567131	-1.13961	0.614579	0.172883	0.508852	0.415102	-0.712744	-0.300415	1.68582	0.10651
	D68	Motif	M[68]	CCGHVGGM	Novel: No cat	up	1=motif present		Kellis				Group	-0.151414	-1.15201	-1.13845	3.34198	-0.262792	0.547711	0.909621	0.169676	0.43612	-0.056096	-1.06512
	D69	Motif	M[69]	C.yCGCG....ttKTTTT.	Novel: No cat	up	1=motif present		Kellis				Group	-1.08702	1.37435	0.23997	-0.07696	-0.00839674	0.33931	0.418437	-0.253966	-0.203635	1.17088	-0.164955
	D7	Motif	M[7]	.GRRAAAWTTTTCACT	Known: ESR2	up	1=motif present		Kellis				Group	0.238511	7.17895	0.307829	-0.311377	-1.33478	-0.444692	-0.988028	-0.784586	-0.46497	1.51927	-0.864918
	D70	Motif	M[70]	CGCG.....GGGS.	Novel: Expression Cluster 46	up	1=motif present		Kellis				Group	-1.66042	-1.6253	0.105362	0.0699961	-2.00047	2.08416	5.97713	-0.771546	2.72748	0.204468	-0.0798468
	D71	Motif	M[71]	cTGCAGGGR	Novel: Phd1	up	1=motif present		Kellis				Group	-1.11954	-0.412727	0.394774	-0.849025	-0.21298	0.478596	2.82188	0.0155748	0.670394	0.617476	-0.221325
	D8	Motif	M[8]	TTCC.aAtt.GGAAA	Known: Mcm1	up	1=motif present		Kellis				Group	-0.624639	0.235389	0.268319	0.00697865	-0.661391	0.688971	2.06092	-0.524529	-0.17205	0.829497	-0.485829
	D9	Motif	M[9]	CGTTTCTTTTTCY.	Known: ARS	up	1=motif present		Kellis				Group	-1.84119	1.25607	0.845404	0.590483	-0.131151	0.370718	0.76258	-0.848942	-0.00440655	0.71523	-0.123247
	G10-1	Group	Environmental	Sporulation	Sporulation temporal class; metabolic	1 = metabolic = 1; 2 = early I; 3 = early II; 4 = early-mid; 5 = middle; 6 = mid-late; 7 = late	condition 1 = 1		Brown		Spotted		Group	-3.40666	0.0391792	-0.200551	3.8481	1.35007	1.23877	0.25864	0.250943	-0.934578	2.40528	-0.141782
	G10-2	Group	Environmental	Sporulation	Sporulation temporal class; early I	1 = metabolic = 1; 2 = early I; 3 = early II; 4 = early-mid; 5 = middle; 6 = mid-late; 7 = late	condition 2 = 1		Brown		Spotted		Group	-0.615981	-0.33856	-0.325641	-0.0513681	3.00793	0.442357	-0.392977	-0.136495	-0.556398	0.306564	1.12257
	G10-3	Group	Environmental	Sporulation	Sporulation temporal class; early II	1 = metabolic = 1; 2 = early I; 3 = early II; 4 = early-mid; 5 = middle; 6 = mid-late; 7 = late	condition 3 = 1		Brown		Spotted		Group	0.630672	-0.113105	-0.454334	-0.209761	1.0868	-0.124363	-1.01305	0.950308	-0.841705	-0.477503	-0.0535778
	G10-4	Group	Environmental	Sporulation	Sporulation temporal class; early-mid	1 = metabolic = 1; 2 = early I; 3 = early II; 4 = early-mid; 5 = middle; 6 = mid-late; 7 = late	condition 4 = 1		Brown		Spotted		Group	1.37546	-0.470575	-1.18811	-0.356471	0.783158	-0.492129	-0.546332	0.241439	-0.580364	-0.298231	0.292206
	G10-5	Group	Environmental	Sporulation	Sporulation temporal class; middle	1 = metabolic = 1; 2 = early I; 3 = early II; 4 = early-mid; 5 = middle; 6 = mid-late; 7 = late	condition 5 = 1		Brown		Spotted		Group	-0.264635	-1.28631	-2.06075	-1.81652	32.4341	-0.700525	-1.8028	0.254034	-0.0150342	-0.670241	0.0378202
	G10-6	Group	Environmental	Sporulation	Sporulation temporal class; mid-late	1 = metabolic = 1; 2 = early I; 3 = early II; 4 = early-mid; 5 = middle; 6 = mid-late; 7 = late	condition 6 = 1		Brown		Spotted		Group	-0.0524578	-0.717876	-0.0549217	-0.0513681	0.504956	0.852091	-0.392977	1.57833	0.0535739	-0.585482	-0.625897
	G10-7	Group	Environmental	Sporulation	Sporulation temporal class; late	1 = metabolic = 1; 2 = early I; 3 = early II; 4 = early-mid; 5 = middle; 6 = mid-late; 7 = late	condition 7 = 1		Brown		Spotted		Group	-0.87069	-0.22758	-0.225452	-0.177158	3.2727	0.805254	-0.236439	-0.192929	-0.203269	-0.126711	0.925631
	G11	Group	Environmental	Nutrient deprivation	Rapamycin	1 = Group 'A'	Fig. 1 group; 30C;0-120' profile; YPD;		Schreiber	N(total mRNA)	spotted		Group	-0.638463	4.79474	0.158437	0.564588	-0.0981397	-0.979864	-0.511744	0.0343931	0.309333	-0.477503	-0.0535778
	G12-1	Group	Environmental	Common Environmental Stress Response	CER down-regulated	1 = down; 2 = Up	condition 1 = 1		Young		Affymetrix		Group	-4.54061	48.0394	0.22088	-0.50412	-2.81242	-1.58495	-1.18522	-1.34053	0.884716	4.8329	-0.0846217
	G12-2	Group	Environmental	Common Environmental Stress Response	CER up-regulated	1 = down; 2 = Up	condition 2 = 1		Young		Affymetrix		Group	-10.5769	-1.67915	-0.762881	5.87459	-0.521029	24.9884	16.2336	-0.126597	-0.245167	-0.602503	-1.77015
	G13-1	Group	Environmental	Common Environmental Stress Response	CER up-regulated with a HGP	1=CER-up and has a HGP; 2=not a CER-up but has a HGP	condition 1 = 1		Young		Affymetrix		Group	-3.96597	-0.00218607	-0.323828	4.39763	-0.318178	3.44056	2.19432	1.36901	0.0981271	-0.420129	-0.778101
	G13-2	Group	Environmental	Common Environmental Stress Response	not CER up-regulated but has a HGP	1=CER-up and has a HGP; 2=not a CER-up but has a HGP	condition 2 = 1		Young		Affymetrix		Group	-2.8807	-0.333233	1.56402	0.252359	0.350789	1.47575	1.36441	0.152188	-0.226863	0.831053	-0.272749
	G14	Group	Environmental	Specific Environmental Response	SER - Msn2.4 acid regulated	1 = Msn2,4 regulated in response to acid	30C; timecourse; YPD;		Young		Affymetrix		Group	-6.43631	-1.01252	-1.35229	3.69155	-0.658681	20.9509	16.7932	-0.934631	-0.715435	-0.55002	-1.61705
	G15-1	Group	Environmental	Specific Environmental Response	SER - H2O2 up-regulated	1 = H2O2 up-regulated; 2 = acid/base; 3 = diauxic	condition 1 = 1		Young		Affymetrix		Group	1.72135	0.204838	-0.0625724	-0.174858	-0.902316	0.590574	-0.46014	-0.752141	-0.298316	-0.456313	-0.851892
	G15-2	Group	Environmental	Specific Environmental Response	SER -acid/base regulated	1 = H2O2 up-regulated; 2 = acid/base; 3 = diauxic	condition 2 = 1		Young		Affymetrix		Group	-0.87069	-0.22758	0.837522	-0.177158	0.846662	3.13038	-0.236439	-0.192929	-0.203269	-0.126711	-0.213824
	G15-3	Group	Environmental	Specific Environmental Response	SER - diauxic shift regulated	1 = H2O2 up-regulated; 2 = acid/base; 3 = diauxic	condition 3 = 1		Young		Affymetrix		Group	-0.524091	-0.451686	0.085918	0.27868	-0.444271	0.731344	0.0549931	-0.377034	0.9954	2.70481	-0.421853
	G16	Group	Environmental	Specific Environmental Response	SER - heat down-regulated	1 = Heat down-regulated	30C; timecourse; YPD		Young		Affymetrix		Group	-0.448958	1.5669	0.283134	-0.0608759	-0.47345	-0.28836	-1.26729	-0.186966	-0.276833	0.14183	3.91639
	G17-1	Group	Environmental	Specific Environmental Response	SER - Osmotic stress down-regulated	1 = Osmotic stress (Salt or Sorbitol) down-regulated; 2 = Osmotic up-regulated	condition 1 = 1		Young		Affymetrix		Group	0.115995	-2.17299	0.40068	-0.115227	-0.317465	0.341222	-0.699227	0.11633	1.56836	-0.153394	0.314513
	G17-2	Group	Environmental	Specific Environmental Response	SER - Osmotic stress up-regulated	1 = Osmotic stress (Salt or Sorbitol) down-regulated; 2 = Osmotic up-regulated	condition 2 = 1		Young		Affymetrix		Group	0.484181	0.0959597	0.107162	3.01258	-0.495094	0.0829993	-0.197563	-0.326806	-0.881788	-0.498353	-0.938461
	G18-1	Group	Environmental	Specific Environmental Response	SER MMS-induce chaperones and proteosomes	1 = MMS-induce chaperones and proteosomes; 2 = MMS-induced Yap1 targets (not part of ESR); 3 = MMS-repressed	condition 1 = 1		Brown	Fig. 7 and 8	Spotted		Group	0.90027	0.0591107	0.0676589	-0.0667915	0.072915	0.0491893	-0.808787	-0.12774	-0.676036	-0.390265	-0.210054
	G18-2	Group	Environmental	Specific Environmental Response	SER MMS-induced Yap1 targets (not part of ESR)	1 = MMS-induce chaperones and proteosomes; 2 = MMS-induced Yap1 targets (not part of ESR); 3 = MMS-repressed	condition 2 = 1		Brown	Fig. 7 and 8	Spotted		Group	0.0924297	0.0807487	-0.158972	-0.255556	-0.152819	0.0681294	0.0386784	0.79457	0.22784	-0.505232	-0.453407
	G18-3	Group	Environmental	Specific Environmental Response	SER MMS-repressed	1 = MMS-induce chaperones and proteosomes; 2 = MMS-induced Yap1 targets (not part of ESR); 3 = MMS-repressed	condition 3 = 1		Brown	Fig. 7 and 8	Spotted		Group	-0.527679	0.0391792	0.34433	0.0322231	0.0554965	-0.592486	0.000331233	-0.377601	1.10911	3.95345	-0.497177
	G19-1	Group	Environmental	Cell Cycle	Cell Cycle; S phase	1= S; 2 = S/G2; 3 = G2/M; 4 = M/G1; 5 = G1	condition 1 = 1		Brown		Spotted		Group	0.100942	-0.87001	1.0401	0.441537	-0.843861	-0.497747	1.33033	-0.609796	-0.0448177	0.191639	-0.103411
	G19-2	Group	Environmental	Cell Cycle	Cell Cycle; S/G2 phase	1= S; 2 = S/G2; 3 = G2/M; 4 = M/G1; 5 = G1	condition 2 = 1		Brown		Spotted		Group	-0.448958	-0.507215	-0.062857	1.13571	-0.237049	0.0542584	0.381764	-0.186966	0.0946338	1.00297	0.192711
	G19-3	Group	Environmental	Cell Cycle	Cell Cycle; G2/M phase	1= S; 2 = S/G2; 3 = G2/M; 4 = M/G1; 5 = G1	condition 3 = 1		Brown		Spotted		Group	-5.38396	-0.383298	1.79651	0.343275	0.0799584	3.36266	3.0214	0.302493	-0.728342	0.900505	0.194483
	G19-4	Group	Environmental	Cell Cycle	Cell Cycle; M/G1 phase	1= S; 2 = S/G2; 3 = G2/M; 4 = M/G1; 5 = G1	condition 4 = 1		Brown		Spotted		Group	-0.931665	-0.714166	-0.692185	-0.532248	-1.02727	-0.215633	18.9399	2.52292	-0.800368	-0.0761603	-0.913674
	G19-5	Group	Environmental	Cell Cycle	Cell Cycle; G1 phase	1= S; 2 = S/G2; 3 = G2/M; 4 = M/G1; 5 = G1	condition 5 = 1		Brown		Spotted		Group	0.560541	-0.951997	0.000701528	-0.62283	-1.95783	-0.597681	1.81055	-0.495767	0.0463174	0.147246	1.29507
	G20	Group	Gene family	Repetitive elements	pau/srp/subtelomeric	1 = pau/srp/subtelomeric							Group	0.292028	0.0082992	0.0137381	-0.385786	2.86869	-0.515863	-0.531718	-0.423953	-0.449244	-0.267292	0.0457868
	G22-1	Group	DNA element	Sporulation	1 Ntd80 sites	1 = 1 site; etc.	condition 1 = 1		Brown				Group	-0.176698	0.135707	-1.16076	-0.0464547	0.599066	0.479057	-1.58332	0.607723	0.0185648	0.394638	0.60759
	G22-2	Group	DNA element	Sporulation	2 Ntd80 sites	1 = 1 site; etc.	condition 2 = 1		Brown				Group	0.277614	0.973965	-0.189075	0.722644	0.631254	-0.0181405	-0.679953	-0.336111	-0.707055	-0.575739	-0.485829
	G22-3	Group	DNA element	Sporulation	3 Ntd80 sites	1 = 1 site; etc.	condition 3 = 1		Brown				Group	-0.534038	-0.950794	-0.939912	-0.701155	2.77368	-0.110104	0.463325	0.423432	0.836681	0.0395407	0.252424
	G22-4	Group	DNA element	Sporulation	4 Ntd80 sites	1 = 1 site; etc.	condition 4 = 1		Brown				Group	-0.0494243	-0.199416	-0.19758	-0.155797	-0.196475	-0.20161	-0.207055	1.43356	-0.178416	-0.111885	1.19969
	G23-1	Group	DNA element	Type	polyA-10 tracts	1 = polyA-10 tract; 2 = polyT-10	condition 1 = 1		Jian				Group	-0.00670728	0.165852	-0.0187908	-0.312902	0.570653	-0.362422	-0.396526	0.235682	-0.561571	-0.105166	0.940474
	G23-2	Group	DNA element	Type	polyT-10 tracts	1 = polyA-10 tract; 2 = polyT-10	condition 2 = 1		Jian				Group	-0.674044	-1.42635	0.591732	0.768869	-0.404027	1.36904	1.63821	-0.52739	-0.0860205	0.671949	-0.285883
	G24	Group	DNA element	Type	polyA-15 tracts	1 = polyA-15 tract			Jian				Group	-0.697644	-0.454275	-0.113018	0.305162	0.0133457	1.27783	0.838456	-0.181045	-0.147064	0.601054	-0.000998862
	G25	Group	Intensity	Intensity	Lowest 10%ile intensity; 30˚C; CSM+D; Y13.2'	1 = lowest 10%ile			Pugh	10%ile group	Spotted		Group	12.5921	-2.04724	-2.68003	-3.39808	27.9102	-5.06986	-5.78474	-0.943899	-3.99841	-3.49541	-1.30167
	G26	Group	Intensity	SAGA/TFIID	Lowest 10%ile intensity; 25˚C; CSM+D; KH105+JS6 ave	1 = lowest 10%ile			Huisinga	10%ile group	Spotted		Group	2.79858	-6.50688	-2.9696	-4.82414	45.0489	-2.50328	-2.3803	1.70512	-1.85654	-3.23244	-0.390244
	G27-1	Group	TBP	TBP-EB mutants	CXC clustering group 1	1 = group 1; etc.			Pugh		Spotted		Group	-89.904	-10.834	-5.14759	35.7197	-7.96217	177.259	96.1858	-1.12706	-1.56956	39.3838	-4.39901
	G27-2	Group	TBP	TBP-EB mutants	CXC clustering group 2	1 = group 2; etc.			Pugh		Spotted		Group	-33.6746	-6.6355	-2.67336	-2.48235	-6.48518	-4.20553	14.8169	14.2034	215.509	11.7281	-1.04409
	G27-3	Group	TBP	TBP-EB mutants	CXC clustering group 3	1 = group 3; etc.			Pugh		Spotted		Group	-33.7538	#NUM!	8.54561	3.96123	5.79279	-4.10105	-9.57204	-3.10578	-7.11198	-3.64013	-5.62379
	G27-4	Group	TBP	TBP-EB mutants	CXC clustering group 4	1 = group 4; etc.			Pugh		Spotted		Group	-23.1053	0.498811	0.294149	-0.918579	306.799	-3.59221	-6.75681	0.706657	-5.37407	-2.63681	-0.710619
	G30	Group	TBP regulator	SAGA/TFIID	SAGA-dominated group	0=(TFIID>SAGA);1=(SAGA>TFIID)			Huisinga		Spotted		Group	-45.872	-2.00239	-2.61333	9.44614	0.35379	53.1411	43.216	3.74209	-1.79319	0.832892	-0.348027
	G32	Group	ChIP	HDAC	HAST domain	1 = HAST domain (HDA1-affected subtelomeric regions; increased H3 K18 ac upon hda1 del)			Grunstein	H3 K18 Ac (Table S2 data)	Spotted		Group	-6.21453	-1.66637	-1.31384	-0.255558	30.2114	0.197301	-0.373165	12.9042	-0.647568	-0.735378	0.0163174
	G33	Group	ChIP	HDAC	Increased H4 K12 Ac upon hos2Δ	1 = Increased H4 K12 Ac upon hos2 del			Grunstein	H4 K12 Ac (Table S3 data)	Spotted		Group	0.188191	-0.0128349	-0.219162	0.371662	-1.39279	0.458161	-1.4925	-0.657168	1.9751	2.33835	-0.434416
	G36-1	Group	DNA element		SBF site	1 = SBF; 2 = MBF; 3 = both	condition 1 = 1		Brown		Spotted		Group	-1.60698	-0.367737	1.14952	0.0176797	-0.121645	-0.165111	2.28582	-0.326148	-0.167575	2.01111	0.636713
	G36-2	Group	DNA element		MBF site	1 = SBF; 2 = MBF; 3 = both	condition 2 = 1		Brown		Spotted		Group	-0.929391	0.326073	0.341374	0.252359	0.870869	-0.344499	0.266713	-0.182377	0.529911	0.110439	-0.272749
	G36-3	Group	DNA element		SBF & MBF sites	1 = SBF; 2 = MBF; 3 = both	condition 3 = 1		Brown		Spotted		Group	0.686248	0.0117827	-0.307149	0.273692	-0.301625	0.00276962	-0.0191914	-0.675129	0.564801	-0.412746	-0.763132
	G37-1	Group	ChIP	Rap1	Rap1 ChIP; non Ribosomal protein	1= non Ribosomal protein; 2 = Ribosomal protein	condition 1 = 1		Brown	Web Table B; C	Spotted		Group	-0.985634	-0.241927	0.0221585	0.045792	-0.0720649	0.757882	0.831047	0.724273	-0.0983194	1.22844	-0.385967
	G37-2	Group	ChIP	Rap1	Rap1 ChIP; Ribosomal protein	1= non Ribosomal protein; 2 = Ribosomal protein	condition 2 = 1		Brown	Web Table B; C	Spotted		Group	-0.046808	-0.869531	-1.62325	-1.03685	-2.08789	-1.68275	-2.24555	-1.7024	35.78	8.65007	-0.0210778
	G38	Group		Mating	Mating-specific gene	1=Mating-specific gene							Group	-0.549544	-0.366571	0.131761	-0.0746518	0.144245	-0.631254	1.18965	2.20914	0.665283	-0.0162843	-1.01761
	G39	Group		Filamentation	Filamentation-specific gene	1=Filamentation-specific gene							Group	-0.613339	-0.648264	2.1757	0.254722	-0.62015	-0.66937	0.246016	0.403375	0.0462697	-0.228804	1.33242
	G40	Group	Expression	SAGA	2-fold down in spt20Δ	1 = > 2X down			Young**	P in WT ref			Group	-9.64387	0.0843056	-1.0125	-0.00349476	-0.0586654	6.10994	13.9023	6.19772	-0.234272	0.406541	-1.20865
	G41	Group	Expression	TFIID	2-fold down in taf13-ts2	1 = > 2X down			Young*	P in WT ref			Group	-0.593262	-0.913027	-0.0157306	-0.295593	-0.20436	-0.0695381	0.23855	1.20357	3.85302	-0.882449	0.247389
	G42	Group	Expression	TFIID, SAGA, TFIIF	2-fold down in taf14	1 = > 2X down			Young**	P in WT ref			Group	-2.42916	-1.04064	-1.34514	0.413743	0.875245	0.294483	0.218166	8.53343	0.255677	-0.0712385	0.540136
	G43	Group	Expression	TFIID	2-fold down in taf11-ts2	1 = > 2X down			Young*	P in WT ref			Group	-0.893441	7.01471	-2.18871	-1.19198	-0.673944	-0.455465	-0.284056	2.8204	3.76233	-0.152774	-0.474647
	G44	Group	Expression	TFIID	2-fold down in taf3-ts2	1 = > 2X down			Young*	P in WT ref			Group	-2.39849	2.28718	0.192329	0.219761	-1.0307	-0.418404	-0.0414117	-0.393177	4.39176	0.634277	0.966553
	G45	Group	Expression	TFIID	2-fold down in taf4-ts18	1 = > 2X down			Young*	P in WT ref			Group	1.17475	-0.155337	-0.126807	-0.691462	-0.503461	-0.455465	-0.284056	-0.135764	0.433693	-0.152774	0.0124633
	G46	Group	Expression	TFIID	2-fold down in taf8-ts7	1 = > 2X down			Young*	P in WT ref			Group	0.426386	3.45424	0.0331446	-2.22547	-1.90493	-1.78494	-1.19652	-0.29576	4.54647	-0.0131532	0.084006
	G47	Group	Expression	TFIID	2-fold down in taf7-ts1	1 = > 2X down			Young*	P in WT ref			Group	0.932145	-0.559413	-0.367695	-0.684941	-1.30265	-1.4529	-0.733939	0.199873	4.7539	0.00316239	0.233857
	G48	Group	Expression	TFIID	2-fold down in taf1-ts1	1 = > 2X down			Young*	P in WT ref			Group	0.432454	-0.379196	-0.341783	-0.510087	-0.457698	-1.59476	-0.545433	1.75622	2.1279	-0.102079	0.128247
	G49	Group	Expression	TFIID	2-fold down in taf1-ts3	1 = > 2X down			Young*	P in WT ref			Group	-0.927071	-0.65039	-0.79525	-1.7287	3.3784	-1.10946	-0.0118735	4.01679	0.720561	0.0317325	1.04681
	G50	Group	Expression	tbp-E186D	2-fold down in tbp-E186D	1 = > 2X down			Young**	P in WT ref			Group	-2.47508	-0.235756	-3.16416	0.091211	-1.02127	2.50029	4.39418	5.44241	-0.0246355	-0.133006	0.412885
	G51	Group	Chromatin structure	nucleosome	HZAD (H2A.Z active domain)	1 = HZAD (H2A.Z-active domains	htz1∆		Madhani				Group	-2.36505	-0.159967	-1.31593	-0.474509	17.7928	0.603731	-0.513084	4.76469	-0.660435	-0.637029	-0.737608
	G53	Group	TATA box	TATA box	TATA box containing	1=TATA; 0=TATA-less			Basehoar				Group	-52.2881	-6.36417	-1.20554	9.44584	12.1354	45.2023	45.9175	1.39545	-2.47286	4.15845	-1.78135
	G57-1	Group	upstream has a tRNA or snRNA; 1 = C; 2 = W		upstream has a tRNA or snRNA on C strand		condition 1 = 1						Group	0.257813	-0.609025	-0.228319	1.58119	-0.221495	-0.253391	-0.0236179	-0.0621579	0.509848	-0.539157	-0.167138
	G57-2	Group	upstream has a tRNA or snRNA; 1 = C; 2 = W		upstream has a tRNA or snRNA on W strand		condition 2 = 1						Group	0.245419	-0.856038	-0.324817	-0.0625262	0.0131792	-0.889086	0.400876	-0.435241	1.41377	-0.624794	0.786468
	G58	Group			Essential gene (as of 03-03-03)				http://www-sequence.stanford.edu/group/yeast_deletion_project/downloads.html				Group	6.48059	15.6988	1.76736	-0.199042	-7.97365	-3.89412	-5.95814	-5.84377	-1.38158	-0.7882	0.0320313
	G60-0	Group	DNA & TBP regulator	TATA & SAGA	TATA-less and TFIID-dominated	0 = TATA-less & (TFIID>SAGA), 1=TATA & (SAGA>TFIID)	condition 0 = 1						Group	20.964	1.36618	0.604861	-3.27783	-5.15579	-15.5909	-13.4315	-1.33615	1.0497	-1.29755	0.276656
	G60-0	Group	DNA & TBP regulator	TATA & SAGA	TATA-less and TFIID-dominated	0 = TATA-less & (TFIID>SAGA), 1=TATA & (SAGA>TFIID)	condition 0 = 1						Group	20.964	1.36618	0.604861	-3.27783	-5.15579	-15.5909	-13.4315	-1.33615	1.0497	-1.29755	0.276656
	G60-1	Group	DNA & TBP regulator	TATA & SAGA	TATA box containing and SAGA-dominated	0 = TATA-less & (TFIID>SAGA), 1=TATA & (SAGA>TFIID)	condition 1 = 1						Group	-35.8942	-2.27142	-2.88554	7.84033	0.254006	54.3629	43.8297	-0.108218	-1.20488	2.20525	-0.826967
	G60-1	Group	DNA & TBP regulator	TATA & SAGA	TATA box containing and SAGA-dominated	0 = TATA-less & (TFIID>SAGA), 1=TATA & (SAGA>TFIID)	condition 1 = 1						Group	-35.8942	-2.27142	-2.88554	7.84033	0.254006	54.3629	43.8297	-0.108218	-1.20488	2.20525	-0.826967
	G61	Group			Brown 15min heat shock induced (10%)	1 = Brown 15min HS INDUCED (10%), 0 = not induced			Brown		Spotted		Group	-24.6038	-5.60128	-0.212854	8.44047	-0.796022	30.2896	35.4799	0.528168	0.152487	0.0765204	-0.81528
	G62	Group			Brown 15min heat shock repressed (10%)	1 = Brown 15min HS REPRESSED(10%), 0 = not repressed			Brown		Spotted		Group	-6.52464	105.596	-0.00137852	-0.178674	-3.59638	-2.98339	-3.56719	-2.19835	2.48548	1.78476	-0.825748
	G63	Group			Brown HS Induced and SAGA Dominated	1 = Brown 15min HS INDUCED and SAGA Dom, 0 = not			Brown		Spotted		Group	-20.1822	-2.15012	-1.36553	6.29482	-0.759043	43.6147	24.8772	-0.560832	-0.465221	-0.198382	-0.0597221
	G64	Group			Brown HS Induced and TFIID Dominated	1 = Brown 15min HS INDUCED and TFIID Dom, 0 = not			Brown		Spotted		Group	-8.7786	-3.95022	0.402977	3.56071	-0.342343	4.46027	14.625	1.43656	0.611538	0.261228	-1.00576
	G65	Group			ESR Induced and SAGA Dominated	1 = ESR INDUCED and SAGA Dom, 0 = not			Brown		Spotted		Group	-13.2326	-1.58002	-2.03557	2.25145	-1.12137	47.1176	14.4292	0.00127412	-0.880936	-0.456173	0.015206
	G66	Group			ESR Induced and TFIID Dominated	1 = ESR INDUCED and TFIID Dom, 0 = not			Brown		Spotted		Group	-5.27656	-1.02827	-0.095503	1.4947	-0.246796	3.7854	9.38757	0.198971	0.0882029	0.149743	-0.146259
	G66	Group			ESR Induced and TFIID Dominated	1 = ESR INDUCED and TFIID Dom, 0 = not			Brown		Spotted		Group	-5.27656	-1.02827	-0.095503	1.4947	-0.246796	3.7854	9.38757	0.198971	0.0882029	0.149743	-0.146259
	G67	Group			Zanton 15min heat shock induced (10%)	1 = Zanton 15min HS INDUCED (10%), 0 = not induced			Pugh		Spotted		Group	-25.4683	-3.40128	0.146819	16.3092	-0.012349	23.961	24.2558	0.329791	-1.04213	0.230866	-1.48165
	G67	Group			Zanton 15min heat shock induced (10%)	1 = Zanton 15min HS INDUCED (10%), 0 = not induced			Pugh		Spotted		Group	-25.4683	-3.40128	0.146819	16.3092	-0.012349	23.961	24.2558	0.329791	-1.04213	0.230866	-1.48165
	G68	Group			Zanton 15min heat shockrepressed (10%)	1 = Zanton 15min HS REPRESSED(10%), 0 = not repressed			Pugh		Spotted		Group	-6.16449	51.9618	-0.023191	-0.485874	-0.879234	-2.33347	-2.7318	-1.65421	5.29401	5.61616	-0.471852
	G68	Group			Zanton 15min heat shockrepressed (10%)	1 = Zanton 15min HS REPRESSED(10%), 0 = not repressed			Pugh		Spotted		Group	-6.16449	51.9618	-0.023191	-0.485874	-0.879234	-2.33347	-2.7318	-1.65421	5.29401	5.61616	-0.471852
	G69	Group			Zanton HS Induced and SAGA Dominated	1 = Zanton HS INDUCED and SAGA Dom, 0 = not			Pugh		Spotted		Group	-19.4738	-1.67801	-0.127996	12.0539	-2.00824	39.8488	16.8663	-0.288474	-1.26434	0.267858	-0.33853
	G69	Group			Zanton HS Induced and SAGA Dominated	1 = Zanton HS INDUCED and SAGA Dom, 0 = not			Pugh		Spotted		Group	-19.4738	-1.67801	-0.127996	12.0539	-2.00824	39.8488	16.8663	-0.288474	-1.26434	0.267858	-0.33853
	G70	Group			Zanton HS Induced and TFIID Dominated	1 = Zanton HS INDUCED and TFIID Dom, 0 = not			Pugh		Spotted		Group	-11.0376	-2.53171	0.964052	9.54788	-0.0445611	3.6277	14.2108	0.604457	-0.00824208	0.295443	-1.25174
	G70	Group			Zanton HS Induced and TFIID Dominated	1 = Zanton HS INDUCED and TFIID Dom, 0 = not			Pugh		Spotted		Group	-11.0376	-2.53171	0.964052	9.54788	-0.0445611	3.6277	14.2108	0.604457	-0.00824208	0.295443	-1.25174
	G71	Group				1=ribosomal protein							Group	-0.0969279	-0.649921	-1.71979	-1.10406	-2.18271	-1.35908	-2.34844	-1.77775	33.2261	13.455	-0.260269
	G7-1	Group	Location	Chromosome #	Chromosome #1	1=chr 1							Group	0.450384	-1.01049	0.0255253	-0.201059	-0.96926	0.389751	-0.0428237	2.05682	-0.429505	0.22247	-0.528686
	G7-10	Group	Location	Chromosome #	Chromosome #10	1=chr 10							Group	1.84063	-0.576632	-1.29795	-0.226098	-0.357786	-0.219601	-0.106514	2.27492	0.268502	0.583741	-4.63544
	G7-11	Group	Location	Chromosome #	Chromosome #11	1=chr 11							Group	-24.1377	0.463878	5.52444	0.415046	0.550574	-0.382804	-1.0446	-0.966566	-0.234882	0.40594	89.8518
	G7-12	Group	Location	Chromosome #	Chromosome #12	1=chr 12							Group	-57.4586	2.91181	2.24067	0.721433	1.85447	0.104221	-3.95989	0.378301	-0.300496	0.00892613	209.37
	G7-13	Group	Location	Chromosome #	Chromosome #13	1=chr 13							Group	1.98143	-0.0241336	0.00359847	-0.0472801	-0.130929	0.392971	-0.0708761	-0.622219	-0.716495	0.496399	-4.92109
	G7-14	Group	Location	Chromosome #	Chromosome #14	1=chr 14							Group	0.813327	0.625853	-0.200146	0.366001	0.736444	-0.277298	0.0846386	-0.531695	0.0164105	-0.407275	-4.53197
	G7-15	Group	Location	Chromosome #	Chromosome #15	1=chr 15							Group	2.12263	0.0358838	-0.345547	-0.21752	0.938099	-0.0693148	0.0421492	-0.207561	-0.0304128	-0.734788	-6.67853
	G7-16	Group	Location	Chromosome #	Chromosome #16	1=chr 16							Group	2.20006	-1.22993	0.257067	-0.156911	-0.472623	-0.482042	1.46901	-0.33847	0.281874	0.0070333	-5.81796
	G72	Group				1=mitochondrial ribosomal protein							Group	-0.837416	-1.09091	-1.07818	-0.300587	-1.07053	1.1885	3.33655	-0.390178	6.28633	1.20596	-1.00924
	G7-2	Group	Location	Chromosome #	Chromosome #2	1=chr 2							Group	2.4925	-0.40431	-0.818439	-0.132802	-1.37712	-0.113978	0.773164	0.389223	0.294519	0.0461963	-5.53541
	G73	Group				1=Process: 35S primary transcript processing							Group	0.97863	5.88002	-0.134601	-0.490157	-0.642653	-0.662474	-0.683625	-0.540476	-0.573936	-0.335496	-0.608458
	G7-3	Group	Location	Chromosome #	Chromosome #3	1=chr 3							Group	0.792364	0.714122	0.762139	-0.286271	2.07112	-0.409455	-0.703492	-0.502728	-0.245654	-0.990165	-3.06781
	G74	Group				1=Process: ribosomal large subunit assembly and maintenance							Group	-0.568101	22.6784	-0.714639	-0.0294751	-0.200248	-0.732098	-0.245984	-0.595476	-0.632898	-0.36723	-0.671547
	G7-4	Group	Location	Chromosome #	Chromosome #4	1=chr 4							Group	5.73571	0.107011	-1.49027	-0.438299	-1.96348	0.668876	-0.112861	-0.439947	0.0587507	-0.0215615	-8.50197
	G75	Group				1=Process: rRNA … metabolism, modification, processing, nucleus export							Group	-0.527679	22.3834	0.765815	-0.788821	-1.05548	-1.09056	-1.12808	-0.876133	-0.0900637	-0.525679	-0.141782
	G7-5	Group	Location	Chromosome #	Chromosome #5	1=chr 5							Group	-0.506457	-0.124632	0.738626	-0.0137587	-0.508578	0.828237	0.196944	0.316757	0.151299	1.59448	-1.49719
	G76	Group				1=Process: transcription from Pol I promoter							Group	-0.0125427	4.89396	0.620349	-0.371963	0.0387196	-0.4966	-0.511775	-0.40856	-0.432798	-0.25817	-0.45773
	G7-6	Group	Location	Chromosome #	Chromosome #6	1=chr 6							Group	1.37743	-1.39489	-0.424349	-0.753089	1.15961	-0.74063	1.20944	-0.116761	-0.207647	0.0449696	-1.63028
	G77	Group				1=Process: translational … elongation, initiation, termination							Group	-0.184557	-0.0991221	2.73292	-0.198182	-0.933379	-0.110104	0.116534	-0.777332	0.00177899	3.02815	-0.379316
	G7-7	Group	Location	Chromosome #	Chromosome #7	1=chr 7							Group	1.05281	-0.504519	-0.147136	0.715412	-0.414736	-0.443858	0.298836	0.0541353	1.09898	0.06351	-4.97322
	G78	Group				1=Process: tRNA … methylation, modification, processing, splicing, nucleus export							Group	0.0493442	1.86318	0.0676589	-0.0667915	-0.759124	-0.275349	-0.808787	-0.12774	-0.168269	-0.390265	1.25572
	G7-8	Group	Location	Chromosome #	Chromosome #8	1=chr 8							Group	0.0475647	1.41873	-2.08277	0.268178	0.0240062	0.458036	0.500751	0.509331	0.1576	-0.324735	-2.9292
	G79	Group				1=Process: regulation of translation…							Group	0.3726	0.345004	1.61155	-0.250798	-0.320695	-0.32962	-0.339107	-0.274122	-0.289483	-0.177124	-0.305217
	G7-9	Group	Location	Chromosome #	Chromosome #9	1=chr 9							Group	1.2172	-1.14879	0.442356	-0.152837	0.294204	0.363393	0.434739	-0.0337315	-0.729575	-1.03316	-2.69271
	G80	Group				1=Process:protein biosynthesis							Group	-0.0693704	-0.809578	0.0856073	-0.453233	-1.2773	-0.828207	1.52064	-0.561962	2.45188	0.801151	0.475351
	G81	Group				1=Process: processing of 20S pre-rRNA							Group	-2.79178	34.5016	-0.0434018	-0.426088	-0.555487	-0.0563481	-0.59011	-0.468888	-0.497289	-0.293764	-0.0113822
	G82	Group				RP (Ribosome Protein related GO term)							Group	-0.529859	-1.69912	-0.491799	-1.4317	-4.3283	-0.761643	0.332837	-2.57183	30.5156	14.1974	-0.468386
	G83	Group				RB (Ribosome Biogenesis related GO term)							Group	-0.652338	68.8908	0.468755	-1.21459	-2.02132	-2.12964	-2.68232	-1.89531	-1.27514	-1.31999	-0.346952
	G9-1	Group	Environmental	Common Environmental Stress Response	ESR down-regulated	1 = ESR down-regulated; 2 = ESR up-regulated	condition 1 = 1		Brown		Spotted		Group	-3.75026	78.436	0.960815	-0.444978	-5.4052	-4.96852	-4.93891	-4.59439	4.33988	4.97924	-0.325127
	G9-2	Group	Environmental	Common Environmental Stress Response	ESR up-regulated	1 = ESR down-regulated; 2 = ESR up-regulated	condition 2 = 1		Brown		Spotted		Group	-16.1531	-2.1837	-1.22639	3.22109	-0.953137	34.1672	22.226	0.145793	-0.376263	-0.127714	-0.0954984
	C113T	ChIP		H3 Ac-K9, 14; hda1∆ (ORF)	input	hda1D	YPD; 30˚C	orf	Schreiber	log2, Median	Spotted		Top 10%	-4.32822	-0.145858	-1.47287	-0.834617	23.1079	-0.133556	1.53993	6.20346	-1.32153	-0.653035	-0.523173
	C114T	ChIP		H3 Ac-K9, 14; hda1∆ (IGR)	input	hda1D	YPD; 30˚C	igr	Schreiber	log2, Median	Spotted		Top 10%	-2.2362	-3.11909	-0.887865	-1.76727	19.2559	1.45826	0.415729	2.89163	-0.613081	-1.43141	0.223787
	C115T	ChIP		H4 Ac-K5, 8, 12, 16; rpd3∆ (ORF)	input	rpd3D	YPD; 30˚C	orf	Schreiber	log2, Median	Spotted		Top 10%	2.09306	0.0255096	-0.161543	-0.896147	0.160977	-0.737718	-0.807614	-0.287474	-0.427587	-0.92557	0.237475
	C116T	ChIP		H4 Ac-K5, 8, 12, 16; rpd3∆ (IGR)	input	rpd3D	YPD; 30˚C	igr	Schreiber	log2, Median	Spotted		Top 10%	-3.30297	-0.542447	-0.226978	0.168119	1.86053	1.24549	1.54105	1.01527	0.225811	0.735068	-0.190826
	C117T	ChIP		H3 Ac-K9, 14; (ORF)	input	WT	YPD; 30˚C	orf	Schreiber	log2, Median	Spotted		Top 10%	-1.50519	-2.3236	-1.5848	0.399468	-1.51942	0.262433	0.883581	-0.296107	10.0661	7.61471	0.0598436
	C118T	ChIP		H4 Ac-K5, 8, 12, 16; (ORF)	input	WT	YPD; 30˚C	orf	Schreiber	log2, Median	Spotted		Top 10%	-1.78247	-2.3236	-0.876588	0.399468	-0.680934	0.72309	0.883581	0.0540198	2.02713	3.95054	1.79035
	C119T	ChIP		H3 Me2-K4; (ORF)	input	WT	YPD; 30˚C	orf	Schreiber	log2, Median	Spotted		Top 10%	-2.13164	-0.894066	-0.148714	1.31625	-1.89759	0.630218	4.53582	0.803175	0.701168	-0.160808	0.472053
	C120T	ChIP		H3 Me2-K4; (IGR)	input	WT	YPD; 30˚C	igr	Schreiber	log2, Median	Spotted		Top 10%	-0.21957	-1.2214	0.049133	0.36042	-1.67011	0.429107	-0.0510696	0.171491	0.189085	1.78083	0.917998
	C121T	ChIP		H4 Ac-K5, 8, 12, 16; (IGR)	input	WT	YPD; 30˚C	igr	Schreiber	log2, Median	Spotted		Top 10%	2.09683	-0.500074	-0.240073	0.0714591	-1.54272	-0.465428	-0.94092	-0.248518	-0.10026	0.181415	0.383531
	C122T	ChIP		H3 Me2-K4; (IGR)	input	WT	YPD; 30˚C	igr	Schreiber	log2, Median	Spotted		Top 10%	1.1619	-0.618693	-1.21151	0.0800523	-0.352556	-1.04314	-0.16818	0.67381	-0.186107	-0.0491367	0.661628
	C123T	ChIP		Rap1; (IGR)	input	WT	YPD; 30˚C	igr	Brown	%RANK, Median	spotted		Top 10%	-0.321	-0.278945	-1.17872	-0.640162	4.41073	0.123425	-1.5936	-0.215009	1.71411	0.509947	0.329682
	C124T	ChIP		Rap1; (IGR)	input	WT	YPD; 30˚C	igr	Brown	%RANK, Median	spotted		Top 10%	-1.16551	-1.46605	0.101066	0.176493	0.0259648	0.440979	0.89304	0.88195	0.229359	-0.0808402	0.736878
	C126T	ChIP		Rap1; (ORF)	input	WT	YPD; 30˚C	orf	Brown	%RANK, Median	spotted		Top 10%	-0.912123	-1.29113	-1.14204	-0.0800881	3.30706	-1.073	-0.600684	-0.290692	4.3883	8.92576	-0.0770295
	C127T	ChIP		Rap1; (ORF- ctrl)	input	WT	YPD; 30˚C	orf (ctrl)	Brown	%RANK, Median	spotted		Top 10%	-0.628522	-1.8751	-0.10719	0.233704	-2.21499	0.660514	1.02173	0.0712303	4.52724	1.13305	-0.216763
	C129T	ChIP		Sir2; (IGR)	input	WT	YPD; 30˚C	igr	Brown	%RANK, Median	spotted		Top 10%	-0.108306	-0.345481	0.115269	0.232994	2.26153	0.0759356	-0.587994	-0.742576	-0.339267	-0.131635	0.478169
	C130T	ChIP		Sir3; (IGR)	input	WT	YPD; 30˚C	igr	Brown	%RANK, Median	spotted		Top 10%	-0.260339	-0.0644689	-0.188152	0.347807	0.934769	0.597503	0.000782487	-0.601636	0.106021	0.2504	-0.530814
	C131T	ChIP		Sir4; (IGR)	input	WT	YPD; 30˚C	igr	Brown	%RANK, Median	spotted		Top 10%	-0.314699	0.141314	-0.652287	0.665493	1.95087	0.0177742	-0.141243	-0.193962	-0.229356	-0.131394	0.138004
	C132T	ChIP		Sir Control; IGR)	input	WT	YPD; 30˚C	igr	Brown	%RANK, Median	spotted		Top 10%	0.172195	-0.773866	-0.0371345	-0.0978856	-0.532251	0.41118	0.270539	0.148957	-0.765929	-0.132018	0.912928
	C133T	ChIP		Sir2; (ORF)	input	WT	YPD; 30˚C	orf	Brown	%RANK, Median	spotted		Top 10%	0.0306343	-3.25449	-0.291816	-1.52358	3.18803	-0.227035	-0.402672	-1.31218	5.31947	2.34782	-0.206321
	C134T	ChIP		Sir3; (ORF)	input	WT	YPD; 30˚C	orf	Brown	%RANK, Median	spotted		Top 10%	-1.54432	-1.95554	-0.104176	1.35609	0.532655	0.339303	0.434296	-0.610297	2.93235	3.68978	-0.547302
	C135T	ChIP		Sir4; (ORF)	input	WT	YPD; 30˚C	orf	Brown	%RANK, Median	spotted		Top 10%	1.65837	-2.20724	-0.112178	-0.15647	2.40926	-0.980005	-0.768026	-0.610861	0.651959	0.383223	-1.54195
	C136T	ChIP		Sir Control; (ORF)	input	WT	YPD; 30˚C	orf	Brown	%RANK, Median	spotted		Top 10%	-0.0246075	-1.51373	0.757732	0.202357	-0.754655	-0.0709605	0.00345965	-0.242053	3.77313	1.00575	-1.34004
	C137T	ChIP		Rsc9; (IGR?)	input	WT	YPD; 30˚C	igr?	Cairns-Silver	%RANK	spotted		Top 10%	-0.472322	-0.915214	-0.259311	0.252292	-1.70631	1.04104	3.20621	-0.0192303	-0.125669	0.970504	0.0606096
	C138T	ChIP		Rsc9; (IGR?)	input	WT	YPD; 30˚C (+ Rapamycin 30')	igr?	Cairns-Silver	%RANK	spotted		Top 10%	-0.343823	-0.373607	-0.34423	-0.43728	-0.942194	1.82906	1.23629	0.0648222	-0.114415	0.200846	0.46046
	C139T	ChIP		Rsc9; (IGR?)	input	WT	YPD; 30˚C (+H2O2 30')	igr?	Cairns-Silver	%RANK	spotted		Top 10%	0.580467	-0.155295	-0.124284	-0.264181	-1.20974	0.691272	1.2081	-0.350477	-1.12555	-0.632965	0.178291
	C140T	ChIP		Rsc9; (IGR?)	input	WT	YPD; 30˚C (+ alpha factor 30')	igr?	Cairns-Silver	%RANK	spotted		Top 10%	-1.11009	-1.42871	-0.0104535	-0.0880234	-1.66647	3.33257	2.5624	-0.821647	0.315767	1.5879	0.570732
	C141T	ChIP		input; (IGR)	input	WT		igr	Pugh	log2 ave of 4 (uncentered)	spotted		Top 10%	-5.79115	-1.51176	0.188759	1.0518	1.06057	4.46511	3.99868	1.2774	-0.0476832	0.340832	-0.618159
	C143T	ChIP		TBP (37˚C); (IGR)	TBP (25˚C)	WT	YPD; 25˚C-->(37˚C or 25˚C) for 15'	igr	Pugh	log2 ave of 3 (uncentered)	spotted		Top 10%	-5.18574	-2.17579	0.476466	2.19879	-0.98851	9.63578	4.06961	-0.995695	1.82242	0.597197	-0.611572
	C145T	ChIP		Spt3 (37˚C); (IGR)	Spt3 (25˚C)	WT	YPD; 25˚C-->(37˚C or 25˚C) for 15'	igr	Pugh	log2 ave of 4 (uncentered)	spotted		Top 10%	0.159811	-2.38774	0.956743	0.425378	-0.689932	-0.457119	0.221178	-0.345623	1.68901	0.137928	-0.17622
	C146T	ChIP		Mot1 (37˚C); (IGR)	Mot1 (25˚C)	WT	YPD; 25˚C-->(37˚C or 25˚C) for 15'	igr	Pugh	log2 ave of 4 (uncentered)	spotted		Top 10%	-5.55903	-0.866904	2.69201	0.253082	-2.22614	9.60465	5.76643	-0.444053	-0.837234	0.269157	0.540168
	C147T	ChIP		Bdf1 (37˚C); (IGR)	Bdf1 (25˚C)	WT	YPD; 25˚C-->(37˚C or 25˚C) for 15'	igr	Pugh	log2 ave of 4 (uncentered)	spotted		Top 10%	-11.9798	-2.44909	0.416194	1.53112	-2.0528	26.5152	11.5285	-0.0657586	-0.462987	2.01053	-0.203988
	C148T	ChIP		HSF (39˚C); (IGR)	HSF (30˚C)	WT	YPD; 30˚C--> 39˚C (5,15 min or 0min)	igr, Fig. 2B; 5,15 min ave	Iyer	log2 [ave(5'/input + 15'/input)/(0'/input)]	spotted		Top 10%	-0.199564	-0.134481	-0.621027	-0.0659207	0.043397	-0.168408	-0.100335	0.642869	1.52378	-0.280025	0.962636
	C149T	ChIP		HSF (39˚C); (IGR)	input	WT	YPD; 30˚C--> 39˚C (5,15 min)	igr, 5, 15 min ave	Iyer	log2 [ave(5'/input + 15'/input)]	spotted		Top 10%	-0.199564	0.81519	-0.100335	-0.585601	0.642869	0.181775	0.289636	-0.477293	-0.322576	-0.280025	0.151145
	C150T	ChIP		H3; (IGR)	input	WT	YPD, 30˚C?	igr	Schreiber	log2 (norm to intergenic median)	spotted		Top 10%	-1.5941	-0.912535	-2.73548	-0.0592052	22.7236	-0.473733	-0.0956771	1.91227	-0.497231	-1.63848	0.835066
	C151T	ChIP		H2B; (IGR)	input	WT	YPD, 30˚C?	igr	Schreiber	log2 (norm to intergenic median)	spotted		Top 10%	-0.878896	-0.743575	-1.5216	-0.545785	12.6642	-0.580842	0.0619287	0.701003	-0.0548383	-1.29504	1.19327
	C152T	ChIP		H3; (IGR)	input	WT	YPD, 25˚C	igr, Fig. 4A, T-H only	Lieb	%RANK, median	spotted		Top 10%	-0.332092	-0.696917	-0.875534	-0.391395	7.25998	-0.0412089	-0.555496	0.0136929	0.562373	-0.663258	0.453338
	C153T	ChIP		H3 (37˚C); (IGR)	input	WT	YPD, 25˚C-->37˚C, 15'	igr, Fig. 4A, T-H only	Lieb	%RANK, median	spotted		Top 10%	0.186679	0.400952	-0.157402	0.0542638	1.25899	0.167465	-0.749523	-1.39534	-0.032429	-0.390013	0.126313
	C154T	ChIP		H3; (ORF)	input	WT	YPD, 25˚C	orf,Fig. 4B, all orfs	Lieb	%RANK, median	spotted		Top 10%	-0.348727	0.312584	-0.484435	0.149575	13.2319	-2.01905	-1.43797	0.735235	-0.778628	-1.37294	0.349494
	C155T	ChIP		H3 (37˚C); (ORF)	input	WT	YPD, 25˚C-->37˚C, 15'	orf,Fig. 4B, all orfs	Lieb	%RANK, median	spotted		Top 10%	-0.610538	1.58548	1.23807	-0.839417	5.82703	-0.209185	-0.108819	-1.00221	-0.976671	0.181668	-0.915823
	C156T	ChIP		H3; (IGR)	input	WT	YPD, 25˚C	igr, Fig. 4C, >2fold change in expression via Gasch	Lieb	log2 ratio	spotted		Top 10%	0.675979	-0.477975	-0.401831	0.0462891	0.0768391	-0.0505198	-0.126883	-1.16092	0.199221	1.77432	-0.58427
	C157T	ChIP		H3 (37˚C); (ORF)	input	WT	YPD, 25˚C-->37˚C, 15'	orf, Fig. 4C, >2fold change in expression via Gasch	Lieb	log2 ratio	spotted		Top 10%	-0.738153	0.468102	0.361523	-0.453799	-0.526216	-0.0505198	-0.786938	-0.0343497	0.984308	9.65978	-1.07513
	C158T	ChIP	NuA4	Esa1; (IGR)	input	WT	YPD, 30˚C	igr	Young	log2 ratio	spotted		Top 10%	-4.33175	-0.29242	1.01329	0.044121	-0.417555	2.24581	0.805836	-0.54241	3.06412	1.46903	0.522538
	C159T	ChIP	SAGA/ADA	Gcn5; (IGR)	input	WT	YPD, 30˚C	igr	Young	log2 ratio	spotted		Top 10%	-2.9592	-0.589393	2.92994	0.639606	-0.668366	-0.0141416	0.383923	-0.447461	3.92397	1.7194	0.123861
	C160T	ChIP	HDAC-HST1	Hst1; (IGR)	input	WT	YPD, 30˚C	igr	Young	log2 ratio	spotted		Top 10%	-0.201881	0.0459432	-0.318008	-0.246604	4.15076	-0.554428	-0.563947	0.123964	-0.387463	-0.910744	1.31428
	C161T	ChIP		Sum1; (IGR)	input	WT	YPD, 30˚C	igr	Young	log2 ratio	spotted		Top 10%	0.29345	0.697879	0.042201	-0.100849	-0.0575533	-0.658285	-0.561501	0.259617	-0.474321	-0.503133	0.445986
	C162T	ChIP	HDAC-HST1	Hst1in sum1∆; (IGR)	input	sum1D	YPD, 30˚C	igr	Young	log2 ratio	spotted		Top 10%	1.02359	1.08558	-0.0214673	-0.0481382	-0.70842	-0.890283	-1.25036	-0.0871829	-1.04089	-0.147502	0.941154
	C163T	ChIP	HDAC-RPD3	Rpd3; (IGR)	input	WT	YPD, 30˚C	igr	Young	log2 ratio	spotted		Top 10%	-1.42477	2.83898	0.471362	2.23784	-0.668624	0.0533302	-0.639873	-0.499454	-0.620544	0.231428	1.56462
	C164T	ChIP	HDAC-RPD3	Sin3; (IGR)	input	WT	YPD, 30˚C	igr	Young	log2 ratio	spotted		Top 10%	-3.24209	1.6958	0.984061	0.266284	0.0884838	-0.0458064	-0.564974	-1.02552	0.258763	2.40922	3.2376
	C165T	ChIP	HDAC-RPD3	Rpd3 in swi4∆; (IGR)	input	swi4D	YPD, 30˚C	igr	Young	log2 ratio	spotted		Top 10%	-1.0977	0.220101	2.87021	0.0926141	-0.0479213	1.03798	-0.393973	-0.354976	0.148817	-0.338088	0.0148697
	C166T	ChIP	Pol II	Rpb1; (IGR)	input	WT	YPD, 30˚C	igr	Young	log2 ratio	spotted		Top 10%	-3.62342	1.4844	5.05043	0.251979	-0.55474	-0.00658301	-0.0298656	-1.82396	-1.44965	3.55512	4.6005
	C167T	ChIP	Nucleosome	H3 Ac-K9,14; (IGR)	H3	WT	YPD, 30˚C	igr	Young	log2 ratio	spotted		Top 10%	-0.0940425	-1.51911	1.37395	1.64667	-1.84305	-0.739773	-0.0834367	-1.83652	1.53132	2.18179	0.694696
	C169T	ChIP	NuA4	Esa1; (ORF)	input	WT	YPD, 30˚C	orf	Young	log2 ratio	spotted		Top 10%	-0.781739	-1.87641	0.356826	-0.235392	-0.384496	2.40589	-0.147858	-0.633109	0.552478	1.42761	1.69377
	C171T	ChIP	SAGA/ADA	Gcn5; (ORF)	input	WT	YPD, 30˚C	orf	Young	log2 ratio	spotted		Top 10%	-4.86273	-0.199709	6.39733	0.261407	-0.444968	0.6976	0.239145	-1.17628	1.78659	1.51667	1.0082
	C173T	ChIP	Pol II	Rpb1; (ORF)	input	WT	YPD, 30˚C	orf	Young	log2 ratio	spotted		Top 10%	-9.80528	0.968298	3.28192	1.7278	-4.96178	2.62727	2.76801	-1.45096	0.922148	11.6579	0.516388
	C174T	ChIP	Nucleosome	H4 Ac-K8; (IGR)	input	WT	YPD, 30˚C?	igr	Grunstein	log2 ratio	spotted		Top 10%	-0.256629	-0.15407	-0.371215	-0.173295	0.778	-0.264223	2.0485	0.543477	-0.547569	-0.266122	0.00458609
	C175T	ChIP	Nucleosome	H4 Ac-K12; (IGR)	input	WT	YPD, 30˚C?	igr	Grunstein	log2 ratio	spotted		Top 10%	-0.22502	-0.16078	0.157127	0.487782	4.77339	-0.121664	-1.46754	0.00905349	-0.781665	-0.27035	0.269393
	C176T	ChIP	Nucleosome	H4 Ac-K16; (IGR)	input	WT	YPD, 30˚C?	igr	Grunstein	log2 ratio	spotted		Top 10%	-1.35134	-0.723692	-0.0791819	-0.599833	7.6904	0.119873	-0.66444	2.7139	-0.0674916	-0.27035	0.269393
	C177T	ChIP	Nucleosome	H3 Ac-K9; (IGR)	input	WT	YPD, 30˚C?	igr	Grunstein	log2 ratio	spotted		Top 10%	-0.850278	-0.16078	-0.801153	0.276024	-0.102487	0.269393	1.3455	-0.291631	-0.0674916	5.71439	-0.000711817
	C178T	ChIP	Nucleosome	H3 Ac-K14; (IGR)	input	WT	YPD, 30˚C?	igr	Grunstein	log2 ratio	spotted		Top 10%	0.346515	1.74953	0.72052	0.111237	-1.5732	-0.657219	-0.654552	-1.73478	-0.0614557	-0.951536	1.53573
	C179T	ChIP	Nucleosome	H3 Ac-K18; (IGR)	input	WT	YPD, 30˚C?	igr	Grunstein	log2 ratio	spotted		Top 10%	-0.639972	-0.0333692	1.54689	-0.0292618	-1.23942	0.911121	-0.460222	-2.16828	0.733303	3.80924	0.269393
	C180T	ChIP	Nucleosome	H3 Ac-K23; (IGR)	input	WT	YPD, 30˚C?	igr	Grunstein	log2 ratio	spotted		Top 10%	0.303462	0.0799853	-0.214993	-0.0292618	-0.102487	-0.271583	-0.285878	-0.123675	0.984624	-0.956579	-0.000711817
	C181T	ChIP	Nucleosome	H3 Ac-K27; (IGR)	input	WT	YPD, 30˚C?	igr	Grunstein	log2 ratio	spotted		Top 10%	-0.850278	-0.504167	-0.574404	-0.0292618	-0.935877	1.51371	1.05818	2.23648	0.171791	1.16925	-0.452606
	C182T	ChIP	Nucleosome	H2A Ac-K7; (IGR)	input	WT	YPD, 30˚C?	igr	Grunstein	log2 ratio	spotted		Top 10%	1.65906	1.08558	0.952577	-0.599833	-0.671932	-0.271583	-1.80149	-1.03375	-0.201226	-0.571335	-0.271583
	C183T	ChIP	Nucleosome	H2B Ac-K11; (IGR)	input	WT	YPD, 30˚C?	igr	Grunstein	log2 ratio	spotted		Top 10%	0.10636	0.386596	-0.0791819	0.276024	-1.9694	-0.271583	0.225208	1.80574	0.514931	-0.571335	-1.19824
	C184T	ChIP	Nucleosome	H2B Ac-K16; (IGR)	input	WT	YPD, 30˚C?	igr	Grunstein	log2 ratio	spotted		Top 10%	0.303462	-0.16078	-0.379491	1.04452	-0.671932	-0.666486	2.02079	0.00905349	-0.0674916	-0.571335	-0.666486
	C185T	ChIP	Nucleosome	H4 Ac-K8; (ORF)	input	WT	YPD, 30˚C?	orf	Grunstein	log2 ratio	spotted		Top 10%	-4.57875	-1.0144	0.354925	-0.108252	0.315436	0.761995	1.03545	0.953219	0.345906	0.778323	3.62228
	C186T	ChIP	Nucleosome	H4 Ac-K12; (ORF)	input	WT	YPD, 30˚C?	orf	Grunstein	log2 ratio	spotted		Top 10%	-5.35058	-1.0144	0.0769128	0.164472	1.19997	0.539192	0.577357	1.54658	1.35253	0.778323	1.95151
	C187T	ChIP	Nucleosome	H4 Ac-K16; (ORF)	input	WT	YPD, 30˚C?	orf	Grunstein	log2 ratio	spotted		Top 10%	-0.986146	-0.556828	0.203309	-0.108252	0.933092	-0.345346	0.233264	1.23275	-0.0702714	0.452511	0.391631
	C188T	ChIP	Nucleosome	H3 Ac-K9; (ORF)	input	WT	YPD, 30˚C?	orf	Grunstein	log2 ratio	spotted		Top 10%	-2.27455	-1.28919	-0.864811	0.343117	0.491852	0.539192	0.233264	0.311135	0.777396	2.21835	2.32028
	C189T	ChIP	Nucleosome	H3 Ac-K14; (ORF)	input	WT	YPD, 30˚C?	orf	Grunstein	log2 ratio	spotted		Top 10%	-2.82189	-0.770567	0.203309	0.0223594	-0.188992	1.30832	0.233264	0.707156	0.777396	1.17926	1.61478
	C190T	ChIP	Nucleosome	H3 Ac-K18; (ORF)	input	WT	YPD, 30˚C?	orf	Grunstein	log2 ratio	spotted		Top 10%	-3.01774	-0.556828	0.974553	-0.108252	-1.24615	0.0566063	-0.00757506	-0.376637	2.07932	6.27548	4.12244
	C191T	ChIP	Nucleosome	H3 Ac-K23; (ORF)	input	WT	YPD, 30˚C?	orf	Grunstein	log2 ratio	spotted		Top 10%	-1.6374	-0.372152	-0.642852	0.0223594	0.166741	0.761995	0.577357	0.707156	0.180408	0.197498	1.61478
	C192T	ChIP	Nucleosome	H3 Ac-K27; (ORF)	input	WT	YPD, 30˚C?	orf	Grunstein	log2 ratio	spotted		Top 10%	-4.09861	-0.215278	-0.864811	-0.273145	1.83011	0.761995	0.391631	0.0334809	1.35253	4.39716	1.61478
	C193T	ChIP	Nucleosome	H2A Ac-K7; (ORF)	input	WT	YPD, 30˚C?	orf	Grunstein	log2 ratio	spotted		Top 10%	-3.328	0.290201	0.545272	0.170703	-0.514438	1.03414	1.05264	0.165486	-0.0649587	0.202516	2.34901
	C194T	ChIP	Nucleosome	H2B Ac-K11; (ORF)	input	WT	YPD, 30˚C?	orf	Grunstein	log2 ratio	spotted		Top 10%	-4.22235	0.146428	-1.10505	-0.103188	0.324712	1.3271	1.6374	1.25097	-0.0649587	0.202516	3.66136
	C195T	ChIP	Nucleosome	H2B Ac-K16; (ORF)	input	WT	YPD, 30˚C?	orf	Grunstein	log2 ratio	spotted		Top 10%	-2.82189	0.0225658	-1.11616	0.0223594	0.166741	1.01804	1.61478	0.311135	0.0457852	0.00743769	3.62228
	C196T	ChIP	Sequence-specific regulator	Fhl1	input	FHL1-myc	YPD, 25˚C	igr	Struhl	log2 ratio	spotted		Top 10%	-1.41607	0.40946	0.286441	1.09969	-0.142289	-0.745202	-0.636335	-1.49283	5.38362	1.8114	0.319962
	C197T	ChIP	Sequence-specific regulator	Ifh1	input	IFH1-myc	YPD, 25˚C	igr	Struhl	log2 ratio	spotted		Top 10%	-1.06499	0.572906	-0.0500963	0.0714527	-0.41617	0.140054	-0.549938	-0.463407	1.82232	1.06885	1.12704
	Durant-1T	Expression	HAT	ESA1	esa1-414	25˚C -> 37˚C 45'; CSM-His			Pugh (Durrant)	N(B.s.)	Spotted		Top 10%	-22.3508	-2.93616	-0.273692	7.57055	0.0399291	22.0356	20.4303	-0.0438865	-3.40175	7.29849	0.41397
	Durant-10T	Expression	HAT	HAT1	hat1Δ taf1-ts2	25˚C -> 37˚C 45'; CSM-His			Pugh (Durrant)	N(B.s.)	Spotted		Top 10%	-24.0166	-2.78516	0.518437	5.62372	-1.03422	39.7564	15.8131	0.578281	-2.08473	1.59197	-0.0943898
	Durant-11T	Expression	HAT	HPA2	hpa2Δ	25˚C -> 37˚C 45'; CSM-His			Pugh (Durrant)	N(B.s.)	Spotted		Top 10%	-0.217287	4.28446	-0.358641	-0.245048	0.0901963	-0.499751	-0.692236	-0.731472	0.414056	0.505009	0.0158752
	Durant-12T	Expression	HAT	HPA2	hpa2Δ taf1-ts2	25˚C -> 37˚C 45'; CSM-His			Pugh (Durrant)	N(B.s.)	Spotted		Top 10%	-29.1057	-1.33134	0.546119	15.3813	-0.149391	39.8047	16.0654	-0.192827	-4.25109	1.47467	-0.527526
	Durant-13T	Expression	HAT	SAS3	sas3Δ	25˚C -> 37˚C 45'; CSM-His			Pugh (Durrant)	N(B.s.)	Spotted		Top 10%	-6.09183	5.73815	14.0728	2.24996	-0.119928	0.885139	-0.488933	-1.89877	-3.3354	1.59666	-0.357959
	Durant-14T	Expression	HAT	SAS3	sas3Δ taf1-ts2	25˚C -> 37˚C 45'; CSM-His			Pugh (Durrant)	N(B.s.)	Spotted		Top 10%	-38.2497	-1.33253	2.07436	14.0985	-0.186586	41.3226	19.5134	0.17438	-4.31809	2.63894	-0.0818942
	Durant-2T	Expression	HAT	ESA1	esa1-414 taf1-ts2	25˚C -> 37˚C 45'; CSM-His			Pugh (Durrant)	N(B.s.)	Spotted		Top 10%	-37.6555	-1.60699	0.221798	12.1606	0.436524	34.2513	30.2198	-0.0882936	-4.11138	5.52531	-0.208487
	Durant-3T	Expression	HAT	GCN5	gcn5∆	25˚C -> 37˚C 45'; CSM-His			Pugh (Durrant)	N(B.s.)	Spotted		Top 10%	-17.0555	1.93378	1.66397	4.63216	0.015861	18.252	9.79854	-0.849632	-2.42417	0.569579	-1.74201
	Durant-4T	Expression	HAT	GCN5	gcn5Δ taf1-ts2	25˚C -> 37˚C 45'; CSM-His			Pugh (Durrant)	N(B.s.)	Spotted		Top 10%	-31.1737	-1.39102	2.60632	9.14003	-0.0808551	36.0391	14.682	0.214209	-3.69022	2.19003	-0.036967
	Durant-5T	Expression	HAT	TAF1	WT	25˚C -> 37˚C 45'; CSM-His			Pugh (Durrant)	N(B.s.)	Spotted		Top 10%	0.370953	6.79921	4.08132	0.659183	-0.743287	-1.28299	-4.02191	-1.41739	-2.42279	-0.513452	0.21752
	Durant-6T	Expression	HAT	TAF1	taf1-ts2	25˚C -> 37˚C 45'; CSM-His			Pugh (Durrant)	N(B.s.)	Spotted		Top 10%	-41.7299	-1.76642	2.38041	13.8841	-0.286509	39.1065	25.5998	1.73811	-3.95018	2.13617	-0.375851
	Durant-7T	Expression	HAT	ELP3	elp3Δ	25˚C -> 37˚C 45'; CSM-His			Pugh (Durrant)	N(B.s.)	Spotted		Top 10%	-6.28582	7.71546	2.86142	3.18058	-0.623787	2.62112	1.40734	-1.97794	-0.4595	-0.38463	-1.08111
	Durant-8T	Expression	HAT	ELP3	elp3Δ taf1-ts2	25˚C -> 37˚C 45'; CSM-His			Pugh (Durrant)	N(B.s.)	Spotted		Top 10%	-24.5009	-0.750927	-0.00106584	11.2584	-1.07583	36.517	19.4713	-0.379501	-2.7163	2.06213	-0.92667
	Durant-9T	Expression	HAT	HAT1	hat1Δ	25˚C -> 37˚C 45'; CSM-His			Pugh (Durrant)	N(B.s.)	Spotted		Top 10%	-0.0982092	1.00465	-0.712409	2.09162	-0.930488	-0.100611	-0.280886	-0.833429	0.647553	1.20714	-0.48848
	E175v2T	Expression	Evolution	500 generation limited glucose	Evolved strain 1 / Evolved strain 1	30˚C; MM+D(.08%); cont. fermentor	e1ae1b37		Brown				Top 10%	-0.744913	-0.545559	-2.26535	-0.92306	11.7219	1.01248	-0.0820546	1.36	-0.606601	-1.64549	0.275977
	E176v2T	Expression	Evolution	500 generations in limited glucose	Evolved strain 1	30˚C; MM+D(.08%); cont. fermentor	p1ae1a36		Brown				Top 10%	-2.53215	0.106363	-0.317221	0.726192	-1.06491	1.00373	3.79678	-0.242536	1.38382	15.8385	-4.82545
	E177v2T	Expression	Evolution	250 generations in limited glucose	Evolved strain 2	30˚C; MM+D(.08%); cont. fermentor	p1be2b21		Brown				Top 10%	-8.71376	-0.773446	3.15578	1.70082	-0.675982	0.765786	5.74059	-0.629018	1.64456	13.4915	-1.46914
	E178v2T	Expression	Evolution	250 generations in limited glucose	Evolved strain 3	30˚C; MM+D(.08%); cont. fermentor	p1de3a.1.38		Brown				Top 10%	-7.96446	-2.53281	0.102281	1.03629	-3.09945	1.0645	4.87894	-1.71728	19.0244	33.4735	-2.67027
	E180T	Expression	Environment	Diauxic shift	Diauxic shift; 9 hrs, OD=0.14	30C; YPD			Brown		Spotted		Top 10%	-2.23875	-0.207282	4.00919	3.74348	-3.16858	0.534301	1.2874	-0.646022	-0.138798	1.20104	0.0507498
	E181T	Expression	Environment	Diauxic shift	Diauxic shift; 11 hrs, OD=0.46	30˚C; YPD			Brown		Spotted		Top 10%	-1.51452	-1.58789	1.70341	1.20947	-0.461331	0.0229439	4.72437	0.0976733	0.0870873	1.17069	-1.39781
	E182T	Expression	Environment	Diauxic shift	Diauxic shift; 13 hrs, OD=0.8	30˚C; YPD			Brown		Spotted		Top 10%	-1.46727	-2.48464	0.326175	0.657889	-0.739653	-0.33434	7.24974	0.310643	0.381124	5.02785	-1.16908
	E183T	Expression	Environment	Diauxic shift	Diauxic shift; 15 hrs, OD=1.8	30˚C; YPD			Brown		Spotted		Top 10%	-12.6147	-6.45051	-0.812758	1.7465	-4.67047	7.42124	43.6611	0.123588	2.61374	7.78443	-0.965503
	E184T	Expression	Environment	Diauxic shift	Diauxic shift; 17 hrs, OD=3.7	30˚C; YPD			Brown		Spotted		Top 10%	-13.3783	-5.03993	-0.554526	5.78438	-4.81876	7.16799	33.6505	-0.36155	2.92769	6.80596	-0.548605
	E185T	Expression	Environment	Diauxic shift	Diauxic shift; 19 hrs, OD=6.9	30˚C; YPD			Brown		Spotted		Top 10%	-27.3291	-3.9093	-1.53267	2.56575	-1.60648	28.7565	48.7811	0.112074	2.0326	2.13392	-0.419407
	E186T	Expression	Environment	Diauxic shift	Diauxic shift; 21 hrs, OD=17.2	30˚C; YPD			Brown		Spotted		Top 10%	-20.599	-4.36811	-1.24677	1.58801	-0.128148	17.5637	38.7527	0.979166	0.442735	4.83781	-1.24589
	E187T	Expression	Environment	Sporulation	Sporulation; 0 hr	30˚C; SPM			Brown		Spotted		Top 10%	0.0900233	-0.828347	-1.49416	-0.606188	4.32013	-0.306258	-0.661382	0.338657	0.684587	-1.65536	0.978259
	E188T	Expression	Environment	Sporulation	Sporulation; 0.5 hr	30˚C; SPM			Brown		Spotted		Top 10%	-8.97478	59.8457	-0.754745	0.20701	-1.48719	-0.754745	-0.758884	-1.84626	3.95836	6.75151	-1.23507
	E189T	Expression	Environment	Sporulation	Sporulation; 2 hr	30˚C; SPM			Brown		Spotted		Top 10%	-12.9614	20.7231	0.0545583	0.640582	-1.85328	2.14078	1.37452	-0.952038	3.09157	3.87659	-0.326536
	E190T	Expression	Environment	Sporulation	Sporulation; 5 hr	30˚C; SPM			Brown		Spotted		Top 10%	-8.76628	-0.193599	-0.26805	0.614612	-1.102	3.70374	6.54708	-0.502152	4.36113	6.79945	-0.00219189
	E191T	Expression	Environment	Sporulation	Sporulation; 7 hr	30˚C; SPM			Brown		Spotted		Top 10%	-13.2863	2.20998	-0.0363401	0.317819	-2.1487	6.11751	8.15005	-0.821607	2.96481	7.42621	-0.0120794
	E192T	Expression	Environment	Sporulation	Sporulation; 9 hr	30˚C; SPM			Brown		Spotted		Top 10%	-8.75404	-1.8622	0.753273	1.85833	-1.48719	5.75221	9.60513	-0.990056	1.06035	8.188	-0.25335
	E193T	Expression	Environment	Sporulation	Sporulation; 11.5 hr	30˚C; SPM			Brown		Spotted		Top 10%	-15.3895	-0.306459	2.75795	3.3841	-0.669327	6.91456	13.2556	-0.17299	-0.291625	3.75079	-0.262681
	E194T	Expression	Environment	Sporulation - early	ntd80∆; early sporulation	30˚C; SPM	early sporulation stage		Brown		Spotted		Top 10%	-2.2183	5.43908	-0.0114958	-0.0413066	-2.57848	-0.159478	3.2289	-0.142771	0.775411	0.630138	-0.136336
	E195T	Expression	Environment	Sporulation - mid	ntd80∆; mid-sporulation	30˚C; SPM	mid sporulation stage		Brown		Spotted		Top 10%	-10.8603	49.1163	0.112301	-0.251854	-2.11989	0.195041	-0.282615	-1.59305	1.92712	8.24348	-0.460964
	E197T	Expression	Environment	UPR (Unfolded Protein Response)	tunicamycin	30˚C; MM+Inos.	Promotes massive unfolding in ER		Brown	N(Total signal)	Spotted		Top 10%	-2.75722	-3.72379	2.10383	0.196675	0.988499	7.30907	0.961178	0.63578	-0.530923	-0.152519	-0.54587
	E198T	Expression	Environment	UPR (Unfolded Protein Response)	H-2Kbeta overexpression	30˚C; MM+Inos.	MHC heavy chain overexpression induces UPR		Brown	N(Total signal)	Spotted		Top 10%	-5.67184	-1.93796	4.82647	1.28401	-0.156727	6.19686	3.74452	0.33803	-1.44854	0.116645	-0.140332
	E201T	Expression	Environmental	Nutrient deprivation	Rapamycin 0'	30˚C;YPD; 15-30' ave			Schreiber	N(total mRNA)	spotted		Top 10%	0.362005	-1.04658	-0.890338	-0.45378	4.07379	0.238406	0.180906	0.278978	-0.635885	-0.366532	-0.574483
	E202T	Expression	Environmental	Nutrient deprivation	Rapamycin 15-30' ave	30˚C;YPD; 15-30' ave			Schreiber	N(total mRNA)	spotted		Top 10%	-4.44422	-2.41682	0.622239	0.0761124	-0.145166	5.48597	4.48129	0.40441	-0.65887	3.08591	-0.0221368
	E203T	Expression	Kinase	TPK1 kinase	tpk1∆	30˚C; YPD			Young	P	Affymetrix		Top 10%	0.386713	-1.96346	-1.38929	1.10388	0.155642	-0.0499007	1.05378	1.03528	0.741669	-0.113293	-2.08296
	E204T	Expression	Kinase	TPK2 kinase	tpk2∆	30˚C; YPD			Young	P	Affymetrix		Top 10%	0.472689	-1.6633	-0.683291	-0.837739	1.6046	1.11504	0.789701	0.811638	0.0768886	-0.282406	-2.06004
	E205T	Expression	Kinase	TPK3 kinase	tpk3∆	30˚C; YPD			Young	P	Affymetrix		Top 10%	0.586336	-0.191825	-0.443	0.0267035	0.432603	-0.668614	0.0346093	0.267663	-0.486032	-0.0997184	-0.816745
	E206T	Expression	Gene-specific Activator	Yap1	Yap1 overexpression	30˚C; YPD; constit.			Brown		Spotted		Top 10%	-9.0352	-0.0645797	1.39393	5.34976	2.50451	10.4179	-0.422058	-0.114538	-1.45873	0.464666	0.40978
	E207T	Expression	Gene-specific repressor	Crt1	crt1∆	30˚C; YPD			Brown	Fig. vi	Spotted		Top 10%	1.71133	-0.284266	0.266409	0.330877	-1.48274	-0.406872	-0.299418	-0.121203	-0.214648	-0.368741	-0.0214548
	E208T	Expression	Gene-specific repressor	Ume6	ume6∆	30˚C; YPD			Schreiber	P; N(mode)	Affymetrix		Top 10%	-3.03636	-2.56116	-0.756174	1.28076	2.781	0.39119	0.474285	0.0137858	0.790238	10.5253	0.0391923
	E209T	Expression	Gene-specific repressor	Crt1	crt1∆; log phase	30˚C; YPD			Brown	Fig. vi	Spotted		Top 10%	1.78964	-0.427171	-0.600702	-0.0140448	0.717803	-1.05622	-1.10519	0.05982	0.33716	-0.342825	-0.0207996
	E210T	Expression	Chromatin structure	nucleosome	GAL-HH4 depletion	30˚C; YPG -> D 6 hrs			Young	P	Affymetrix		Top 10%	-9.5279	-0.108474	-2.87303	0.75218	68.9945	4.47318	-1.85982	11.0025	-2.32089	-2.07367	-0.522419
	E211T	Expression	Chromatin structure	Rap1	rap1-17	30˚C; YPD; constit.			Young	P	Affymetrix		Top 10%	-1.3901	-0.0297247	0.902248	2.38807	2.22263	0.595425	-1.47142	0.127047	-1.47333	-0.127907	0.976212
	E212T	Expression	Chromatin structure	SIR	sir2∆	30˚C; YPD			Young	P	Affymetrix		Top 10%	-2.86013	0.584733	0.73823	0.128879	2.24857	0.0301601	0.523554	0.24303	-0.740291	-0.0241785	1.37928
	E213T	Expression	Chromatin structure	SIR	sir3∆	30˚C; YPD			Young	P	Affymetrix		Top 10%	-1.69965	0.398117	0.0404572	0.369086	0.65451	1.69002	-0.0638723	1.35837	-1.39799	-0.152715	0.634496
	E214T	Expression	Chromatin structure	SIR	sir4∆	30˚C; YPD			Young	P	Affymetrix		Top 10%	0.39179	0.308587	-1.00852	-0.216028	1.39578	0.503528	-0.251154	1.76572	-1.14775	-0.617466	-0.917143
	E215T	Expression	Chromatin structure	SSN6-TUP1	tup1∆	30˚C; YPD			Brown		Spotted		Top 10%	-22.0099	-2.31665	-0.749977	0.32599	40.1344	3.67521	0.689917	5.60311	0.587748	1.3694	0.231073
	E216T	Expression	HDAC	Hda1	hda1∆; (Affy)	30˚C; YPD			Schreiber	P; N(mode)	Affymetrix		Top 10%	-5.76052	-2.619	-0.451545	2.21648	0.521616	2.5496	0.630958	-0.255445	2.74653	13.4137	-0.144246
	E217T	Expression	HDAC	Hda1	hda1∆; exp 2 (Rosetta)	30˚C; YPD			Schreiber		Rosetta cDNA		Top 10%	-21.6161	-2.29727	-0.468007	0.720266	25.048	3.97735	7.45339	6.52287	-0.422484	2.64401	-0.871628
	E218T	Expression	HDAC	Hda1	hda1∆; exp 1 (Rosetta)	30˚C; YPD			Schreiber	N(total mRNA);	Rosetta cDNA		Top 10%	-22.89	-3.33723	-0.146012	1.91226	25.3507	11.161	5.2582	5.44524	-0.958405	-0.117722	-0.319834
	E219T	Expression	HDAC	Hos2	hos2∆	30˚C; YPD			Schreiber	P; N(mode)	Affymetrix		Top 10%	-2.93787	-2.06499	0.156099	2.16119	-1.70972	1.04821	0.925118	-2.48048	3.59195	15.4839	-0.51591
	E220T	Expression	HDAC	Hos3	hos3∆	30˚C; YPD			Schreiber	P; N(mode)	Affymetrix		Top 10%	-2.69889	-2.07427	0.322796	1.06708	-1.30129	1.15512	0.362568	-1.32057	5.58938	12.2159	-0.770667
	E221T	Expression	HDAC	Rpd3 complex	rpd3∆; exp 2	30˚C; YPD			Schreiber	N(align left slope with hda1)	Rosetta cDNA		Top 10%	-17.1505	-0.911182	0.549487	0.771467	2.13302	14.3189	11.92	0.860177	-0.41334	0.071335	-0.0699504
	E222T	Expression	HDAC	Rpd3 complex	rpd3∆; exp 1	30˚C; YPD			Schreiber	N(total mRNA)	Rosetta cDNA		Top 10%	-3.07193	-1.33404	-0.147773	0.951547	0.177467	6.14864	5.29638	-0.302167	-0.0645495	0.265771	-0.867926
	E223T	Expression	HDAC	Rpd3 complex	sin3∆; exp 1(Rosetta)	30˚C; YPD			Schreiber	N(total mRNA)	Rosetta cDNA		Top 10%	-2.83657	-2.22562	-0.140346	0.626074	0.406449	7.0688	8.64023	-0.202793	-0.259525	-0.000363518	-1.86934
	E224T	Expression	HDAC	Rpd3 complex	sin3∆; exp 1(Affy)	30˚C; YPD			Schreiber	P; N(mode)	Affymetrix		Top 10%	-1.18337	-0.999783	-2.32448	0.0685054	1.1455	0.636452	0.474827	-0.0895444	2.46441	3.25567	0.0676513
	E225T	Expression	HDAC	Rpd3 complex	sap30∆	30˚C; YPD			Schreiber	P; N(mode)	Affymetrix		Top 10%	-5.58687	-2.25445	-0.243372	0.934235	0.228311	2.95123	1.10378	-0.697963	3.35173	15.5174	-0.391319
	E226T	Expression	HDAC	Set1	set1∆	30˚C; YPD			Schreiber	N(align left slope with hda1)	Rosetta cDNA		Top 10%	-7.77846	-1.99745	-5.63817	-1.75381	59.536	0.13406	1.63126	15.0725	-1.38588	-2.49609	-0.225615
	E227T	Expression	HAT	SAGA/ADA	gcn5∆	30˚C; YPD			Young	P	Affymetrix		Top 10%	-0.00483055	-0.893037	-0.288458	-0.154287	3.20068	1.02652	0.137252	-0.67488	-1.09026	-0.121709	0.85415
	E228T	Expression	HAT	SAGA/ADA	gcn5(KQL)	25˚C -> 37˚C 45'; CSM+D	YJS7	constit	Pugh	N(mode)	spotted	45	Top 10%	-11.8009	-2.25495	-0.384769	3.97197	5.2385	15.4273	10.2453	-0.499782	-1.20882	-0.391689	-0.170287
	E229T	Expression	HAT	SAGA/ADA	gcn5∆	25˚C -> 37˚C 45'; CSM+D	YKH100	constit	Pugh	N(mode)	spotted	45	Top 10%	-39.4348	-0.225479	0.196583	4.18874	5.49194	5.11235	9.94686	0.807303	-0.255795	-0.873739	26.1522
	E230T	Expression	Remodeling	SWI/SNF	swi2(K798A)	30˚C; YPD; constit.			Young	P	Affymetrix		Top 10%	-4.58007	-3.07212	0.0389236	7.20951	3.02191	5.53754	0.739554	0.193656	-0.583784	0.735229	-0.467436
	E231T	Expression	TBP regulator	Mot1	mot1-1	30˚C -> 37C˚ 45'; YPD			Timmers	P	Affymetrix		Top 10%	-15.9069	-0.851928	-1.20649	19.2084	-0.230014	35.0174	4.67276	-0.117805	-2.82467	0.408038	-0.48819
	E232T	Expression	TBP regulator	Mot1	mot1-14	30˚C -> 35C˚ 45'; YPD			Auble		spotted		Top 10%	-24.5597	-0.708639	-1.28866	15.4161	21.8214	36.3488	5.05983	0.198232	-6.26307	-0.697299	-2.35827
	E233T	Expression	TBP regulator	NC2	bur6-1	30˚C; YPD; constit.			Prelich	P	Affymetrix		Top 10%	-27.944	-2.89391	-0.337397	5.41362	13.091	43.2971	8.96911	0.408858	-4.20323	-0.225457	0.223236
	E234T	Expression	TBP regulator	TBP	spt15 (F182V)	30˚C; YPD; constit.			Prelich	P	Affymetrix		Top 10%	-18.2674	-1.90099	-0.217348	5.76169	2.2452	37.1166	5.64305	-0.706503	-3.59882	0.750222	0.748874
	E235T	Expression	TBP regulator	TBP	GAL-TBP(concave) ave of 6 concave mutants	30˚C; CSM+R -> G			Pugh	Mean of N69R,S V71E,R, V161E,R in Y13.2'			Top 10%	-32.3412	106.533	4.21001	-1.81246	162.03	-7.79262	-9.08366	-1.40019	-6.67462	-3.47344	-4.15162
	E236T	Expression	TBP regulator	TFIID	taf1-∆TAND	30˚C; CSM+R -> G	GAL-TBP(null)		Pugh	N(mode)	spotted		Top 10%	-27.3568	21.0854	3.21287	19.8143	-0.934988	23.4627	2.29764	-3.13436	-5.32263	0.205509	-0.887619
	E237T	Expression	TBP regulator	TBP	taf1-∆TAND GAL-TBP(N69S)	30˚C; CSM+R -> G	GAL-TBP(N69S)		Pugh	N(mode)	spotted		Top 10%	-31.8647	251.357	5.5173	1.49294	7.93916	-1.19338	-8.30354	-2.51783	-5.93089	-2.08472	-3.80426
	E238T	Expression	TBP regulator	TBP	taf1-∆TAND GAL-TBP(N69R)	30˚C; CSM+R -> G	GAL-TBP(N69R)		Pugh	N(mode)	spotted		Top 10%	-49.1754	197.247	6.38224	3.81296	61.616	-1.58916	-8.37105	-3.33612	-6.93377	-2.52238	-3.93712
	E239T	Expression	TBP regulator	TBP	taf1-∆TAND GAL-TBP(V71E)	30˚C; CSM+R -> G	GAL-TBP(V71E)		Pugh	N(mode)	spotted		Top 10%	-27.2267	231.807	2.57433	3.04797	10.1406	-0.360628	-8.96281	-3.1703	-7.18608	-3.01417	-4.03693
	E240T	Expression	TBP regulator	TBP	taf1-∆TAND GAL-TBP(V71R)	30˚C; CSM+R -> G	GAL-TBP(V71R)		Pugh	N(mode)	spotted		Top 10%	-43.5323	157.689	0.605117	0.460381	127.935	-1.73465	-8.5528	-2.26709	-7.09346	-2.59126	-4.53834
	E241T	Expression	TBP regulator	TBP	taf1-∆TAND GAL-TBP(V161E)	30˚C; CSM+R -> G	GAL-TBP(V161E)		Pugh	N(mode)	spotted		Top 10%	-21.1293	244.462	12.8429	0.959109	1.93591	-3.58317	-8.85683	-2.34639	-6.44208	-3.45094	-5.82561
	E242T	Expression	TBP regulator	TBP	taf1-∆TAND GAL-TBP(V161R[K])	30˚C; CSM+R -> G	GAL-TBP(V161R[K])		Pugh	N(mode)	spotted		Top 10%	-40.3071	123.895	-0.579992	-1.06498	219.524	-5.96724	-8.98404	-0.61074	-7.08565	-3.47074	-3.32339
	E243T	Expression	TBP regulator	TBP	taf1-∆TAND GAL-TBP(V161R[L])	30˚C; CSM+R -> G	GAL-TBP(V161R[L])		Pugh	N(mode)	spotted		Top 10%	-40.8875	82.8288	-0.241531	0.129896	189.457	-1.45305	-8.77816	-0.778561	-7.00025	-3.40255	-1.26648
	E244T	Expression	TBP regulator	TBP	taf1-∆TAND GAL-TBP(WT)	30˚C; CSM+R -> G	GAL-TBP(WT)		Pugh	N(mode)	spotted		Top 10%	-14.3323	100.411	4.62648	4.98213	-1.59206	4.55875	-2.43856	-3.39961	-4.51489	-0.914353	-3.01047
	E245T	Expression	TBP regulator	TBP	GAL-TBP(null[K])	30˚C; CSM+R -> G			Pugh	N(mode)	spotted		Top 10%	-0.476493	14.2553	0.631175	-0.518258	0.300545	0.373127	-0.237006	0.0710196	-3.84551	-1.47063	-1.63366
	E246T	Expression	TBP regulator	TBP	GAL-TBP(null[L])	30˚C; CSM+R -> G			Pugh	N(mode)	spotted		Top 10%	-1.84595	2.76223	0.527238	-0.214783	-0.948222	-1.45575	0.215685	0.528788	0.153258	7.04202	0.0454477
	E247T	Expression	TBP regulator	TBP	GAL-TBP(N69S)	30˚C; CSM+R -> G			Pugh	N(mode)	spotted		Top 10%	-7.81489	10.8008	5.08969	0.0671554	83.1735	-3.91694	-7.97865	0.126575	-3.51187	-2.89756	-2.62666
	E248T	Expression	TBP regulator	TBP	GAL-TBP(N69R)	30˚C; CSM+R -> G			Pugh	N(mode)	spotted		Top 10%	-33.506	128.81	2.60852	-1.07143	143.37	-6.80986	-8.63969	-1.12958	-6.2988	-3.28239	-4.86977
	E249T	Expression	TBP regulator	TBP	GAL-TBP(V71E)	30˚C; CSM+R -> G			Pugh	N(mode)	spotted		Top 10%	-14.8514	103.78	18.8539	-1.95751	21.8358	-5.56233	-8.4456	-0.98741	-3.99498	-1.34109	-2.7907
	E249/E251T	Expression	TBP regulator	TBP	GAL-TBP(V161E) + (V71E)	30˚C; CSM+R -> G			Pugh	N(mode)	spotted		Top 10%	-10.3957	101.362	20.6135	-2.84256	10.5864	-7.3618	-8.77594	-1.78743	-2.55793	-0.914316	-2.43522
	E250T	Expression	TBP regulator	TBP	GAL-TBP(V71Rl)	30˚C; CSM+R -> G			Pugh	N(mode)	spotted		Top 10%	-33.2457	66.5018	0.820026	-1.273	226.504	-6.91418	-8.59647	-0.955884	-5.66366	-3.42896	-2.80756
	E251T	Expression	TBP regulator	TBP	GAL-TBP(V161E)	30˚C; CSM+R -> G			Pugh	N(mode)	spotted		Top 10%	-6.12007	71.8209	23.008	-2.03418	1.40729	-7.07065	-8.06639	-1.40782	-0.858798	-0.431485	-1.44598
	E252T	Expression	TBP regulator	TBP	GAL-TBP(V161R[K])	30˚C; CSM+R -> G			Pugh	N(mode)	spotted		Top 10%	-30.7154	109.325	1.8313	-1.97889	169.45	-7.66045	-8.52519	-1.37882	-6.28268	-3.35862	-4.19553
	E253T	Expression	TBP regulator	TBP	GAL-TBP(V161R[L])	30˚C; CSM+R -> G			Pugh	N(mode)	spotted		Top 10%	-16.4384	73.9317	1.48933	-1.67653	135.804	-7.85775	-8.86976	-1.88329	-6.50873	-3.4015	-4.06341
	E254T	Expression	TBP regulator	TBP	GAL-TBP(WT)	30˚C; CSM+R -> G			Pugh	N(mode)	spotted		Top 10%	-5.31645	-0.0265983	1.55535	1.33838	1.32373	5.9873	1.00354	0.454682	-1.12763	-0.683072	-0.334491
	E255T	Expression	TBP regulator	TBP	GAL-TBP(F182V)	30˚C; CSM+R -> G			Pugh	N(mode)	spotted		Top 10%	-78.0566	-3.90256	-0.767564	109.932	-0.430232	229.417	3.84913	-2.43825	-6.55678	-0.66677	-1.68842
	E256T	Expression	TBP regulator	SAGA	spt3(E240K)	25˚C -> 37˚C 45'; CSM+D	YKH106	constit	Pugh	N(mode)	spotted	45	Top 10%	-15.4625	3.31394	13.1195	40.9332	-1.67163	9.46203	0.348641	-3.64027	-3.63251	-0.0425672	-2.68527
	E257T	Expression	TBP regulator	SAGA	spt3∆	25˚C -> 37˚C 45'; CSM+D	YKH104	constit	Pugh	N(mode)	spotted	45	Top 10%	-7.97204	5.70942	27.307	29.909	-3.09652	1.39824	-0.117337	-4.91877	-3.85455	-0.560598	-3.05444
	E258T	Expression	TBP regulator	SAGA	spt3∆	30˚C; YPD			Young	P	Affymetrix		Top 10%	-2.17807	-0.632666	8.5431	5.18136	-0.145086	-0.741147	-0.582126	-0.527438	-0.382312	0.0113918	0.411894
	E259T	Expression	TBP regulator	TFIID	taf1-ts2 spt3∆	25˚C -> 37˚C 45'; CSM+D	YKH107	constit	Pugh	N(mode)	spotted	45	Top 10%	-2.59737	0.533745	21.9102	9.64494	-0.345567	0.0819543	-1.19377	-2.42893	-3.78474	-0.780499	-0.172229
	E260T	Expression	TBP regulator	TBP	taf1-ts2 @25˚C	25˚C; CSM+D	NoHS YJS8		Pugh	N(mode)	spotted	45	Top 10%	-4.70335	-0.185894	0.195156	0.719105	-1.67682	2.77071	5.11564	-0.0847988	-0.106988	19.933	-1.97542
	E261T	Expression	TBP regulator	TBP	wild type (TAF1 pRS313) (GCN5 pRS314)	25˚C -> 37˚C 45'; CSM+D	YJS6 (4)		Pugh	N(mode)	spotted	45	Top 10%	-4.51108	0.18505	-0.0580781	1.01913	0.804575	0.311741	4.38163	0.898705	-0.706329	-0.479041	0.997487
	E262T	Expression	TBP regulator	TBP	wild type (TAF1 pRS313) (SPT3 pRS314)	25˚C -> 37˚C 45'; CSM+D	KH105		Pugh	N(mode)	spotted	45	Top 10%	-5.31897	1.80982	5.22169	1.68131	0.78818	2.06883	0.159836	-0.203995	-2.86642	-0.208635	0.117219
	E263T	Expression	TBP regulator	TFIID, SAGA/ADA	taf1-ts2 gcn5∆	25˚C -> 37˚C 45'; CSM+D	YKH101	constit	Pugh	N(mode)	spotted	45	Top 10%	-25.484	-1.22228	1.06844	8.40547	0.123062	39.7694	16.9221	-0.23105	-3.67367	-0.0651663	-0.0229327
	E264T	Expression	TBP regulator	TFIID, SAGA	taf1-ts2 spt3 (E240K)	25˚C -> 37˚C 45'; CSM+D	YKH109	constit	Pugh	N(mode)	spotted	45	Top 10%	-10.7414	-1.33042	1.43113	16.5307	0.684412	13.604	3.04571	-1.49488	-1.55953	0.127676	-0.654658
	E265T	Expression	TBP regulator	TFIID	taf1-ts2 (GCN5 pRS314)	25˚C -> 37˚C 45'; CSM+D	YJS8		Pugh	N(mode)	spotted	45	Top 10%	-42.2072	-1.19512	1.60753	11.2905	0.669994	49.7628	22.9251	0.847503	-3.13764	0.528005	-0.758635
	E265/6T	Expression	TBP regulator	TFIID	taf1-ts2 (SPT3 pRS314)	25˚C -> 37˚C 45'; CSM+D	YJS8+YKH108		Pugh	N(mode)	spotted	45	Top 10%	-36.3645	-1.38582	0.160605	11.9156	0.0467513	45.5765	20.2346	0.957757	-2.12628	1.62601	-0.447827
	E266T	Expression	TBP regulator	TFIID	taf1-ts2 (SPT3 pRS314)	25˚C -> 37˚C 45'; CSM+D	YKH108		Pugh	N(mode)	spotted	45	Top 10%	-25.6805	-0.631373	-0.0700838	5.51351	-0.00172855	32.1083	16.6831	2.01129	-1.71554	0.28736	-0.23088
	E267T	Expression	TBP regulator	TFIID SAGA/ADA	taf1-ts2 gcn5(KQL)	25˚C -> 37˚C 45'; CSM+D	YJS9	constit	Pugh	N(mode)	spotted	45	Top 10%	-37.968	0.0407302	1.71793	5.74633	3.16995	23.6042	4.82507	0.0327869	-4.97358	-0.931773	19.0666
	E268T	Expression	TBP regulator	TFIID	taf1-ts2	30˚C -> 37˚C 45'; YPD			Young	P	Affymetrix	45	Top 10%	-13.7207	-2.26923	-0.175343	2.17676	3.09043	20.2166	11.5369	1.75256	-2.86032	0.893516	-1.64019
	E269T	Expression	TBP regulator	TFIID	taf1-ts2 gcn5∆	30˚C -> 37˚C 45'; YPD			Young	P	Affymetrix	45	Top 10%	-25.3051	-2.94572	-0.402145	8.94182	-0.547632	35.4046	26.4549	2.53543	-3.75988	1.02746	-1.68161
	E270T	Expression	TBP regulator	TFIID	taf2-1	30˚C -> 37˚C 45'; YPD			Young	P	Affymetrix	45	Top 10%	-1.92082	-0.435902	1.06246	0.136985	0.0946217	2.34234	1.21954	-0.568014	-1.2356	0.186595	0.942535
	E271T	Expression	TBP regulator	TFIID/SAGA	taf5 ts9-12	30˚C -> 37˚C 45'; YPD			Young	P	Affymetrix	45	Top 10%	-1.48677	-1.60713	0.198402	0.538824	0.269953	1.33128	3.28758	-0.80417	-1.64942	0.516684	1.54419
	E272T	Expression	TBP regulator	TFIID/SAGA	taf6-19	30˚C -> 37˚C 45'; YPD			Young	P	Affymetrix	45	Top 10%	-2.32695	-0.566147	-0.187588	0.897984	-0.224998	4.2588	10.5039	-0.339449	-2.0134	0.422634	-1.34255
	E273T	Expression	TBP regulator	TFIID/SAGA	taf9-ts2	30˚C -> 37˚C 45'; YPD			Young	P	Affymetrix	45	Top 10%	-15.1187	-1.9503	-0.611324	2.96188	0.876036	17.7994	16.4234	-0.0405324	-1.81031	3.25052	-0.741877
	E274T	Expression	TBP regulator	TFIID/SAGA	taf10-ts1	30˚C -> 37˚C 45'; YPD			Young	P	Affymetrix	45	Top 10%	-5.78815	-0.38305	0.318615	0.75518	1.73639	5.96242	4.27627	-0.0161793	-1.01707	0.250644	-0.383571
	E275T	Expression	TBP regulator	TFIID/SAGA	taf12-23ts	30˚C -> 37˚C 45'; YPD			Young	P	Affymetrix	45	Top 10%	-8.27718	-1.45959	-0.305669	1.68178	-0.38108	10.7883	9.44482	1.08673	-1.11135	2.39993	-0.460656
	E276T	Expression	TBP regulator	TFIID/SAGA	taf10 ∆32	28˚C -> 37˚C 45'; YPD			Tora	P	Affymetrix	45	Top 10%	0.0174554	-2.14089	3.51287	0.650999	-0.566972	-0.172032	0.0137234	-1.0301	-0.518913	0.052729	0.444804
	E277T	Expression	TBP regulator	TFIID/SAGA	taf10 ∆72	28˚C -> 37˚C 45'; YPD			Tora	P	Affymetrix	45	Top 10%	-0.79851	-0.0544172	3.25572	3.24247	0.767125	0.144044	0.0100662	-0.442715	-2.09466	-1.47875	-0.263355
	E278T	Expression	TBP regulator	TFIID/SAGA	taf10 ∆92	28˚C -> 37˚C 45'; YPD			Tora	P	Affymetrix	45	Top 10%	0.474065	8.01323	-1.17047	-0.403706	0.119042	-1.02601	-0.444572	0.248913	-0.980136	-0.774319	-0.316054
	E279T	Expression	TBP regulator	TFIID/SAGA	taf10 chimera97	28˚C -> 37˚C 45'; YPD			Tora	P	Affymetrix	45	Top 10%	2.43988	-1.14049	0.541802	0.231278	0.770431	-0.301724	-1.46463	0.360103	-1.68734	-1.19401	-1.03145
	E280T	Expression	TBP regulator	TFIID/SAGA	taf10 chimera98	28˚C -> 37˚C 45'; YPD			Tora	P	Affymetrix	45	Top 10%	2.36197	-1.24353	1.28827	0.321748	-0.559172	-0.187344	-1.04186	-0.720632	-1.91285	-1.16974	0.457827
	E281T	Expression	TBP regulator	TFIID/SAGA	taf10 chimera38	28˚C -> 37˚C 45'; YPD			Tora	P	Affymetrix	45	Top 10%	4.04348	-0.0156411	1.1493	-0.465272	-1.12125	-0.694258	-1.2771	-0.329507	-1.03162	-1.57422	-0.893009
	E282T	Expression	TBP regulator	TFIID	bdf1∆	30˚C; YPD			Tjian	RESTRICTED	Affymetrix		Top 10%	-21.1271	-0.724163	-0.174553	10.0858	3.02789	25.4359	8.37303	0.458332	-1.36695	-0.210602	-0.597749
	E283T	Expression	TBP regulator	TFIID	bdf1 YF186/YF353	30˚C; YPD			Tjian	more in ladurner file	Affymetrix		Top 10%	0.734338	-0.0436999	-0.487243	0.135949	-0.56151	0.0309142	-0.0380125	-0.370453	0.0776682	-0.187416	-0.238993
	E284T	Expression	TBP regulator	TFIID	bdf2∆	30˚C; YPD			Tjian	RESTRICTED	Affymetrix		Top 10%	-0.839295	-0.118357	0.0090442	-1.05697	-1.68754	0.190516	1.03531	0.539936	1.03044	-0.237816	2.46786
	E285T	Expression	GTF	TFIIE	tfa1-21	30˚C -> 37˚C 45'; YPD	HA-taggged		Young	P	Affymetrix	45	Top 10%	-2.51635	-0.140606	5.82082	5.35496	0.699855	1.47713	0.209679	0.381027	-2.76745	-1.48451	-1.56195
	E286T	Expression	GTF	TFIIH	kin28-ts3	30˚C -> 37˚C 45'; YPD			Young	P	Affymetrix	45	Top 10%	-2.253	-1.00715	4.94604	1.03968	0.110127	2.09116	0.713744	-0.148229	-1.11704	-0.609298	-0.185599
	E287T	Expression	GTF	mediator	srb4-138 ts	30˚C -> 37˚C 45'; YPD			Young	P	Affymetrix	45	Top 10%	-3.81125	-1.11295	12.2885	8.49966	0.440939	3.36404	-1.27285	-0.529429	-2.28287	-1.32738	-0.57761
	E288T	Expression	GTF	mediator	srb5∆1	30˚C -> 37˚C 45'; YPD			Young	P	Affymetrix	45	Top 10%	-0.374381	-0.966684	3.82296	1.2651	-1.58528	0.997033	-0.564696	-1.2955	-0.804133	-0.148581	0.539765
	E289T	Expression	GTF	mediator	srb10-3	30˚C -> 37˚C 45'; YPD			Young	P	Affymetrix	45	Top 10%	-17.0341	-0.776148	-1.20175	1.323	1.39244	16.1024	9.5516	3.34151	-0.84016	3.68486	-0.0482069
	E290T	Expression	GTF	mediator	med6-ts	30˚C -> 37˚C 45'; YPD			Young	P	Affymetrix	45	Top 10%	-4.49281	0.460784	9.70083	3.45811	-0.105868	1.81488	-1.49291	-1.37734	-1.36063	0.0455759	0.998679
	E291T	Expression	GTF	pol II	rpb1-1	24˚C -> 37˚C 45'; YPD			Brown	Calculated from decay rates	Spotted		Top 10%	-8.06867	-2.32905	-0.38606	2.16619	11.124	11.2931	2.44987	2.43776	-2.03528	-1.6206	-0.302822
	E292T	Expression	GTF	Fcp phosphatase	fcp1-1				Young	P	Affymetrix	45	Top 10%	-2.5271	-1.09746	6.83441	6.4924	-0.517704	3.63566	-0.0410557	0.0642327	-1.92534	-1.67509	-0.528779
	E293T	Expression	Translation	Polyribosomes	Polyribosome membrane fraction / cytosolic fraction	Membrane/cytosolic localization			Brown	upper most value of repeats	Spotted		Top 10%	-0.150838	1.19616	0.0819835	0.200499	0.54585	0.23913	0.174935	-0.778925	-0.895456	0.142839	-0.785317
	E308T	Expression	Remodeling	SWI/SNF	snf2∆; YPD	30˚C?; YPD			Brown		Spotted		Top 10%	-14.6384	11.8655	-2.15721	-0.0730399	-0.106474	2.28773	4.34979	7.28742	1.43217	2.69707	-1.7089
	E309T	Expression	Remodeling	SWI/SNF	snf2∆; minimal media	30˚C?; MM			Brown		Spotted		Top 10%	-20.2435	2.74736	-4.26953	-0.0120333	0.0568932	3.37504	16.7197	7.87073	3.43087	5.15231	-1.38407
	E310T	Expression	Remodeling	SWI/SNF	swi1∆; YPD	30˚C?; YPD			Brown		Spotted		Top 10%	-17.4319	14.2458	-2.78024	-1.54539	-0.626544	3.46056	9.03534	9.81791	1.81572	2.69168	-1.79886
	E311T	Expression	Remodeling	SWI/SNF	swi1∆; minimal media	30˚C?; MM			Brown		Spotted		Top 10%	-28.1487	3.03937	-4.57512	-0.298243	0.256058	7.36558	32.0751	8.36969	3.4575	1.87519	-2.02377
	E312T	Expression	Environmental	Phosphate	Low-Pi vs High-Pi in WT (NBW7); exp1				Brown		Spotted		Top 10%	-3.72581	-3.42239	0.219999	0.540162	-0.269206	5.54491	10.8238	-0.855742	-0.710648	4.05595	-0.277548
	E313T	Expression	Environmental	Phosphate	Low-Pi vs High-Pi in WT (NBW7); exp2				Brown		Spotted		Top 10%	-1.61247	-2.04753	-0.0421736	0.682198	0.106645	3.36462	1.86068	0.293082	-0.319957	-0.183981	0.305764
	E314T	Expression	Environmental	Phosphate	Low-Pi vs High-Pi in WT (DBY7286)				Brown		Spotted		Top 10%	-16.5672	-3.03294	-1.10228	0.610139	0.464824	20.1978	15.4555	5.42348	-0.291138	-0.204123	0.399556
	E315T	Expression	Environmental	Phosphate	PHO4c-1				Brown		Spotted		Top 10%	-9.33821	-1.86739	3.62122	2.14803	0.311446	3.50201	1.84053	2.39147	-1.06163	-0.0822465	2.33656
	E316T	Expression	Environmental	Phosphate	pho80∆				Brown		Spotted		Top 10%	-4.12228	-1.20434	0.768973	0.55515	-2.10057	2.0654	8.50814	0.0814127	0.0526581	2.97372	-0.0703384
	E317T	Expression	Environmental	Phosphate	pho85∆				Brown		Spotted		Top 10%	-10.0599	-3.68638	2.51728	3.77335	0.857894	6.48055	4.81782	2.19374	-0.844386	0.951093	-0.613041
	E318T	Expression	Environmental	Phosphate	PHO81c-1; exp1				Brown		Spotted		Top 10%	-9.00007	-2.11545	0.450346	0.391368	3.62371	5.98939	1.18684	4.53181	-1.07151	-0.223	1.89437
	E319T	Expression	Environmental	Phosphate	PHO81c-1; exp2				Brown		Spotted		Top 10%	-5.5419	-4.16248	0.745843	1.42521	-3.91996	8.73743	13.7248	-0.449406	-0.358845	10.0229	-0.844056
	E320T	Expression	Remodeling	RSC	rsc3-2; expA				Cairns				Top 10%	-5.53719	-3.21066	19.7234	5.36839	0.187229	3.0067	0.0745517	-0.143733	-4.59755	0.207623	0.331091
	E320/1T	Expression	Remodeling	RSC	rsc3-2; Avg				Cairns				Top 10%	-6.62332	-1.33777	11.3035	4.50056	2.53926	1.792	-0.127493	0.0175408	-3.54455	-0.463043	1.38027
	E321T	Expression	Remodeling	RSC	rsc3-2; expB				Cairns				Top 10%	-4.55122	0.939105	2.44096	0.737248	2.80152	0.275314	-0.300432	0.190132	-0.706348	-0.463043	1.38027
	E322T	Expression	Remodeling	RSC	rsc30∆; expA				Cairns				Top 10%	-1.87638	0.128073	1.53653	0.915782	-3.06722	-0.370255	-0.913107	-2.05368	5.68309	8.63485	1.01627
	E322/3T	Expression	Remodeling	RSC	rsc30∆; Avg				Cairns				Top 10%	-1.50054	0.0540404	0.693283	1.32595	-2.0461	-0.735552	-0.913107	-1.56454	8.99963	7.16938	0.0618618
	E323T	Expression	Remodeling	RSC	rsc30∆; expB				Cairns				Top 10%	-2.18582	-0.568561	0.331621	1.80893	-3.06722	-0.370255	0.0745517	-1.80082	8.99963	11.989	0.140721
	E324T	Expression	Chromatin structure	nucleosome	H3 ∆(1-28)				Morse	P only; 3 repeats	Affymetrix		Top 10%	-14.7407	-0.95503	-3.55673	-0.251566	88.4302	2.25126	0.0840234	4.70177	-0.11706	-1.82724	0.0643919
	E325T	Expression	Chromatin structure	nucleosome	H4 ∆(2-26)				Morse	All; 2 replicates	Affymetrix		Top 10%	-25.4837	-3.80739	-1.14756	1.81691	22.8346	17.676	12.5063	-0.0841781	-0.71963	0.00840617	1.72685
	E326T	Expression	Chromatin structure	nucleosome	htz1∆				Madhani	mean of 4 replicates	spotted		Top 10%	-19.8844	-2.46832	-0.913102	1.44285	-0.502328	23.6683	19.7004	0.325126	1.12305	2.58093	0.131741
	E327T	Expression	Chromatin structure	nucleosome	htz1∆ sir2∆				Madhani	mean of 4 replicates	spotted		Top 10%	-12.234	-0.880017	-0.192845	4.26864	0.605025	16.4144	9.58703	-1.69056	-1.06238	3.4649	-0.0854339
	E328T	Expression	Chromatin structure	nucleosome	htz1∆ hmr∆				Madhani	mean of 4 replicates	spotted		Top 10%	-17.9506	-2.99054	-0.764457	1.44285	0.177839	9.99404	14.4803	0.89732	1.12305	3.9571	1.35576
	E329T	Expression	Chromatin structure	nucleosome	sir2∆				Madhani	mean of 4 replicates	spotted		Top 10%	-10.2606	-0.880017	0.369641	2.21615	18.9458	1.02489	0.364389	1.07745	-0.732816	0.326877	0.319275
	E330T	Expression	Chromatin structure	nucleosome	hmr∆				Madhani	mean of 4 replicates	spotted		Top 10%	-0.0013407	2.23657	0.268467	-1.34581	1.59443	-0.893139	-0.84364	0.73236	-0.732816	-2.17367	0.430129
	E331T	Expression	TBP regulator?	INO80 complex	tih2-160(ts) (ie rvb2)	ts			Kokubo	2 replicates		45	Top 10%	-9.28221	-1.67595	-0.706318	0.734556	3.40343	2.5773	7.0096	0.460481	1.12473	2.61348	-0.116625
	E332T	Expression	GTF	mediator	med2Δ	gal media			Brown		spotted		Top 10%	-2.25573	-0.176759	1.40412	0.274188	12.7315	1.58826	-1.06935	0.365678	-1.23011	-1.4651	-0.915183
	E333T	Expression	GTF	mediator	med2Δ	YPD; 23˚C -> 37˚C 20'			Brown		spotted		Top 10%	-0.558673	-0.0402748	-0.160348	-0.605052	7.99649	0.220001	-1.2111	0.0439728	-1.30348	-0.457911	1.2978
	E398T	Expression	Chromatin structure	Abf1	abf1-1(ts)	30˚C -> 36˚C 45'; YPD		Average of 4 reps	Auble/Li		spotted?		Top 10%	-13.0601	-1.02015	-3.41437	-0.440297	28.7543	3.771	3.7587	9.19282	-1.66428	-0.488486	0.430644
	E399T	Expression	TBP Regulator	SAGA	sgf11∆	30˚C; SC Media			Greenblatt	%Ranks (All genes)	SGA		Top 10%	-4.10708	1.72469	-0.543034	1.08966	0.737849	0.31543	1.19544	0.630608	0.0251027	-0.324121	0.99535
	E400T	Expression	TBP Regulator	SAGA	spt3∆	30˚C; SC Media			Greenblatt	%Ranks (All genes)	SGA		Top 10%	-3.62296	-0.200522	17.4005	1.12226	0.192176	0.0384548	-0.612279	-0.442492	-2.157	1.82887	0.40074
	E401T	Expression	TBP Regulator	SAGA	spt8∆	30˚C; SC Media			Greenblatt	%Ranks (All genes)	SGA		Top 10%	-1.58553	0.0539209	13.0814	2.70529	-0.194294	-1.0325	-1.05113	0.207457	-0.92718	0.000281677	-0.120572
	E402T	Expression	TBP Regulator	SAGA	upb8∆	30˚C; SC Media			Greenblatt	%Ranks (All genes)	SGA		Top 10%	-2.56342	-0.120963	-1.26513	-0.0486564	7.89849	2.25762	1.01512	3.10797	-0.985264	-0.507684	-1.52791
	P11T	Property	Intensity	Intensity	Intensity; 25˚C; CSM+D; YKH105		KH105		Pugh	log(10)I			Top 10%	-3.60618	-1.38712	0.22779	3.50159	-7.91694	0.411987	2.11154	-0.596985	5.90915	23.1943	-0.622386
	P12T	Property	Intensity	Intensity	Intensity; 25˚C; CSM+D; YJS6		JS6		Pugh	log(10)I			Top 10%	-3.06817	-0.883592	-0.143178	3.14863	-7.9177	0.308074	1.89278	-1.29142	5.90576	25.7751	-0.27183
	P13T	Property	Intensity	Intensity	Intensity; 25˚C -> 37˚C 45'; CSM+D; YKH105/YJS6	34 hybridizations	KH105/JS6 average		Pugh	log(10)I 34 hybs			Top 10%	-3.0555	-0.739093	-0.000687793	3.86831	-8.38044	0.411024	1.89195	-0.914361	4.7034	23.1831	-0.494075
	P14T	Property	DNA element	Location upstream of ORF start	polyA-10tract				Jian				Top 10%	-0.17746	-0.0179162	-0.491907	0.145961	2.51565	0.0401864	-0.174217	0.708171	-0.602778	-0.488449	-0.147329
	P2.5T	Property	Location	distance (kb)	Dist to upstream gene (bp)								Top 10%	-2.27481	-1.25578	-2.22642	0.023265	4.34314	0.0996633	6.01442	3.16849	0.254469	-0.222298	-0.820561
	P3T	Property	Location	Telomere	Dist from telomere (bp to ATG)	updated 2-15-05							Top 10%	0.500206	0.0686452	-1.05806	-0.594046	1.16265	0.839496	-0.336244	0.0562557	-0.0588718	-0.494663	-1.0509
	P4T	Property	Location	Telomere	Telomere Distance Rank	updated 2-15-05							Top 10%	0.500206	0.0686452	-1.05806	-0.594046	1.16265	0.839496	-0.336244	0.0562557	-0.0588718	-0.494663	-1.0509
	P48T	Property	Property	mRNA trxn frequency	mRNA/hr				Young				Top 10%	-3.07865	-0.906832	0.284633	1.82079	-6.91357	-0.166826	2.17682	-1.20159	11.6093	21.1978	-1.24929
	P56T	Property	Protein level	Protein level		molecules/cell			Weissmann				Top 10%	-3.67775	-1.51281	0.00207468	2.32906	-1.37853	2.07999	1.33372	-1.35505	2.95061	8.28955	-0.557667
	P57T	Property	CEC	CEC					Weissmann				Top 10%	3.08757	7.51733	2.57214	1.17723	-0.68607	-2.15559	-2.70833	-3.22491	-2.64879	-2.71371	-2.0494
	P6T	Property	Location	ORF	ORF length (bp)								Top 10%	8.1621	-0.0427152	0.65277	-0.55236	-0.19448	-1.22929	-3.35167	-1.15736	-4.17988	-2.58623	0.0637081
	P8T	Property	Intensity	Intensity	Intensity; 30˚C; CSM+R; Y13.2'		Y13.2'		Pugh	log(10)I			Top 10%	-7.45192	-5.60104	-0.548244	-0.451103	-7.46274	0.526157	32.3962	0.299656	7.73101	20.7459	-0.492978
	R001T	Expression			ade1				Friend		Rosetta		Top 10%	-1.67282	0.145065	-0.664129	0.0813626	2.00833	0.156207	-0.360336	1.71061	0.613764	-0.383295	0.535844
	R002T	Expression			ade16				Friend		Rosetta		Top 10%	-0.753385	1.3868	7.1362	0.164629	-0.957419	0.269589	0.0574483	-1.399	-2.33846	0.969469	-0.240005
	R003T	Expression			ade2 (haploid)				Friend		Rosetta		Top 10%	-12.0468	-1.3486	-0.773929	4.3552	1.88655	10.3825	1.55454	0.745797	-0.707787	1.86843	2.52845
	R004T	Expression			aep2				Friend		Rosetta		Top 10%	-17.1287	-3.0785	-1.76495	0.548281	-0.0434701	23.1249	20.296	0.817723	2.09324	0.0698592	0.0781954
	R005T	Expression			afg3 (haploid)				Friend		Rosetta		Top 10%	-23.5805	-2.19474	-1.09215	3.21047	6.60378	21.0639	9.1683	1.74975	-0.0562207	-0.043259	0.561148
	R006T	Expression			ald5				Friend		Rosetta		Top 10%	-1.5478	20.2479	-1.03699	-1.32652	4.26477	-0.191415	-2.07813	0.962932	-1.4092	-0.16473	-0.729073
	R007T	Expression			anp1				Friend		Rosetta		Top 10%	-16.7181	-1.77828	0.695867	7.01966	1.40093	4.65719	7.68782	2.21672	-1.07607	6.26931	-0.268636
	R008T	Expression			aqy2-a				Friend		Rosetta		Top 10%	-6.6396	0.29268	1.00947	2.0142	1.28204	-0.16585	1.3325	1.18798	-0.0348792	2.49822	0.00990249
	R009T	Expression			aqy2-b				Friend		Rosetta		Top 10%	-0.664153	4.34033	-3.40644	-0.487219	7.62917	-1.2418	-3.11703	1.56542	-0.228883	-0.255342	1.22251
	R010T	Expression			ard1				Friend		Rosetta		Top 10%	-3.69683	-2.17327	1.26201	1.64145	-1.01787	4.1963	2.73595	-1.75234	2.82924	0.23529	0.126697
	R011T	Expression			are1, are2 (haploid)				Friend		Rosetta		Top 10%	-1.74855	-0.503091	-3.29523	-0.568465	5.40377	0.0335837	2.2603	1.17291	1.01544	-0.158575	0.0743724
	R012T	Expression			arg5,6				Friend		Rosetta		Top 10%	-7.11446	67.0641	-1.82857	-0.322664	4.51875	-0.300548	-2.34426	-0.856509	-2.94651	2.99911	-0.367278
	R013T	Expression			arg80				Friend		Rosetta		Top 10%	-0.598512	0.0431924	1.01961	-0.608856	1.29357	-0.0128884	0.0865162	0.661628	-1.2204	0.0103986	0.086728
	R014T	Expression			ase1 (**12)				Friend		Rosetta		Top 10%	-35.9823	5.24029	1.86279	0.678728	6.5152	0.717287	-0.813596	5.48252	-0.123803	0.185203	29.327
	R015T	Expression			ate1				Friend		Rosetta		Top 10%	-4.58394	-0.451327	7.48008	1.35993	0.812866	0.680565	-0.870392	0.881478	-0.498213	4.19439	-0.524404
	R016T	Expression			bim1 (**15)				Friend		Rosetta		Top 10%	-11.7285	-2.98822	-0.661851	1.68431	-0.109865	10.7253	15.6171	2.78537	-0.349362	6.93226	-1.65899
	R017T	Expression			bni1 (haploid)				Friend		Rosetta		Top 10%	-7.34555	-4.50752	-0.412161	4.29285	0.183436	9.74251	16.9549	-0.110313	-0.738832	0.508168	-0.612914
	R018T	Expression			bub1 (haploid **2,10)				Friend		Rosetta		Top 10%	-0.841248	-2.18491	-0.292129	2.27224	1.08724	5.85972	1.36836	0.610035	-1.43345	0.0643951	-3.76572
	R019T	Expression			bub2				Friend		Rosetta		Top 10%	-0.285277	-0.598802	0.255882	0.0376418	2.60712	-0.306849	-0.9981	3.82702	-2.50004	-0.259624	0.556305
	R020T	Expression			bub3 (**2,8,13)				Friend		Rosetta		Top 10%	-5.42934	-0.735879	0.825887	4.42943	-0.511113	6.77097	5.01929	1.04916	-0.174143	-0.0122357	-3.04719
	R021T	Expression			bub3 (haploid **2)				Friend		Rosetta		Top 10%	-3.15787	-1.22937	0.0555005	2.56882	0.480089	10.5325	3.97194	-1.35463	-0.519918	0.0926381	-1.77718
	R022T	Expression			bul1				Friend		Rosetta		Top 10%	-8.49426	-4.14009	-0.0431148	1.05277	1.26172	6.25243	5.07114	0.763514	1.14271	4.02421	-0.595174
	R023T	Expression			cat8				Friend		Rosetta		Top 10%	-3.15209	-2.25231	0.337762	0.733778	1.09653	3.69129	3.99431	0.0125673	-0.281631	1.00816	-0.992402
	R024T	Expression			cbp2				Friend		Rosetta		Top 10%	-16.7486	-0.356695	-0.0590635	2.08517	1.1069	15.6027	4.67122	4.09306	0.233107	0.555234	-0.985311
	R025T	Expression			cem1				Friend		Rosetta		Top 10%	-17.2902	-2.91283	-0.753708	2.02923	1.29545	14.5104	14.1927	2.90108	0.532693	0.199417	-0.236709
	R026T	Expression			cin5				Friend		Rosetta		Top 10%	-14.0025	1.93151	0.883424	4.16882	3.24964	0.974885	0.721472	2.49696	0.477616	0.0896406	-0.109232
	R027T	Expression			cka2				Friend		Rosetta		Top 10%	-6.68033	-6.49322	-5.595	-0.270081	-0.485371	8.40516	17.9245	3.07386	2.72609	1.29852	0.283333
	R028T	Expression			ckb2				Friend		Rosetta		Top 10%	-12.0888	-2.87735	-1.82857	0.827427	-0.693825	9.32444	27.4925	0.236057	0.797136	3.45701	-0.0875565
	R029T	Expression			cla4 (haploid)				Friend		Rosetta		Top 10%	-4.9743	-4.30221	12.343	2.61981	-0.398171	2.77248	2.29194	-0.507053	-1.81466	1.25997	0.360995
	R030T	Expression			clb2				Friend		Rosetta		Top 10%	-9.0807	-1.91649	1.60882	5.30562	0.304718	2.4419	2.74137	3.19913	0.109575	0.964244	-0.570119
	R031T	Expression			clb6				Friend		Rosetta		Top 10%	-6.23751	-2.41737	1.58769	3.9758	-3.89134	5.13579	6.60133	-0.017882	0.65577	3.07226	-0.349418
	R032T	Expression			cmk2				Friend		Rosetta		Top 10%	-4.34941	-2.53079	0.223425	1.52078	-1.10077	4.59302	12.092	-0.0726162	-0.105185	1.90035	-0.851046
	R033T	Expression			cna1, cna2 (haploid)				Friend		Rosetta		Top 10%	1.40206	0.78016	0.474683	-0.302038	-1.55795	-0.192993	-0.686828	-0.0988138	-1.21598	-0.664882	0.142318
	R034T	Expression			cnb1				Friend		Rosetta		Top 10%	-2.30703	-2.67674	1.08522	3.127	-0.709916	1.01532	3.00131	1.3027	-1.10159	2.0101	-0.381491
	R035T	Expression			cue1				Friend		Rosetta		Top 10%	-0.943991	0.135979	3.36212	1.1434	-1.22251	1.70705	-0.368949	-1.78312	-1.75647	5.3277	-0.0336421
	R036T	Expression			cup5				Friend		Rosetta		Top 10%	-19.1561	-1.00219	0.0854233	2.89431	15.0359	16.1481	3.77401	3.45628	-2.93988	-0.321569	-0.593491
	R037T	Expression			cyc2				Friend		Rosetta		Top 10%	-3.08773	0.00534226	2.78813	0.250851	0.556204	2.14403	-0.168407	0.610258	-0.723174	0.176316	0.129381
	R038T	Expression			cyt1				Friend		Rosetta		Top 10%	-4.41164	1.15801	0.279309	0.0571733	0.0759988	7.49426	0.732597	-0.0180856	-0.875844	0.942448	-0.0849387
	R039T	Expression			dfr1				Friend		Rosetta		Top 10%	-5.35436	-3.15645	0.321986	0.844374	-0.303496	7.51818	9.7846	0.800383	-0.439601	2.90034	-1.86789
	R040T	Expression			dig1				Friend		Rosetta		Top 10%	-9.03556	1.42287	1.14107	-1.08711	6.67527	0.38834	0.143782	8.54539	-0.295276	0.200361	-0.0582844
	R041T	Expression			dig1, dig2				Friend		Rosetta		Top 10%	-9.82471	-3.0785	-0.576261	0.282078	1.22973	3.02531	10.966	12.0697	-0.108876	-0.301458	0.0781954
	R042T	Expression			dig1, dig2 (haploid)				Friend		Rosetta		Top 10%	-8.09492	-0.554623	-0.10168	-0.544065	9.05099	2.98182	0.302299	11.2836	0.0294753	-1.45486	0.0114158
	R043T	Expression			dig2				Friend		Rosetta		Top 10%	-4.98875	0.324126	-0.651511	-0.849115	1.14805	0.688858	5.1264	2.22937	0.0707837	2.35724	-0.288805
	R044T	Expression			dot4				Friend		Rosetta		Top 10%	-5.64088	3.28174	1.4615	0.268072	4.61582	-0.10923	0.396756	2.91684	-2.62133	-0.0428864	-0.153656
	R045T	Expression			eca39				Friend		Rosetta		Top 10%	-1.05352	-0.015749	-0.199048	-0.0936483	2.83988	0.995357	-0.562988	0.932018	-0.133676	-0.481587	0.140978
	R046T	Expression			ecm1 (**3)				Friend		Rosetta		Top 10%	-5.16672	-1.73185	-0.778167	1.17077	0.0628761	16.6327	4.49221	-0.331662	0.262468	2.79619	-2.4361
	R047T	Expression			ecm10				Friend		Rosetta		Top 10%	-6.94279	-2.2333	0.167676	0.135389	0.193489	4.86787	15.1295	0.576658	0.170652	1.06125	-1.27092
	R048T	Expression			ecm18 (**7)				Friend		Rosetta		Top 10%	-0.169956	0.357171	0.935901	0.391459	0.462483	-0.280317	-0.546095	-0.0860771	0.536746	0.0626865	-1.6153
	R049T	Expression			ecm29				Friend		Rosetta		Top 10%	-0.00924601	0.786239	0.849798	-0.4633	0.282337	-0.724446	-1.07978	-0.181125	0.0368005	-0.405693	0.763793
	R050T	Expression			ecm31				Friend		Rosetta		Top 10%	-0.90341	1.91408	0.87239	0.100249	0.660552	-0.232099	-0.605359	-0.618438	-1.13819	3.66387	0.0301154
	R051T	Expression			ecm34				Friend		Rosetta		Top 10%	-3.89855	-3.15465	2.04318	0.506762	0.327693	3.7528	8.68681	-1.03361	-0.227717	3.45701	-2.10165
	R052T	Expression			eft2				Friend		Rosetta		Top 10%	-1.65201	26.2855	-0.233802	-0.885671	0.406873	-0.855444	-3.8627	-1.58888	1.91038	0.99784	-0.320308
	R053T	Expression			erd1				Friend		Rosetta		Top 10%	-13.8304	-3.33592	3.55516	2.05674	11.8182	1.84552	3.66107	3.68643	-2.56739	1.00037	-0.0448746
	R054T	Expression			erg2				Friend		Rosetta		Top 10%	-11.4474	-2.33487	0.114079	6.56926	0.709507	6.3016	1.98328	0.0626688	0.102029	4.5213	1.0164
	R055T	Expression			erg3 (haploid)				Friend		Rosetta		Top 10%	-10.3781	-1.67069	0.501654	3.89989	2.00259	6.73136	2.42252	0.355278	0.0978315	0.5076	0.136168
	R056T	Expression			erg4 (haploid **7)				Friend		Rosetta		Top 10%	-1.84915	-0.526818	0.0383923	3.53505	-0.680985	1.53463	2.67571	0.146377	0.286676	0.715129	-2.08348
	R057T	Expression			erg5				Friend		Rosetta		Top 10%	-6.17568	0.537907	0.465376	1.78131	1.31685	12.9636	0.362635	0.0785588	-0.687369	0.0146933	-1.82356
	R058T	Expression			erg6				Friend		Rosetta		Top 10%	-4.87623	-0.190128	-0.0791732	8.28997	-0.0445309	2.49418	2.04484	-0.0769465	-0.542648	0.196397	0.35405
	R059T	Expression			erp2				Friend		Rosetta		Top 10%	-2.31735	6.05619	-3.31955	-1.37626	2.73101	-1.76161	-0.496918	2.20163	4.04265	1.14358	-0.121683
	R060T	Expression			erp4				Friend		Rosetta		Top 10%	-0.392877	1.70802	0.716193	-0.0127641	1.91054	-0.433279	-1.95433	0.210922	-0.937709	-1.10412	0.819869
	R061T	Expression			far1 (haploid)				Friend		Rosetta		Top 10%	-0.876421	-0.969981	0.118736	0.562196	0.556243	3.00113	0.522212	-0.393457	-0.108322	0.359527	-0.705476
	R062T	Expression			fks1 (haploid)				Friend		Rosetta		Top 10%	-4.04477	-4.04222	8.87528	3.18176	-1.72509	2.66511	4.09186	-0.40558	-1.4213	1.51367	0.0594038
	R063T	Expression			fpr1				Friend		Rosetta		Top 10%	-2.26034	-2.13092	5.06894	2.87612	-1.5761	4.17606	2.4432	-0.688438	-1.41146	1.24532	-0.732159
	R064T	Expression			fre6				Friend		Rosetta		Top 10%	0.0356569	16.69	-2.39468	-0.859793	0.412418	-1.50522	-1.19556	0.42361	-0.16974	-0.649957	-0.529581
	R065T	Expression			fus2				Friend		Rosetta		Top 10%	-4.03452	-0.504255	3.77846	2.00568	1.21663	0.60773	0.409273	-1.61564	-2.07407	9.28196	0.154353
	R066T	Expression			fus3 (haploid)				Friend		Rosetta		Top 10%	-5.89184	0.1819	-0.830917	-1.23683	9.43342	3.16693	0.855804	6.19734	-1.54519	-0.12914	-0.031307
	R067T	Expression			fus3, kss1 (haploid)				Friend		Rosetta		Top 10%	-0.329225	5.94011	-0.593686	-0.400769	2.82669	-0.17161	-0.509636	-0.257632	-0.539849	-1.76484	-0.0458354
	R068T	Expression			gal83				Friend		Rosetta		Top 10%	0.428218	-0.209845	-1.13671	-0.285761	1.00219	-0.36236	0.0679227	0.262896	0.530516	0.088594	-1.23511
	R069T	Expression			gas1				Friend		Rosetta		Top 10%	-15.1625	-2.09292	0.385612	3.17012	3.96713	2.94963	3.76836	4.28828	-0.442839	0.946226	1.56529
	R070T	Expression			gcn4				Friend		Rosetta		Top 10%	-2.65299	-0.222805	0.281967	-1.02108	-1.78816	2.21223	4.51829	-0.913812	1.33591	4.81943	0.0486216
	R071T	Expression			gfd1				Friend		Rosetta		Top 10%	-1.84017	-2.4898	-1.9383	-0.696616	0.399762	0.945246	10.679	0.09527	2.42951	-0.0253474	-0.121017
	R072T	Expression			gln3				Friend		Rosetta		Top 10%	-7.15238	0.744789	0.435143	1.68631	0.0912819	3.36021	2.35254	0.0335136	-0.34845	4.95864	-0.617697
	R073T	Expression			gpa2				Friend		Rosetta		Top 10%	-7.30836	-3.8711	-0.535204	-0.0141457	-0.866459	9.56853	19.244	0.260896	-0.446461	5.63815	-0.00713386
	R074T	Expression			gyp1				Friend		Rosetta		Top 10%	-10.0885	-0.73168	8.74221	4.49056	-0.914297	2.56906	2.1124	0.539356	-0.65799	1.92975	0.27273
	R075T	Expression			hat2				Friend		Rosetta		Top 10%	-5.96671	-2.6348	2.1613	2.53417	0.597681	3.65207	0.31266	0.61927	2.06982	3.31718	-2.13417
	R076T	Expression			hda1				Friend		Rosetta		Top 10%	-20.2261	-1.29278	-0.2765	1.68195	22.7715	4.40429	2.67937	10.5433	-0.329983	-0.172747	-0.354595
	R077T	Expression			hdf1				Friend		Rosetta		Top 10%	-2.66114	-0.162602	0.460387	1.33998	1.11634	0.142892	1.51458	1.45245	-1.549	0.37352	-0.0409288
	R078T	Expression			hes1 (haploid)				Friend		Rosetta		Top 10%	0.439416	1.6748	-0.818859	-1.74652	0.0406322	-0.989527	-0.616621	0.293407	0.340049	0.213112	0.0981962
	R079T	Expression			hir2				Friend		Rosetta		Top 10%	-19.6408	0.123091	3.60436	4.51438	4.82542	4.69913	3.1355	1.67092	-0.803617	1.01536	-0.417807
	R080T	Expression			his1				Friend		Rosetta		Top 10%	-2.77761	-1.8649	-0.344483	0.256575	1.46475	7.11505	3.4545	0.0648065	-0.118407	0.262446	-1.22934
	R081T	Expression			hmg1(haploid)				Friend		Rosetta		Top 10%	-8.27833	2.27548	4.81724	1.51118	5.82438	2.75761	-1.0858	0.993186	-1.18582	-0.674982	-0.569586
	R082T	Expression			hog1 (haploid)				Friend		Rosetta		Top 10%	-6.85172	-0.634225	3.45562	0.165007	5.37857	0.370111	0.303325	6.91107	-1.83771	-0.913773	0.87518
	R083T	Expression			hpa3				Friend		Rosetta		Top 10%	-0.028762	1.07669	-1.84443	0.267767	0.306952	0.694666	-0.0900505	0.354492	-0.58245	-0.686777	-0.0806706
	R084T	Expression			hpt1				Friend		Rosetta		Top 10%	-6.56275	-1.44969	1.6647	1.04768	-0.215315	2.70288	1.792	2.92013	-1.20727	7.71848	-0.00226797
	R085T	Expression			hst3				Friend		Rosetta		Top 10%	-9.4961	-2.93867	-0.918878	0.39829	2.88483	4.77635	20.6397	4.27188	0.09553	-0.30636	-2.31705
	R086T	Expression			imp2				Friend		Rosetta		Top 10%	-14.9678	-2.35083	-0.612716	4.28049	0.696509	15.5907	4.0702	8.30404	0.0200322	-0.171205	-0.0834655
	R087T	Expression			imp2' (**12)				Friend		Rosetta		Top 10%	-6.31187	-0.602498	6.56772	1.31266	0.787293	0.298425	0.0783615	1.44767	-0.18549	0.206933	0.938434
	R088T	Expression			isw1				Friend		Rosetta		Top 10%	-15.9177	-4.65738	-1.18259	-0.0870008	17.9561	1.82768	12.0317	7.97223	0.697459	2.25599	-1.38853
	R089T	Expression			isw1, isw2				Friend		Rosetta		Top 10%	-21.8857	-5.02274	-3.90893	2.00814	29.2006	10.0814	9.40741	9.58708	-0.202485	-0.304398	-0.713909
	R090T	Expression			isw2				Friend		Rosetta		Top 10%	-8.26847	-0.188801	-0.245212	3.6273	0.0223561	4.23286	4.87931	0.268634	0.85479	0.982241	-0.332201
	R091T	Expression			jnm1				Friend		Rosetta		Top 10%	-9.95938	-1.82276	1.51335	4.42802	-0.291701	4.59549	3.05455	3.65263	0.0432341	0.748131	-0.0579335
	R092T	Expression			kim4				Friend		Rosetta		Top 10%	-20.1062	-3.13177	-3.33799	-0.200707	1.98246	16.2982	27.6857	3.88651	2.27784	-0.046844	-0.161083
	R093T	Expression			kin3				Friend		Rosetta		Top 10%	-8.83864	-3.6121	1.36705	1.81516	0.11446	2.10098	10.679	3.05626	-0.652142	0.76979	0.182346
	R094T	Expression			kre1				Friend		Rosetta		Top 10%	-9.75531	-1.78592	6.51469	0.920623	-0.490582	1.66739	9.18221	1.67092	-2.27564	4.69074	0.0981962
	R095T	Expression			kss1 (haploid)				Friend		Rosetta		Top 10%	-3.60991	20.0658	1.1947	0.813132	0.278238	-0.418816	0.0438388	-0.938823	-1.11048	-0.130075	-0.495333
	R096T	Expression			mac1				Friend		Rosetta		Top 10%	-6.83701	1.34084	2.80805	1.44856	3.26538	0.842327	0.0421754	0.477987	-1.22882	0.944906	-0.165227
	R097T	Expression			mad2				Friend		Rosetta		Top 10%	-2.63254	-0.321695	2.31817	-0.172841	0.973621	1.39644	0.413271	0.975482	-1.39495	1.00008	-0.0589624
	R098T	Expression			mak10				Friend		Rosetta		Top 10%	-7.14467	-2.57108	0.859909	2.62665	0.944119	5.53947	4.78876	1.4103	-0.698877	-0.402176	0.0135954
	R099T	Expression			mbp1				Friend		Rosetta		Top 10%	0.0741742	0.495478	0.00592716	-0.369214	-0.399373	-0.320994	-0.179893	-0.0526615	-0.167811	0.587321	0.537227
	R100T	Expression			med2 (haploid)				Friend		Rosetta		Top 10%	-7.52917	-4.3707	3.69702	1.45886	23.7003	0.851461	-0.338475	3.53619	-0.438777	-0.6932	-0.890894
	R101T	Expression			mnn1				Friend		Rosetta		Top 10%	-6.28067	-2.58115	-0.263901	-0.197043	1.01676	1.35866	8.81121	2.90327	0.405091	1.85315	-0.00550103
	R102T	Expression			mrpl33				Friend		Rosetta		Top 10%	-7.24227	-3.09914	-0.254284	1.49009	-0.050354	7.65139	11.4044	0.802831	0.544057	0.191511	-0.581316
	R103T	Expression			mrt4				Friend		Rosetta		Top 10%	-4.388	7.69726	-3.33058	0.275399	2.66856	1.54549	0.290133	1.16535	-3.54419	0.335235	1.19319
	R104T	Expression			msu1				Friend		Rosetta		Top 10%	-14.8115	-1.89693	-2.28615	0.828161	-0.146168	16.833	20.5056	1.31664	2.51456	-0.496975	-0.0871863
	R105T	Expression			npr2				Friend		Rosetta		Top 10%	-17.0618	12.7585	3.09994	1.55293	2.65412	2.00524	0.225557	1.35685	-1.00557	0.977559	-0.557958
	R106T	Expression			nrf1				Friend		Rosetta		Top 10%	-1.34302	-0.280865	9.57668	1.28236	-1.47718	0.751322	-0.063771	-0.655715	-1.82207	1.25324	0.0781954
	R107T	Expression			nta1				Friend		Rosetta		Top 10%	-1.14553	-1.07431	4.10676	0.0743935	0.261663	2.01048	-0.31697	0.379376	-1.39037	0.976464	-0.336672
	R108T	Expression			ost3				Friend		Rosetta		Top 10%	-2.45516	-3.06907	0.450967	0.974173	2.06631	0.328342	2.66815	0.0219822	-0.637689	0.396533	0.982228
	R109T	Expression			pac2				Friend		Rosetta		Top 10%	-7.97768	-2.02629	0.146534	0.727432	-0.188337	1.25926	8.1687	4.82562	1.05377	0.206851	0.267997
	R110T	Expression			pau2				Friend		Rosetta		Top 10%	-2.84029	3.36228	-0.371194	-0.234454	4.371	0.0976818	0.784753	0.471465	-0.460016	0.245525	-0.757798
	R111T	Expression			pch1				Friend		Rosetta		Top 10%	-2.64638	0.36639	-0.172118	0.238014	3.11399	0.748559	-0.0702172	3.9544	-1.07429	-0.116025	-0.0789813
	R112T	Expression			pcl6				Friend		Rosetta		Top 10%	-0.308592	-0.500503	-0.591042	0.134979	0.084203	1.08761	0.321029	0.00777379	-0.190193	-0.0204857	0.611142
	R113T	Expression			pep12				Friend		Rosetta		Top 10%	-14.4274	-1.01865	1.75839	1.96796	-0.0300879	14.8511	8.20744	0.597317	-0.58808	0.513045	-0.0128663
	R114T	Expression			pet111				Friend		Rosetta		Top 10%	-11.6671	-0.0309352	0.137554	1.08212	0.0262211	14.1193	1.45269	1.1932	0.214717	0.748131	0.362133
	R115T	Expression			pet117				Friend		Rosetta		Top 10%	-10.3391	-0.326872	-1.05339	1.0879	0.668976	3.56473	13.6617	6.40572	0.539965	-1.16017	-1.02205
	R116T	Expression			pet127				Friend		Rosetta		Top 10%	-4.37808	-1.65828	-0.158065	0.144684	-0.205973	10.4625	3.73168	0.250909	0.304243	0.851663	-0.345008
	R117T	Expression			pex12				Friend		Rosetta		Top 10%	-9.28314	0.290785	3.87451	3.68549	0.189568	0.778317	0.679549	0.680421	-0.0208765	1.00227	0.491729
	R118T	Expression			pfd2 (**14)				Friend		Rosetta		Top 10%	-3.30319	-0.435779	-1.06991	0.562405	1.12655	6.89754	7.10818	-0.845169	0.108921	1.25054	-3.40764
	R119T	Expression			phd1 (haploid)				Friend		Rosetta		Top 10%	-0.912972	1.12912	-2.14954	-0.265732	0.80576	-0.0684643	0.0952695	-0.0525538	1.28295	1.96051	0.0311283
	R120T	Expression			ppr1				Friend		Rosetta		Top 10%	-3.97125	4.82502	0.280926	-0.0206704	1.74681	-0.769995	0.486558	1.54218	0.182643	-0.0492659	-0.258281
	R121T	Expression			prb1				Friend		Rosetta		Top 10%	-1.57076	-1.10508	-0.482725	-1.56743	1.98246	3.79976	0.385058	1.33722	-0.438777	0.182517	0.563774
	R122T	Expression			qcr2 (haploid)				Friend		Rosetta		Top 10%	-11.4644	-1.67604	-0.274079	1.9457	6.45215	10.9014	1.19021	0.477396	-0.717184	0.504904	1.56145
	R123T	Expression			rad27				Friend		Rosetta		Top 10%	-12.0292	25.2335	0.964631	1.07259	1.6162	2.25532	-0.527258	2.66428	-5.33277	-0.0361291	-0.061879
	R124T	Expression			rad57				Friend		Rosetta		Top 10%	-15.2561	-3.73609	0.623296	4.28049	-0.0650649	5.11235	12.8539	4.2323	0.183078	2.58753	-0.361715
	R125T	Expression			rad6 (haploid)				Friend		Rosetta		Top 10%	-4.14685	-0.478954	4.47501	0.149265	13.0653	1.47619	-0.266686	0.114825	-1.67779	-0.930053	-0.372557
	R126T	Expression			ras1				Friend		Rosetta		Top 10%	-1.54528	-1.91828	-0.0284655	-0.412769	0.668976	0.736306	1.60883	0.495952	0.29945	1.26644	0.251021
	R127T	Expression			ras1 (haploid)				Friend		Rosetta		Top 10%	-0.464134	0.50231	-0.349786	-0.472208	-0.531499	1.45195	1.13493	-0.869969	-0.439106	0.426984	0.747857
	R128T	Expression			ras2 (haploid)				Friend		Rosetta		Top 10%	-10.5292	-0.393882	7.58336	1.05622	2.26356	0.0302645	2.73286	1.82537	-0.206239	3.06699	-0.719599
	R129T	Expression			rgt1				Friend		Rosetta		Top 10%	-7.07228	-2.67781	-0.773259	0.272141	1.44985	3.19053	14.6285	0.93284	0.27902	2.23412	-1.05061
	R130T	Expression			rip1				Friend		Rosetta		Top 10%	-7.04574	-0.03558	-1.18259	1.50809	5.1003	6.43216	0.0647001	0.383235	-0.836982	0.5311	1.63381
	R131T	Expression			rml2 (**13)				Friend		Rosetta		Top 10%	-7.72288	0.690763	-3.0717	-0.208069	-0.440839	12.5113	11.6971	0.472009	0.647812	0.176606	-0.610913
	R132T	Expression			rnh1				Friend		Rosetta		Top 10%	-1.22996	-0.619372	1.11586	1.77118	0.360566	0.19162	0.519916	0.160851	-1.01341	0.525636	-0.0669179
	R133T	Expression			rnr1 (haploid **9)				Friend		Rosetta		Top 10%	-11.5627	-2.33894	0.278844	6.04387	0.836806	12.4764	4.14268	0.805208	-0.309365	0.207418	-0.0706228
	R134T	Expression			rpd3 (haploid)				Friend		Rosetta		Top 10%	-1.90248	-0.693711	0.487144	1.30646	-0.00976223	5.27036	3.5203	-0.524531	-0.695194	0.553432	-2.30299
	R135T	Expression			rpl12a				Friend		Rosetta		Top 10%	-1.13035	24.3205	-3.36795	-0.294849	-0.722721	0.588136	0.0511877	-0.0926729	-1.8592	0.350042	-0.149862
	R136T	Expression			rpl20a				Friend		Rosetta		Top 10%	-6.21442	0.0380335	0.34416	0.258882	0.898137	3.71405	1.16144	2.23217	0.0824553	0.508605	-0.368003
	R137T	Expression			rpl27a (**4)				Friend		Rosetta		Top 10%	-0.757181	26.4142	-1.7785	0.869254	0.176727	-0.031968	-1.26725	0.0103736	-2.6067	0.192813	-2.01531
	R138T	Expression			rpl34a (**9)				Friend		Rosetta		Top 10%	0.0175961	8.01274	-0.739651	0.294846	0.136862	-0.0293309	-0.00130319	-0.39116	-1.39495	0.361381	-3.09388
	R139T	Expression			rpl6b				Friend		Rosetta		Top 10%	-3.64423	9.1868	0.875183	1.06195	0.201026	-0.00696837	-0.200712	0.528766	-1.87761	0.638777	-0.121041
	R140T	Expression			rpl8a				Friend		Rosetta		Top 10%	-4.33667	63.3476	-1.81308	-0.444611	0.00424404	-0.393964	-0.340628	-0.289255	-2.64149	0.181344	-0.00355046
	R141T	Expression			rps24a (**9)				Friend		Rosetta		Top 10%	-0.991197	19.658	-3.69881	-1.54009	1.85397	-0.204464	-1.4723	-0.419979	0.659882	1.50766	-1.0414
	R142T	Expression			rps24a (haploid)				Friend		Rosetta		Top 10%	-0.56691	1.6021	-1.46757	-0.927933	4.63629	0.678968	-1.50989	3.7402	-2.14446	-0.169009	-0.0877524
	R143T	Expression			rps27b (**11)				Friend		Rosetta		Top 10%	-22.0596	6.99488	3.00364	-0.00638055	7.04686	0.0146903	-2.0868	-0.0233436	-1.63658	-0.0486369	39.5162
	R144T	Expression			rrp6				Friend		Rosetta		Top 10%	-6.68105	-0.863664	-0.301595	0.677481	10.8875	0.238697	0.270686	4.16731	-0.234145	0.513045	0.554844
	R145T	Expression			rtg1				Friend		Rosetta		Top 10%	-14.503	-4.98503	-2.97544	1.09085	-0.635939	12.398	36.5657	0.527251	2.38424	2.28112	-0.557917
	R146T	Expression			rts1				Friend		Rosetta		Top 10%	-7.93793	-2.10316	1.0795	1.95928	0.152304	4.78519	6.20512	-0.092557	-0.218825	6.96595	-0.599028
	R147T	Expression			rvs161 (haploid)				Friend		Rosetta		Top 10%	-2.40557	-3.48152	1.59357	1.04798	0.532406	5.51471	1.56935	-2.18077	-0.867588	2.62388	0.0673793
	R148T	Expression			sap1				Friend		Rosetta		Top 10%	-0.313023	-2.95479	-0.92971	-0.194347	-0.269289	0.694498	2.90357	0.134892	1.75271	-0.484547	0.438108
	R149T	Expression			sap18				Friend		Rosetta		Top 10%	-10.0041	-0.45595	5.37595	4.15015	-0.0184147	0.321589	4.72708	1.05577	0.753931	0.219446	-0.407203
	R150T	Expression			sap30				Friend		Rosetta		Top 10%	-2.18363	-0.814376	0.113005	0.72506	-0.24068	3.29196	5.21371	-0.0824712	-1.60728	0.0766175	0.256109
	R151T	Expression			CMD1 (tet promoter)				Friend		Rosetta		Top 10%	-9.8241	-2.85195	0.507237	1.23882	0.170963	8.93737	7.02068	2.6665	0.401076	0.0589327	-0.470143
	R152T	Expression			sbh2				Friend		Rosetta		Top 10%	-4.02215	-1.07564	0.833191	1.61554	0.882442	1.12037	1.71869	1.23225	-0.175878	1.04602	-0.525042
	R153T	Expression			sbp1				Friend		Rosetta		Top 10%	-28.3931	-3.33258	-0.43723	4.06847	-1.86925	24.1739	41.722	0.401464	1.05377	4.65412	-0.688177
	R154T	Expression			scs7				Friend		Rosetta		Top 10%	-3.63221	-0.227077	3.42676	2.16582	-0.243302	2.96583	0.616191	0.214101	-1.30071	0.394105	-0.0972429
	R155T	Expression			sgs1				Friend		Rosetta		Top 10%	-15.6944	-0.526818	5.41439	5.59082	0.0736867	5.13709	4.41223	0.48341	-0.219243	2.20412	-0.161492
	R156T	Expression			sgt2				Friend		Rosetta		Top 10%	-0.744957	-0.996133	-0.28669	0.540995	-0.360312	3.50039	4.10149	0.352427	-1.04127	-0.679586	-0.462291
	R157T	Expression			she4				Friend		Rosetta		Top 10%	-21.705	-3.69054	-0.0853895	3.96841	1.80257	15.1913	15.4628	0.645122	0.111299	6.36869	-0.719599
	R158T	Expression			sin3				Friend		Rosetta		Top 10%	-11.5925	0.690763	2.04464	0.507335	1.33577	4.06803	-0.167956	1.11708	-0.579123	-0.173798	6.65339
	R159T	Expression			sir1				Friend		Rosetta		Top 10%	-0.558682	-0.559101	4.37121	1.38204	-0.871017	-0.131711	0.608154	-0.335745	-0.772434	1.99072	-0.790546
	R160T	Expression			sir2				Friend		Rosetta		Top 10%	-8.73654	-1.55291	2.52559	5.45367	4.19668	1.31519	0.177228	0.881478	0.355595	0.786184	-0.293611
	R161T	Expression			sir3				Friend		Rosetta		Top 10%	-5.06588	-1.22391	2.6834	3.66479	0.912674	0.916184	0.545196	0.278247	-0.10151	1.26819	-0.0547083
	R162T	Expression			sir4				Friend		Rosetta		Top 10%	-5.14704	8.02776	2.22629	0.433536	0.645563	0.529177	-0.386445	-0.14646	-0.389447	0.212501	0.0235442
	R163T	Expression			sod1 (haploid)				Friend		Rosetta		Top 10%	-11.4515	16.5702	17.0174	2.08642	0.294301	0.53059	-0.891439	-2.32848	-1.55529	3.16257	-0.984616
	R164T	Expression			spf1				Friend		Rosetta		Top 10%	-7.19069	-4.7544	1.64335	0.902072	2.66408	2.01265	3.29644	5.11287	-1.19731	0.757329	0.163235
	R165T	Expression			ssn6 (haploid)				Friend		Rosetta		Top 10%	-17.3575	-0.479416	-2.33408	-0.918506	33.3784	4.7076	5.51378	10.4622	-0.874581	-1.19356	-0.0842349
	R166T	Expression			sst2 (haploid)				Friend		Rosetta		Top 10%	-12.0526	-1.95986	-0.0372698	2.6901	13.0068	1.23584	0.633523	7.38562	0.439242	-0.916117	0.364331
	R167T	Expression			stb4				Friend		Rosetta		Top 10%	-4.69147	-0.399428	10.8616	1.69975	-0.980031	0.280399	1.46938	0.626877	-0.0480741	0.839689	-0.900566
	R168T	Expression			ste11 (haploid)				Friend		Rosetta		Top 10%	-3.84805	-1.43026	0.206727	0.240607	3.6435	2.08705	1.64553	0.397705	-0.290855	0.782626	-0.0560451
	R169T	Expression			ste12 (haploid)				Friend		Rosetta		Top 10%	-5.13	2.61676	0.107525	-0.177442	0.696135	1.77677	3.55628	-0.186245	0.107773	0.538834	-0.549729
	R170T	Expression			ste18 (haploid)				Friend		Rosetta		Top 10%	-0.562248	2.86748	-1.41782	-0.718579	0.954387	0.097062	-0.429514	-0.179844	0.992365	-0.471434	0.463523
	R171T	Expression			ste2 (haploid)				Friend		Rosetta		Top 10%	-6.53986	-1.30933	9.88431	0.0882961	1.52989	2.47907	0.631346	1.3701	-2.35353	0.353151	0.347898
	R172T	Expression			ste20 (**11)				Friend		Rosetta		Top 10%	-15.9296	1.05598	13.4894	1.51118	-0.648546	0.617797	-0.219345	-0.26628	-2.59206	0.74265	26.0661
	R173T	Expression			ste24 (haploid)				Friend		Rosetta		Top 10%	-8.05698	-2.56057	10.0107	3.23478	0.59357	2.22465	-0.00592534	0.802831	0.416859	1.53969	-0.455442
	R174T	Expression			ste4 (haploid)				Friend		Rosetta		Top 10%	-1.13413	0.450108	-0.173647	0.729314	6.103	0.381128	-0.527092	-0.399406	-1.81161	-0.147372	0.48051
	R175T	Expression			ste5 (haploid)				Friend		Rosetta		Top 10%	-6.59914	-2.55833	-0.59732	2.52593	0.159364	5.79822	6.3674	0.172367	0.70655	1.95233	-0.22825
	R176T	Expression			ste7 (haploid)				Friend		Rosetta		Top 10%	-1.92872	4.30631	-0.291639	0.690873	-0.0936826	0.454435	0.879623	-0.296304	-0.576938	-0.481263	0.568876
	R177T	Expression			swi4				Friend		Rosetta		Top 10%	-12.0888	-0.538789	2.52675	5.54103	3.24357	2.89116	0.273932	3.16547	-0.13517	0.176316	-0.0875565
	R178T	Expression			swi5				Friend		Rosetta		Top 10%	-6.89737	0.000408901	1.42827	4.21238	-1.39261	1.95242	1.20289	3.14683	0.0751546	0.229085	0.11867
	R179T	Expression			swi6 (haploid)				Friend		Rosetta		Top 10%	-19.2702	-1.53899	0.171421	3.58411	9.91303	11.9989	5.42816	0.745797	-2.94275	2.23307	0.331364
	R180T	Expression			tec1 (haploid)				Friend		Rosetta		Top 10%	-4.7884	-2.88818	-2.52855	-0.172229	0.663686	9.02729	22.4743	1.14321	-0.306011	0.19175	-2.53193
	R181T	Expression			tom6				Friend		Rosetta		Top 10%	-3.96648	-0.327988	0.0289784	0.892565	0.681863	7.5855	0.915958	-0.396861	-0.209695	1.22952	-0.232747
	R182T	Expression			top1 (haploid)				Friend		Rosetta		Top 10%	-4.20122	15.4249	-0.471243	-0.433809	4.27635	0.473803	-0.431408	0.795073	-1.84596	-0.0424549	-0.244098
	R183T	Expression			top3 (haploid)				Friend		Rosetta		Top 10%	-11.843	-0.863264	1.19608	0.310518	14.3098	4.05403	-0.110816	3.75218	-0.272175	0.0848471	0.187449
	R184T	Expression			tup1 (haploid)				Friend		Rosetta		Top 10%	-31.1493	-1.75909	-4.03094	-1.11815	51.7524	11.9054	10.6118	16.5168	-0.732216	-0.313702	-0.74652
	R185T	Expression			ubp8				Friend		Rosetta		Top 10%	-9.0297	-0.044536	-0.0900041	0.133459	5.5032	0.750217	1.45645	10.2673	-0.735425	0.609027	0.0638248
	R186T	Expression			ubr1				Friend		Rosetta		Top 10%	-15.472	-0.285342	2.37718	3.61049	0.261663	5.62367	0.646413	5.56297	0.115223	2.24828	0.00418274
	R187T	Expression			ubr2				Friend		Rosetta		Top 10%	-1.0288	22.1492	0.565502	-0.287236	-0.103447	-0.25693	-2.49211	2.12788	-1.58197	-2.52559	-0.696898
	R188T	Expression			utr4				Friend		Rosetta		Top 10%	-0.795279	-3.15355	-0.90325	-0.597489	0.230532	0.156643	6.53508	0.34736	1.33216	1.49788	-0.610913
	R189T	Expression			vac8				Friend		Rosetta		Top 10%	-26.3026	-2.98713	-0.13217	3.16147	-1.24425	24.7145	33.3774	-0.113469	-0.066118	9.93275	-0.0918464
	R190T	Expression			vma8				Friend		Rosetta		Top 10%	-15.2354	0.230813	0.19582	2.34222	6.80113	11.145	0.927924	2.34734	-2.60673	0.205844	0.360394
	R191T	Expression			vps21				Friend		Rosetta		Top 10%	-3.22377	0.903969	5.97478	3.28348	-1.46959	3.62282	-0.0536483	-2.09236	-1.58828	4.07701	-0.701939
	R192T	Expression			vps8				Friend		Rosetta		Top 10%	-9.70347	-5.02521	-1.00664	0.400875	-0.527327	8.59526	14.2792	0.262951	6.19294	2.64413	-0.338141
	R193T	Expression			whi2				Friend		Rosetta		Top 10%	0.147115	-1.80582	-2.92917	-0.134535	0.768296	-0.310548	-0.355578	-0.228995	4.44704	3.28341	-0.094692
	R194T	Expression			yaf1				Friend		Rosetta		Top 10%	-4.34977	-0.526225	-0.482725	0.260056	2.72411	0.709742	1.20259	2.03785	1.56249	0.182517	-0.161083
	R195T	Expression			yal004w				Friend		Rosetta		Top 10%	-1.2687	-0.785256	0.51204	-0.0988956	0.156828	-0.755551	0.501602	0.958562	1.79885	-0.0446465	0.707909
	R196T	Expression			yap1				Friend		Rosetta		Top 10%	-9.14702	-0.25934	-0.123941	0.385366	0.758903	3.73614	4.34707	6.23517	0.0117354	-0.0452208	0.0551562
	R197T	Expression			yap3				Friend		Rosetta		Top 10%	-8.10569	-0.574007	0.254056	0.0656275	1.29354	0.982204	11.1605	0.521103	2.23296	0.515534	-1.04676
	R198T	Expression			yap7				Friend		Rosetta		Top 10%	-5.568	-4.35889	4.03703	3.55512	1.56637	1.96562	1.04918	0.787362	-0.562484	2.21588	-0.466342
	R199T	Expression			yar014c				Friend		Rosetta		Top 10%	-10.8204	-2.636	0.0363727	0.0832323	1.70231	2.46895	5.18547	5.51003	0.680033	0.751845	1.05608
	R200T	Expression			yar030c				Friend		Rosetta		Top 10%	-1.86755	0.588112	2.3397	0.856034	-1.29684	0.724055	0.759707	-0.167919	-0.85604	1.52878	-0.066234
	R201T	Expression			yea4				Friend		Rosetta		Top 10%	-7.22584	5.94929	1.42754	0.666027	0.443417	1.52315	-0.343904	0.142823	0.0200322	0.328851	0.433544
	R202T	Expression			yel001c				Friend		Rosetta		Top 10%	0.0188818	-1.0935	-1.58712	-0.918653	3.97681	-0.383493	-0.011224	1.59892	0.294909	-0.311459	0.00905708
	R203T	Expression			yel008w				Friend		Rosetta		Top 10%	0.126854	-0.102526	0.0612654	-0.415918	-0.782562	0.90755	2.29517	0.00386818	-0.675032	-0.671347	-0.563744
	R204T	Expression			yel010w				Friend		Rosetta		Top 10%	-5.64795	0.445649	3.1815	2.1078	0.322941	1.37256	-0.0228363	0.0934503	-0.39293	0.90707	0.411868
	R205T	Expression			yel020c				Friend		Rosetta		Top 10%	-5.79486	-0.0951733	0.238794	0.389973	10.3898	-0.251103	2.4126	5.29306	-0.700028	-1.076	-0.573341
	R206T	Expression			yel028w				Friend		Rosetta		Top 10%	0.44276	0.0286279	0.055328	0.140915	0.753557	-0.892073	-0.943486	0.246188	-2.16131	0.0021717	0.739577
	R207T	Expression			yel033w				Friend		Rosetta		Top 10%	-2.34325	26.8498	-2.44062	-0.255327	-0.123155	-0.00462467	-0.487655	0.0158095	-0.175878	0.0940252	0.109048
	R208T	Expression			yel044w				Friend		Rosetta		Top 10%	-22.717	2.79849	-1.10338	0.391912	14.3537	7.42516	5.77826	6.66847	-1.88152	1.81711	-1.63062
	R209T	Expression			yel047c				Friend		Rosetta		Top 10%	0.231392	-2.47856	1.02474	0.928621	-0.899344	-0.687798	0.576587	0.552871	-0.645739	0.560413	-0.0402507
	R210T	Expression			yel059w				Friend		Rosetta		Top 10%	-3.56569	12.8652	0.316685	-0.797948	-0.308081	-0.0981407	0.23039	4.00078	0.414766	-0.415048	-1.65141
	R211T	Expression			yel067c				Friend		Rosetta		Top 10%	-0.579552	-3.43278	-0.488493	0.255654	0.334023	-0.120819	0.0421754	5.01596	0.393487	0.710336	0.222586
	R212T	Expression			yer002w				Friend		Rosetta		Top 10%	-4.44441	12.8519	-1.23409	-0.0991416	3.28704	0.986946	0.108819	0.14915	-0.125727	-0.496294	-0.481693
	R213T	Expression			yer024w				Friend		Rosetta		Top 10%	-0.230703	5.84228	-1.45993	-0.00942813	4.77396	-0.154337	-1.43024	-0.0876582	-1.63955	-0.131706	-0.333777
	R214T	Expression			yer030w				Friend		Rosetta		Top 10%	-0.394885	6.19462	-0.433314	-0.439479	1.29412	-0.00101145	-0.687457	0.588078	-1.93652	-0.150958	-0.26532
	R215T	Expression			yer033c				Friend		Rosetta		Top 10%	-3.16062	7.50154	-0.205694	-0.00195283	0.693738	0.077734	-0.0924283	0.87453	0.146628	-0.574419	0.111628
	R216T	Expression			yer034w				Friend		Rosetta		Top 10%	-1.02781	-0.484912	3.24156	0.720444	0.029775	1.43133	1.11337	0.0848316	-3.81591	0.0749529	-0.321851
	R217T	Expression			yer041w				Friend		Rosetta		Top 10%	-3.42472	0.560738	2.06969	0.777532	0.0593937	0.698817	-0.357222	-0.600598	1.98638	1.644	-0.186471
	R218T	Expression			yer044c (haploid)				Friend		Rosetta		Top 10%	-16.8005	-2.68928	0.0117908	9.34918	4.29356	7.98183	3.74478	1.28099	-0.230353	1.48792	0.225597
	R219T	Expression			yer050c				Friend		Rosetta		Top 10%	-23.9008	-3.44393	-2.79669	1.67734	4.52116	26.6059	19.093	1.11708	3.09316	-0.0512568	-1.07052
	R220T	Expression			yer066c-a				Friend		Rosetta		Top 10%	-2.46952	-1.77207	0.465182	0.32575	1.70326	4.73911	1.33774	0.421391	-1.13957	-0.139219	-0.114665
	R221T	Expression			yer067c-a				Friend		Rosetta		Top 10%	-2.96685	3.66983	0.975277	-0.000818656	2.07118	-0.171107	-0.132348	1.1932	-0.408422	-0.470489	-0.0579335
	R222T	Expression			yer071c				Friend		Rosetta		Top 10%	-2.69542	-1.418	1.98437	-0.0502325	3.14039	0.231301	-0.59552	3.05047	-0.776044	0.586857	0.82004
	R223T	Expression			yer083c				Friend		Rosetta		Top 10%	-18.6504	-2.84446	1.08977	8.74038	4.59563	5.91848	1.77772	8.37326	-0.317868	-0.166036	0.232404
	R224T	Expression			yer084w				Friend		Rosetta		Top 10%	-3.12401	-1.3561	6.02926	1.71921	0.389668	-0.299169	0.276317	1.52051	-0.137112	1.22966	-0.473182
	R225T	Expression			yer085c				Friend		Rosetta		Top 10%	-3.42234	1.6349	1.5259	0.291729	1.85824	0.200189	-0.209696	-0.0689633	-0.290266	0.54167	0.262794
	R226T	Expression			2-deoxy-D-glucose				Friend		Rosetta		Top 10%	-7.82993	0.242046	8.83977	3.16645	-0.326705	0.701431	0.487259	1.32691	-1.22882	1.50617	0.0561022
	R227T	Expression			AUR1 (tet promoter)				Friend		Rosetta		Top 10%	-9.00869	9.08018	-0.268739	1.45886	1.98246	4.11522	0.494404	1.13579	-1.42055	-0.168618	-0.356672
	R228T	Expression			Calcofluor white				Friend		Rosetta		Top 10%	-2.00125	-0.61245	-3.90095	-2.05101	18.6651	0.61475	0.528035	4.40696	-1.38583	-0.302324	0.158343
	R229T	Expression			CDC42 (tet promoter)				Friend		Rosetta		Top 10%	-10.386	-4.71373	10.9411	9.29389	1.1766	5.13976	5.82186	-1.4196	-2.92672	2.59946	-0.890894
	R230T	Expression			Cycloheximide				Friend		Rosetta		Top 10%	0.108902	17.8424	-1.15349	-0.405206	-1.22834	-2.4228	-3.54899	-0.365839	1.4474	-0.0285386	0.193775
	R231T	Expression			Doxycycline				Friend		Rosetta		Top 10%	-19.0107	-2.18491	-0.773929	3.22751	2.87357	24.2341	9.69346	0.745797	0.0247489	-0.161841	0.062105
	R232T	Expression			ERG11 (tet promoter)				Friend		Rosetta		Top 10%	-17.8724	-1.6484	-0.0892831	8.77486	10.9038	11.5887	2.00451	0.638195	-1.61828	0.0629198	0.866357
	R233T	Expression			FKS1 (tet promoter)				Friend		Rosetta		Top 10%	-7.05348	-3.07741	6.35573	9.47538	-0.942275	7.724	4.88193	-0.988455	-3.18283	1.25397	-0.140629
	R234T	Expression			FR901,228				Friend		Rosetta		Top 10%	-2.89278	-0.178876	0.13445	0.785468	0.253882	4.26048	3.43674	-0.211819	-0.509487	-0.0235388	-0.447632
	R235T	Expression			Glucosamine				Friend		Rosetta		Top 10%	-2.25569	-2.99451	13.2393	3.87019	-1.26485	0.411658	-0.0362926	1.45366	-2.69545	0.0426065	0.415135
	R236T	Expression			HMG2 (tet promoter)				Friend		Rosetta		Top 10%	-12.7398	-0.848304	3.83125	5.57388	5.02501	6.60623	0.35875	0.0348683	-2.13066	0.711684	0.694129
	R237T	Expression			HU				Friend		Rosetta		Top 10%	-18.8305	-3.52779	1.77068	3.56583	11.5641	13.0908	4.05132	0.904007	-2.64231	0.517069	0.22568
	R238T	Expression			IDI1 (tet promoter)				Friend		Rosetta		Top 10%	-14.0674	-6.55497	-0.846743	0.554957	-2.11715	14.7372	31.7621	0.273893	5.82681	5.79636	-2.53147
	R239T	Expression			Itraconazole				Friend		Rosetta		Top 10%	-14.1447	-4.70173	1.4517	5.16677	6.51827	9.45302	1.98923	0.363203	-0.123431	0.336216	0.33346
	R240T	Expression			KAR2 (tet promoter)				Friend		Rosetta		Top 10%	-5.82235	-3.44393	5.74336	3.14957	0.831942	13.0885	1.73539	-0.69405	-2.12296	0.705044	-1.44207
	R241T	Expression			Lovastatin				Friend		Rosetta		Top 10%	-14.5136	-2.19285	1.19249	5.09929	7.86263	12.9112	0.699677	0.564839	-0.892556	0.501629	-0.0147447
	R242T	Expression			MMS				Friend		Rosetta		Top 10%	-12.6543	-1.01862	-0.521636	0.523355	12.8528	13.6346	5.3742	1.27234	-1.43118	-1.18521	-0.157958
	R243T	Expression			Nikkomycin Z				Friend		Rosetta		Top 10%	-0.28634	-0.356176	-1.3209	0.192602	4.82542	1.28232	-0.0440133	0.187899	-2.02028	1.29162	-0.984616
	R244T	Expression			PMA1 (tet promoter)				Friend		Rosetta		Top 10%	-16.7716	-0.520269	-2.76541	1.46921	14.3858	6.31385	5.12104	7.84816	-0.214614	-0.166036	-0.248656
	R245T	Expression			RHO1 (tet promoter)				Friend		Rosetta		Top 10%	-1.7568	-2.85506	5.80187	1.45886	-1.7242	3.49724	2.43093	-0.536741	-0.866896	1.21719	-0.738627
	R246T	Expression			Terbinafine				Friend		Rosetta		Top 10%	-12.5838	-0.02737	3.53998	4.87026	7.59444	3.35124	0.00817785	0.527251	-0.403414	0.54167	-0.433837
	R247T	Expression			Tunicamycin				Friend		Rosetta		Top 10%	-14.2469	-1.89693	1.82218	9.82659	5.62143	3.45482	1.1801	0.138908	-0.449012	0.705044	0.991605
	R248T	Expression			YEF3 (tet promoter)				Friend		Rosetta		Top 10%	2.33805	3.17581	1.78521	0.439549	-1.62818	-2.15724	-3.7978	-1.5623	-2.53821	0.0846044	0.283333
	R249T	Expression			yhl013c				Friend		Rosetta		Top 10%	-7.72001	0.0842548	-2.08185	0.126114	-0.328543	5.68564	10.0694	0.129571	0.978774	4.30101	-0.264136
	R250T	Expression			yhl029c				Friend		Rosetta		Top 10%	-7.5696	1.41817	-0.561261	1.51664	2.58863	0.284124	0.793804	6.11207	-0.195822	0.19916	0.0805388
	R251T	Expression			yhl042w				Friend		Rosetta		Top 10%	-0.759456	2.66812	0.278771	-0.595006	-0.833602	-0.77275	0.602421	1.79899	0.651491	-1.48921	-0.00710315
	R252T	Expression			yhl045w				Friend		Rosetta		Top 10%	-3.16639	-1.24323	1.69811	-0.422572	15.3323	-0.0981962	0.414625	0.833307	-0.838234	0.0689143	-0.436532
	R253T	Expression			yhr011w (**14)				Friend		Rosetta		Top 10%	-8.15679	-0.118772	-0.259083	2.88082	2.24776	4.16287	1.792	1.35803	1.17956	0.339929	-1.61446
	R254T	Expression			yhr022c				Friend		Rosetta		Top 10%	-16.2646	-0.55785	-2.10281	-0.329963	1.1414	15.6061	16.6838	1.7801	0.2916	7.50199	-1.64364
	R255T	Expression			yhr031c				Friend		Rosetta		Top 10%	-15.7665	-1.84124	-0.58179	1.0648	2.27944	5.25072	11.4531	5.13839	0.422806	0.527869	0.155649
	R256T	Expression			yhr034c				Friend		Rosetta		Top 10%	-3.96915	11.8682	-0.936828	0.156516	4.73018	0.571799	-0.974722	0.99764	-1.66268	-1.80475	0.690508
	R257T	Expression			yhr039c				Friend		Rosetta		Top 10%	-14.0663	-1.51618	0.0327851	2.17929	0.0671372	4.19861	6.76625	6.85262	0.169211	2.01108	0.316672
	R258T	Expression			yil037c (haploid)				Friend		Rosetta		Top 10%	-1.93444	-3.27558	0.158809	0.677881	3.50618	2.86088	2.16522	-0.0196632	-1.91476	1.49847	-0.48231
	R259T	Expression			yil117c (haploid)				Friend		Rosetta		Top 10%	-2.53619	0.784406	-0.904157	-0.0910913	6.72065	1.00338	-1.47758	4.27609	-1.64126	-0.912012	1.20024
	R260T	Expression			yjl107c (haploid)				Friend		Rosetta		Top 10%	-0.513035	-3.23441	4.94649	1.06847	0.240108	1.53548	-0.23513	-0.862028	-0.582397	-0.310696	0.226326
	R261T	Expression			yml003w				Friend		Rosetta		Top 10%	-2.14877	6.90392	-3.46001	-1.02647	1.17158	-0.12744	0.0417755	0.323744	1.76032	0.0975591	0.546652
	R262T	Expression			yml005w				Friend		Rosetta		Top 10%	-0.596662	3.40926	6.04125	-0.0765705	-1.08483	0.51608	-0.507994	0.179423	-2.29331	0.0774039	-1.36237
	R263T	Expression			yml011c				Friend		Rosetta		Top 10%	-0.199358	3.80315	0.468452	-1.7325	0.20914	-1.31544	-0.734359	-0.0525538	0.0642453	-0.137996	0.798103
	R264T	Expression			yml018c				Friend		Rosetta		Top 10%	-2.31794	0.0375212	2.95663	3.30438	-0.508004	0.0451987	0.954693	0.00684131	0.0466626	2.28112	-2.26346
	R265T	Expression			yml033w				Friend		Rosetta		Top 10%	-4.9894	5.38255	-0.0055013	0.176664	2.56512	0.388959	-0.059466	4.01052	-0.535026	-2.52851	0.25763
	R266T	Expression			yml034w				Friend		Rosetta		Top 10%	-5.45114	18.9721	2.47786	1.25662	-0.0405014	0.646388	-0.519649	0.255665	-2.41019	-0.105728	-0.584153
	R267T	Expression			ymr009w				Friend		Rosetta		Top 10%	-1.01263	-0.534627	-1.63835	-0.133173	2.52813	0.093422	0.640654	2.89731	0.81068	-0.427987	-0.370623
	R268T	Expression			ymr010w				Friend		Rosetta		Top 10%	-5.96906	5.37373	0.941186	1.92629	-0.328543	0.364221	0.921966	2.30495	-0.23675	-0.120501	-0.48924
	R269T	Expression			ymr014w				Friend		Rosetta		Top 10%	-6.78888	93.9213	-0.959049	-0.265732	-0.0895631	-0.681119	-2.4342	-0.138346	-2.00325	0.56516	-0.1995
	R270T	Expression			ymr025w				Friend		Rosetta		Top 10%	-5.00378	-1.54242	-2.13016	-0.0579264	3.89339	4.4586	1.36813	0.313488	0.933557	4.76486	-0.0298646
	R271T	Expression			ymr029c				Friend		Rosetta		Top 10%	-5.95184	0.545971	-2.38366	-0.853631	2.68766	3.18659	3.19732	0.716849	0.478228	2.34808	-0.0333079
	R272T	Expression			ymr030w				Friend		Rosetta		Top 10%	-5.87022	1.35437	5.88274	0.784862	1.76412	1.00608	0.112916	0.0347455	-0.929858	1.33799	-0.942353
	R273T	Expression			ymr031c				Friend		Rosetta		Top 10%	-0.60221	-0.930205	0.934045	-1.11253	-1.13285	-0.190513	2.00003	1.8388	0.106262	0.724786	0.14561
	R274T	Expression			ymr031w-a				Friend		Rosetta		Top 10%	-30.2263	0.168526	0.120043	2.26427	6.13635	1.56157	-0.233982	5.0891	0.297446	-0.16346	33.2875
	R275T	Expression			ymr034c				Friend		Rosetta		Top 10%	-2.72417	1.93696	-0.278471	-0.0232358	2.68879	0.0123585	-0.0914471	2.01122	0.0921425	-0.0512568	-0.0871863
	R276T	Expression			ymr040w				Friend		Rosetta		Top 10%	-1.99599	0.239986	0.495428	2.21842	-2.43315	0.0823347	1.95302	0.787264	0.391216	0.503588	-0.363724
	R277T	Expression			ymr041c				Friend		Rosetta		Top 10%	-5.87022	0.568202	3.73602	2.77692	-0.243302	3.24807	1.58348	0.0347455	-1.96927	1.33799	-0.506192
	R278T	Expression			ymr044w				Friend		Rosetta		Top 10%	-0.686026	11.1144	-2.16021	-2.00498	3.82366	-1.14762	-0.610662	0.86584	-0.272612	-0.653573	0.0341522
	R279T	Expression			ymr140w				Friend		Rosetta		Top 10%	-0.208722	-1.63063	-0.0123078	-1.31051	0.601056	-0.10026	3.29023	0.508472	0.550763	0.194543	-1.02734
	R280T	Expression			ymr141c				Friend		Rosetta		Top 10%	-0.998706	-0.0384825	-2.4752	-0.186481	-3.48956	0.184828	6.73141	0.809873	4.20699	-0.477413	0.164024
	R281T	Expression			ymr145c				Friend		Rosetta		Top 10%	-0.305161	6.80312	-1.48768	-1.48006	0.814563	0.00177644	-0.727331	0.429938	-0.0794681	-0.645992	0.110377
	R282T	Expression			ymr147w				Friend		Rosetta		Top 10%	-5.25727	1.68696	-0.217047	2.69742	2.14589	0.420707	0.254607	0.297892	0.74527	0.215963	-0.293303
	R283T	Expression			ymr187c				Friend		Rosetta		Top 10%	0.824868	0.0445965	-0.323778	-0.544136	2.6154	-0.0124326	-1.58839	3.03875	-3.14527	-1.15102	-0.546878
	R284T	Expression			ymr237w				Friend		Rosetta		Top 10%	-9.03339	-4.32345	-2.47419	2.00937	7.48886	1.21398	3.0147	10.7742	0.422806	0.194543	0.247422
	R285T	Expression			ymr244c-a				Friend		Rosetta		Top 10%	-3.5629	1.01304	-0.922493	0.473752	1.77791	-0.206909	0.757616	1.75616	0.503992	-1.11703	1.37223
	R286T	Expression			ymr258c				Friend		Rosetta		Top 10%	-6.71529	-0.071256	0.483014	0.713089	0.648721	2.18729	2.98618	4.22986	-0.211826	-0.0442468	-0.336647
	R287T	Expression			ymr269w				Friend		Rosetta		Top 10%	-11.5758	60.0164	-1.60549	1.45315	-0.109397	1.96895	-0.0186858	-0.0863566	-3.23711	1.50984	-0.339499
	R288T	Expression			ymr285c				Friend		Rosetta		Top 10%	-6.09361	-4.66592	0.0605927	3.44421	-0.129633	1.46424	9.24538	3.02129	0.596361	0.556449	-0.402199
	R289T	Expression			ymr293c				Friend		Rosetta		Top 10%	-17.1826	-2.87628	-1.82765	1.9346	-0.233685	21.8126	20.5056	0.236506	1.99681	0.325199	0.0524688
	R290T	Expression			ynd1				Friend		Rosetta		Top 10%	-3.56569	2.84828	11.4684	0.247648	-0.416934	0.193253	0.812465	0.0579329	-2.42829	0.422795	-1.0624
	R291T	Expression			yor006c				Friend		Rosetta		Top 10%	-3.84636	72.0647	0.503025	-0.831258	-0.573907	-0.12319	-4.05532	-0.743783	-1.96079	0.235604	-0.380989
	R292T	Expression			yor009w				Friend		Rosetta		Top 10%	-0.329865	-0.326872	-1.05339	-1.29301	1.91875	0.736306	0.213645	-0.0858571	0.10891	-0.151434	0.890297
	R293T	Expression			yor015w				Friend		Rosetta		Top 10%	-0.518398	-2.56057	-1.02577	-0.572876	1.20892	-1.39177	0.638275	1.58883	3.18496	0.970091	0.344802
	R294T	Expression			yor021c				Friend		Rosetta		Top 10%	-1.75096	-2.7314	2.25671	0.443999	-0.0194213	1.1266	1.52643	0.724583	-0.0840831	1.61484	-0.958624
	R295T	Expression			yor051c (**14)				Friend		Rosetta		Top 10%	-0.926771	2.79316	-0.792694	-0.194394	3.09962	0.149107	1.02104	0.134829	0.0148451	-0.176666	-3.45786
	R296T	Expression			yor072w				Friend		Rosetta		Top 10%	-0.479674	-2.72828	0.875054	-0.15754	-0.604713	0.321589	5.07533	0.303376	-0.956413	1.96051	-0.407203
	R297T	Expression			yor078w				Friend		Rosetta		Top 10%	-2.43088	66.9924	-2.46411	-0.898767	0.608594	-1.77055	-3.58962	-0.16447	-1.38285	-0.0359163	0.252506
	R298T	Expression			yor080w (**3)				Friend		Rosetta		Top 10%	-25.5337	-3.13519	-0.371787	1.45601	14.9516	11.0213	12.8932	7.88432	-0.86878	2.2022	-1.41229
	R299T	Expression			ypl216w				Friend		Rosetta		Top 10%	-2.59645	-3.76314	0.990312	1.03691	5.20272	-0.265159	1.13493	0.250909	-0.122226	-0.108176	1.07396
	R300T	Expression			zds1				Friend				Top 10%	-3.84925	-2.133	0.805356	3.55838	0.255573	1.61143	0.417186	0.350032	0.186976	-0.00197046	1.22457
	sjz-dC1T	ChIP	SAGA, SLIK	Ada1 ( 37˚C)	25˚C	S288C (Ada1-TAP) / IgG	37˚C or 25˚C 15'<-- 25˚C; YPD	AB	Zanton	%Rank<--Median (2)<--TTCtr<--Log(2) Ratio<--(S-b>b+sd and >200)<--pcr25	spotted PCR IGR		Top 10%	0.439713	2.1767	0.65696	-0.20424	-0.258049	-0.21974	-0.496731	-0.475466	-0.453857	-0.148044	-0.518999
	sjz-dC10T	ChIP	FHL1/CRF1, FHL1/IFH1	Fhl1 ( 37˚C)	25˚C	S288C (Fhl1-TAP) / IgG	37˚C or 25˚C 15'<-- 25˚C; YPD	AB	Zanton	%Rank<--Median (2)<--TTCtr<--Log(2) Ratio<--(S-b>b+sd and >200)<--pcr25	spotted PCR IGR		Top 10%	0.767346	-0.607275	-0.485564	0.0205147	-0.607275	-0.0619132	0.118786	-0.0181017	0.0477977	-0.141346	0.0326489
	sjz-dC11T	ChIP	SAGA, SLIK, ADA	Gcn5 ( 37˚C)	25˚C	S288C (Gcn5-TAP) / IgG	37˚C or 25˚C 15'<-- 25˚C; YPD	AB	Zanton	%Rank<--Median (2)<--TTCtr<--Log(2) Ratio<--(S-b>b+sd and >200)<--pcr25	spotted PCR IGR		Top 10%	-2.43203	0.36453	0.662812	0.319479	-0.857887	2.51976	1.27958	-0.540749	-0.362663	0.0979399	1.16837
	sjz-dC12T	ChIP	Nucleosome	Hhf1 (H4) (37˚C)	25˚C	S288C (Hhf1-TAP) / IgG	37˚C or 25˚C 15'<-- 25˚C; YPD	AB	Zanton	MEDIAN (at least 2 exp with data)	spotted PCR IGR		Top 10%	-0.499855	10.4045	-0.486868	-0.210472	-0.518017	-0.612373	-1.13202	-0.610071	-0.0114753	1.86822	0.518735
	sjz-dC13T	ChIP	Nucleosome	Hht1 (H3)-AcK9,14 (37˚C)	25˚C	BY4741 / H3-AcK9, 14	37˚C or 25˚C 15'<-- 25˚C; YPD	ABCD	Zanton	MEDIAN (at least 2 exp with data)	spotted PCR IGR		Top 10%	-7.72904	-0.668894	-1.334	0.996498	1.00311	6.12515	3.19825	2.87885	0.215143	0.0882884	-0.00263991
	sjz-dC14T	ChIP	Nucleosome	Hht2 (H3) (37˚C)	25˚C	S288C (Hht2-TAP) / IgG	37˚C or 25˚C 15'<-- 25˚C; YPD	AB	Zanton	MEDIAN (at least 2 exp with data)	spotted PCR IGR		Top 10%	-1.36019	9.2113	-0.973655	-0.273228	-0.140944	-0.609332	-0.484617	-0.366699	0.852788	2.44356	0.30839
	sjz-dC15T	ChIP	Nucleosome	Hta2 (H2A) (37˚C)	25˚C	S288C (Hta2-TAP) / IgG	37˚C or 25˚C 15'<-- 25˚C; YPD	AB	Zanton	MEDIAN (at least 2 exp with data)	spotted PCR IGR		Top 10%	-0.956264	5.23308	-0.0321986	-0.440176	-0.0882413	-0.00765691	-0.58688	-0.351055	0.0942549	3.81452	-0.211449
	sjz-dC16T	ChIP	nucleosome	HTB2 (H2B) ( 37˚C)	25˚C	S288C (Htb2-TAP) / IgG	37˚C 15'<-- 25˚C; YPD	AB	Zanton	%Rank<--Median (2)<--TTCtr<--Log(2) Ratio<--(S-b>b+sd and >200)<--pcr20	spotted PCR IGR		Top 10%	-1.79446	5.88452	-0.148214	-0.0557806	-0.257778	-0.245296	-0.488903	-0.170919	0.71728	3.0812	0.162999
	sjz-dC17T	ChIP	Nucleosome	Htz1 (37˚C)	25˚C	S288C (Htz1-TAP) / IgG	37˚C or 25˚C 15'<-- 25˚C; YPD	AB	Zanton	MEDIAN (at least 2 exp with data)	spotted PCR IGR		Top 10%	-1.97505	18.0603	-0.93852	-0.19639	-0.130921	-1.60862	-0.491049	-0.0374964	-0.30405	3.44336	0.802549
	sjz-dC18T	ChIP	Control	Hxk1 (37˚C)	25˚C	S288C (Hxk1-TAP) / IgG	37˚C or 25˚C 15'<-- 25˚C; YPD	AB	Zanton	MEDIAN (at least 2 exp with data)	spotted PCR IGR		Top 10%	0.0413883	3.17215	-0.18289	0.0978704	-1.07411	-0.316939	-0.363099	-0.217152	0.0180528	1.55144	-0.645109
	sjz-dC19T	ChIP	FHL1/IFH1	Ifh1 ( 37˚C)	25˚C	S288C (Ifh1-TAP) / IgG	37˚C or 25˚C 15'<-- 25˚C; YPD	AB	Zanton	%Rank<--Median (2)<--TTCtr<--Log(2) Ratio<--(S-b>b+sd and >200)<--pcr25	spotted PCR IGR		Top 10%	0.043703	-0.0906904	0.958859	0.100327	-0.981757	0.0229358	-0.265994	-0.341901	0.20462	-0.347448	0.742799
	sjz-dC2T	ChIP	SAGA, SLIK	Ada1 ( 37˚C)	25˚C	S288C (Ada1-TAP) / IgG	37˚C or 25˚C 15'<-- 25˚C; YPD	A	Zanton	%Rank<--TTCtr<--Log(2) 37C/25C<--(S-b>b+sd and >200)<--pcr25	spotted PCR IGR	i4-080A-750720	Top 10%	1.05421	1.5181	-1.32423	-0.242753	0.0188415	-0.28802	-1.10975	-0.516374	-0.0857105	-0.581855	0.695178
	sjz-dC20T	ChIP	Chromatin remodelling	ISW2 ( 37˚C)	25˚C	S288C (ISW2-TAP) / IgG	37˚C or 25˚C 15'<-- 25˚C; YPD	ABC	Zanton	%Rank<--Median (2)<--TTCtr<--Log(2) Ratio<--(S-b>b+sd and >200)<--pcr25	spotted PCR IGR		Top 10%	0.0371076	0.205845	-0.035686	0.0905063	-0.28873	0.0216176	0.0118379	-0.376785	0.229763	0.00687734	-0.0240834
	sjz-dC21T	ChIP	Mediator	Med2 ( 37˚C)	25˚C	S288C (Med2-TAP) / IgG	37˚C or 25˚C 15'<-- 25˚C; YPD	ABCD	Zanton	MEDIAN (at least 2 exp with data)	spotted PCR IGR		Top 10%	-0.6083	0.122948	0.109177	-0.272025	-0.0334495	1.96385	1.73291	-1.1264	-0.157641	-0.0553257	-0.238574
	sjz-dC23T	ChIP	MSN2,4	MSN2 (37˚C)	25˚C	S288C (MSN2-TAP) / IgG	37˚C or 25˚C 15'<-- 25˚C; YPD	CD	Zanton	%Rank<--Median (2)<--TTCtr<--Log(2) Ratio<--(S-b>b+sd and >200)<--pcr25	spotted PCR IGR		Top 10%	-0.423095	1.08734	0.385623	-0.147897	-0.670466	0.675343	0.680436	-1.02422	0.128506	0.118499	-0.247229
	sjz-dC24T	ChIP	NC2	NCB2 (37˚C)	NCB2 (25˚C)	S288C (NCB2-TAP) / IgG	37˚C 15'<-- 25˚C; YPD	AB	Zanton	%Rank<--Median (2)<--TTCtr<--Log(2) Ratio<--(S-b>b+sd and >200)<--pcr25	spotted PCR IGR		Top 10%	-0.299438	1.20072	0.499549	-0.334601	-0.259451	-0.0459227	0.0518905	-0.117328	-0.18329	-0.338611	0.660992
	sjz-dC26T	ChIP	Rap1	Rap1 (37˚C)	25˚C	S288C (Rap1-TAP) / IgG	37˚C or 25˚C 15'<-- 25˚C; YPD	AB	Zanton	MEDIAN (at least 2 exp with data)	spotted PCR IGR		Top 10%	-0.182077	0.972725	-0.433024	-0.501142	-1.65046	0.252776	-0.113584	-0.167106	1.91505	2.05056	-0.257162
	sjz-dC27T	ChIP	RNA pol II	Rpo21 (Rpb1) ( 37˚C)	25˚C	BY4741, S28C (Rpo21-TAP) / 8WG16, IgG	37˚C or 25˚C 15'<-- 25˚C; YPD	ABCD, AB	Zanton	MEDIAN (at least 2 exp with data)	spotted PCR IGR		Top 10%	-3.6187	-0.451832	-0.363042	0.259594	-0.212481	4.25383	5.58765	0.163554	-0.316502	0.298634	0.0101332
	sjz-dC28T	ChIP	RSC	Rsc2 (37˚C)	25˚C	S288C (Rsc2-TAP) / IgG	37˚C or 25˚C 15'<-- 25˚C; YPD	AB	Zanton	MEDIAN (at least 2 exp with data)	spotted PCR IGR		Top 10%	-0.522894	-0.139256	-0.402982	-0.33861	0.831049	-0.0879035	0.683564	0.37942	0.476491	-0.578264	0.123267
	sjz-dC29T	ChIP	COMPASS	Set1 (37˚C)	25˚C	S288C (Set1-TAP) / IgG	37˚C or 25˚C 15'<-- 25˚C; YPD	AB	Zanton	MEDIAN (at least 2 exp with data)	spotted PCR IGR		Top 10%	1.05922	-0.281899	-0.909584	-0.281899	-0.499217	0.514119	-1.8547	-0.0557164	0.706853	0.376279	0.0511842
	sjz-dC3T	ChIP	SAGA, SLIK	Ada1 ( 37˚C)	25˚C	S288C (Ada1-TAP) / IgG	37˚C or 25˚C 15'<-- 25˚C; YPD	B	Zanton	%Rank<--TTCtr<--Log(2) 37C/25C<--(S-b>b+sd and >200)<--pcr25	spotted PCR IGR	i4-080B-750720	Top 10%	-0.297015	0.677817	0.479674	0.421817	0.032153	0.108434	0.330881	-0.953677	0.215002	-0.206623	-0.711116
	sjz-dC30T	ChIP	nucleosome	Sir3 ( 37˚C)	25˚C	S288C (Sir3-TAP) / IgG	37˚C 15'<-- 25˚C; YPD	AB	Zanton	%Rank<--Median (2)<--TTCtr<--Log(2) Ratio<--(S-b>b+sd and >200)<--pcr25	spotted PCR IGR		Top 10%	-0.529708	0.898952	0.021082	0.231475	-0.00298494	0.252827	0.333514	-0.577356	0.561865	0.120302	-0.675766
	sjz-dC31T	ChIP	SWI-SNF	Snf2 (37˚C)	25˚C	S288C (Snf2-TAP) / IgG	37˚C or 25˚C 15'<-- 25˚C; YPD	ABCD	Zanton	MEDIAN (at least 2 exp with data)	spotted PCR IGR		Top 10%	-0.486809	1.114	-0.340894	-0.748382	-0.900071	1.57658	0.0935804	-0.292585	0.564224	0.773217	-0.0793305
	sjz-dC32T	ChIP	SWI-SNF	Snf5 ( 37˚C)	25˚C	S288C (Snf5-TAP) / IgG	37˚C or 25˚C 15'<-- 25˚C; YPD	AB	Zanton	%Rank<--Median (2)<--TTCtr<--Log(2) Ratio<--(S-b>b+sd and >200)<--pcr25	spotted PCR IGR		Top 10%	-0.0165922	1.29436	-0.508444	0.286837	-0.808826	0.0598375	0.140138	-0.386315	0.286837	0.0882529	-0.046824
	sjz-dC34T	ChIP	SAGA	Spt20 ( 37˚C)	25˚C	S288C (Spt20-TAP) / IgG	37˚C or 25˚C 15'<-- 25˚C; YPD	AB	Zanton	MEDIAN (at least 2 exp with data)	spotted PCR IGR		Top 10%	0.0695984	1.4362	0.324867	-0.419431	-1.51727	0.0232427	0.115275	-0.375677	0.208564	0.223859	-0.324277
	sjz-dC36T	ChIP	SAGA	Spt7 ( 37˚C)	25˚C	S288C (Spt7-TAP) / IgG	37˚C or 25˚C 15'<-- 25˚C; YPD	ABCD	Zanton	MEDIAN (at least 2 exp with data)	spotted PCR IGR		Top 10%	-0.476621	-0.242692	-0.0229491	0.0334476	1.79188	0.788805	1.56926	0.178259	-1.22129	0.108629	-1.82721
	sjz-dC37T	ChIP	SAGA	Spt8 ( 37˚C)	25˚C	S288C (Spt8-TAP) / IgG	37˚C or 25˚C 15'<-- 25˚C; YPD	AB	Zanton	%Rank<--Median (2)<--TTCtr<--Log(2) Ratio<--(S-b>b+sd and >200)<--pcr25	spotted PCR IGR		Top 10%	0.0840438	1.93112	-0.0268157	-0.792987	-1.24881	0.786137	0.389755	-0.921977	-0.36346	-0.430261	0.339764
	sjz-dC38T	ChIP	TFIIH	SSL2 (37˚C)	25˚C	S288C (SSL2-TAP) / IgG	37˚C or 25˚C 15'<-- 25˚C; YPD	AB	Zanton	%Rank<--Median (2)<--TTCtr<--Log(2) Ratio<--(S-b>b+sd and >200)<--pcr25	spotted PCR IGR		Top 10%	-0.90038	1.11304	-0.244705	-0.0439911	0.403849	0.897733	0.486786	0.403849	-0.422081	-0.218945	-0.355621
	sjz-dC39T	ChIP	TFIIB	Sua7 (IIB) ( 37˚C)	25˚C	S288C (Sua7-TAP) / IgG	37˚C or 25˚C 15'<-- 25˚C; YPD	ABCD	Zanton	MEDIAN (at least 2 exp with data)	spotted PCR IGR		Top 10%	-6.78836	-1.65442	0.00128044	1.30539	-2.94478	7.66065	10.871	-0.301847	0.548328	2.65045	-0.382916
	sjz-dC40T	ChIP	Chromatin remodelling	SWR1 ( 37˚C)	25˚C	S288C (SWR1-TAP) / IgG	37˚C or 25˚C 15'<-- 25˚C; YPD	AB	Zanton	MEDIAN (at least 2 exp with data)	spotted PCR IGR		Top 10%	0.660086	-0.650685	1.40461	-0.161901	-0.553404	-0.644608	-0.36806	-0.0341505	-0.0225912	-0.215877	0.174022
	sjz-dC42T	ChIP	TFIID/SAGA	Taf5 ( 37˚C)	25˚C	S288C (Taf5-TAP) / IgG	37˚C or 25˚C 15'<-- 25˚C; YPD	AB	Zanton	MEDIAN (at least 2 exp with data)	spotted PCR IGR		Top 10%	-0.538801	-0.754252	-0.176831	0.946386	-0.617078	1.32748	0.153141	-0.0196855	0.0572882	2.73771	-0.640756
	sjz-dC43T	ChIP	TFIID/SAGA	TAF6 ( 37˚C)	25˚C	S288C (Taf6-TAP) / IgG	37˚C or 25˚C 15'<-- 25˚C; YPD	AB	Zanton	MEDIAN (at least 2 exp with data)	spotted PCR IGR		Top 10%	-2.78067	-0.962588	0.161851	0.570623	-0.89772	4.79732	3.17836	-1.33843	0.473509	1.50701	-0.104366
	sjz-dC44T	ChIP	TFIID, SAGA, SLIK	TAF9 ( 37˚C)	25˚C	S288C (TAF9-TAP) / IgG	37˚C or 25˚C 15'<-- 25˚C; YPD	AB	Zanton	%Rank<--Median (2)<--TTCtr<--Log(2) Ratio<--(S-b>b+sd and >200)<--pcr25	spotted PCR IGR		Top 10%	-1.77387	-0.850638	-0.452583	1.34758	-1.26352	1.46436	1.29051	-0.499922	2.83598	0.418585	0.21257
	sjz-dC45T	ChIP	TFIIE	Tfa1 ( 37˚C)	25˚C	S288C (Tfa1-TAP) / IgG	37˚C or 25˚C 15'<-- 25˚C; YPD	AB	Zanton	%Rank<--Median (2)<--TTCtr<--Log(2) Ratio<--(S-b>b+sd and >200)<--pcr25	spotted PCR IGR		Top 10%	-0.509424	-1.60103	0.0963755	1.09854	-1.44071	2.62233	0.307978	-0.0185307	0.130592	0.0653256	0.0802933
	sjz-dC46T	ChIP	TFIIF	Tfg1 (IIF) ( 37˚C)	25˚C	S288C (Tfg1-TAP) / IgG	37˚C or 25˚C 15'<-- 25˚C; YPD	ABC	Zanton	%Rank<--Median (2)<--TTCtr<--Log(2) Ratio<--(S-b>b+sd and >200)<--pcr20(AB);pcr25(C)	spotted PCR IGR		Top 10%	-3.99636	-1.09589	-0.469668	2.38333	-1.21744	3.96252	7.25857	-0.357678	0.600829	0.690997	-0.321392
	sjz-dC47T	ChIP	TFIIA	Toa2 (IIA) ( 37˚C)	25˚C	S288C (Toa2-TAP) / IgG	37˚C or 25˚C 15'<-- 25˚C; YPD	AB	Zanton	%Rank<--Median (2)<--TTCtr<--Log(2) Ratio<--(S-b>b+sd and >200)<--pcr20	spotted PCR IGR		Top 10%	-1.14277	0.0815579	-0.4022	1.79739	-0.875336	1.63918	2.67491	-0.779102	-0.30654	0.740425	-0.370475
	sjz-dC48T	ChIP	SSN6-TUP1	Tup1 (37˚C)	25˚C	S288C (Tup1-TAP) / IgG	37˚C or 25˚C 15'<-- 25˚C; YPD	ABCD	Zanton	MEDIAN (at least 2 exp with data)	spotted PCR IGR		Top 10%	-3.42458	-0.0112595	-0.286595	-0.830314	-0.999661	6.39393	8.1279	-0.182501	-0.0578362	0.420561	-0.255324
	sjz-dC49T	ChIP	SAGA	UBP8 ( 37˚C)	25˚C	S288C (UBP8-TAP) / IgG	37˚C or 25˚C 15'<-- 25˚C; YPD	AB	Zanton	MEDIAN (at least 2 exp with data)	spotted PCR IGR		Top 10%	0.166896	0.76416	-1.09134	-0.179847	-0.960279	0.224753	0.0209041	-0.0365253	0.282703	-0.722953	0.620158
	sjz-dC5T	ChIP	TFIID	Bdf1 ( 37˚C)	25˚C	BY4741 (HA-Bdf1), S288C (Bdf1-TAP) / HA, IgG	37˚C or 25˚C 15'<-- 25˚C; YPD	ABCD, AB	Zanton	MEDIAN (at least 2 exp with data)	spotted PCR IGR		Top 10%	-1.77835	-1.65305	0.493317	0.280238	0.0109609	1.13965	0.551508	-0.133226	1.67893	0.570147	0.120836
	sjz-dC50T	ChIP	YAP	YAP1 (37˚C)	25˚C	S288C (YAP1-TAP) / IgG	37˚C or 25˚C 15'<-- 25˚C; YPD	AB	Zanton	%Rank<--Median (2)<--TTCtr<--Log(2) Ratio<--(S-b>b+sd and >200)<--pcr25	spotted PCR IGR		Top 10%	0.416491	1.5	-0.693305	-0.162636	-0.0584936	-0.201564	-0.0368346	-0.95788	0.118974	-0.475197	0.118974
	sjz-dC6T	ChIP	TFIID	Bdf1 ( 37˚C)	25˚C	S288C (Bdf1-TAP) / IgG	37˚C or 25˚C 15'<-- 25˚C; YPD	AB	Zanton	MEDIAN (at least 2 exp with data)	spotted PCR IGR		Top 10%	-3.04739	-1.46841	0.387884	1.12372	0.0577841	2.17383	0.493994	0.345891	1.19607	0.299646	0.0108836
	sjz-dC7T	ChIP	NC2	Bur6 ( 37˚C)	25˚C	S288C (Bur6-TAP) / IgG	37˚C or 25˚C 15'<-- 25˚C; YPD	AB	Zanton	MEDIAN (at least 2 exp with data)	spotted PCR IGR		Top 10%	-2.04	0.317044	-0.623329	0.0335498	-2.11611	6.38976	2.42036	-0.0588407	-0.50633	2.18863	-0.281115
	sjz-dC8T	ChIP	SAGA, SLIK	Chd1 ( 37˚C)	25˚C	S288C (Chd1-TAP) / IgG	37˚C or 25˚C 15'<-- 25˚C; YPD	AB	Zanton	%Rank<--Median (2)<--TTCtr<--Log(2) Ratio<--(S-b>b+sd and >200)<--pcr25	spotted PCR IGR		Top 10%	0.429839	-0.0653155	-0.186545	-0.165355	0.0444708	-0.00124931	-0.0411589	-0.577955	-0.24405	0.195368	0.0949159
	sjz-dC9T	ChIP	NuA4/Piccolo	Esa1 (37˚C)	25˚C	S288C (Esa1-TAP) / IgG	37˚C or 25˚C 15'<-- 25˚C; YPD	ABCD	Zanton	MEDIAN (at least 2 exp with data)	spotted PCR IGR		Top 10%	-0.146604	-0.0858072	-0.149643	0.339016	-0.794585	0.594594	0.978339	0.161244	0.383142	-0.520141	-0.876216
	sjzO1T	ChIP	SAGA, SLIK	Ada1	Null 25C	S288C (Ada1-TAP) / IgG	25˚C 15'<-- 25˚C; YPD	AB	Zanton	%Rank(TH)<--Median(2)<--TTCtr<--Norm.PCR#<--(S-b>b+sd and >200)<--pcr25	spotted PCR IGR		Top 10%	0.214974	-1.26466	-0.00669094	0.49761	-0.122399	-0.26548	-0.412915	-0.0779365	0.271837	0.34942	0.414917
	sjzO10T	ChIP	Nucleosome	Htz1	Hxk1 25C	S288C (Htz1-TAP) / IgG	25˚C 15'<-- 25˚C; YPD	AB	Zanton	%Rank(TH)<--Median(2)<--TTCtr<--Norm.PCR#<--(S-b>b+sd and >200)<--pcr20	spotted PCR IGR		Top 10%	2.66174	-0.463128	-0.082764	-0.0155206	-1.97144	-0.343838	-0.185141	-0.127999	0.0583165	-1.64016	-0.114597
	sjzO11T	ChIP	Control	Hxk1	Hxk1 25C	S288C (Hxk1-TAP) / IgG	25˚C 15'<-- 25˚C; YPD	AB	Zanton	%Rank(TH)<--Median(2)<--TTCtr<--Norm.PCR#<--(S-b>b+sd and >200)<--pcr20	spotted PCR IGR		Top 10%	0.750405	-0.537798	0.172864	0.253537	0.00958915	-0.0592855	-0.439366	-0.360123	-0.377415	-1.03833	0.484046
	sjzO12T	ChIP	NC2	Ncb2	Null 25C	S288C (NCB2-TAP) / IgG	25˚C 15'<-- 25˚C; YPD	AB	Zanton	%Rank(TH)<--Median(2)<--TTCtr<--Norm.PCR#<--(S-b>b+sd and >200)<--pcr25	spotted PCR IGR		Top 10%	0.0429992	-2.07851	0.144755	0.251544	0.260034	-0.113395	0.306955	0.446741	-0.634578	0.641515	-0.0749813
	sjzO13T	ChIP	Rap1	Rap1	Hxk1 25C	S288C (Rap1-TAP) / IgG	25˚C 15'<-- 25˚C; YPD	AB	Zanton	%Rank(TH)<--Median(2)<--TTCtr<--Norm.PCR#<--(S-b>b+sd and >200)<--pcr20	spotted PCR IGR		Top 10%	1.0784	0.90873	-0.843938	-0.146583	-1.15394	-0.164871	-0.110917	-0.209391	0.449295	-0.0707031	-0.561082
	sjzO14T	ChIP	RSC	Rsc2	Hxk1 25C	S288C (Rsc2-TAP) / IgG	25˚C 15'<-- 25˚C; YPD	AB	Zanton	%Rank(TH)<--Median(2)<--TTCtr<--Norm.PCR#<--(S-b>b+sd and >200)<--pcr20	spotted PCR IGR		Top 10%	1.02695	-0.129365	-0.110505	-0.360487	-0.0424497	0.00971624	0.173903	-0.464706	-0.543858	-0.853578	0.0216914
	sjzO15T	ChIP	COMPASS	Set1	Hxk1 25C	S288C (Set1-TAP) / IgG	25˚C 15'<-- 25˚C; YPD	AB	Zanton	%Rank(TH)<--Median(2)<--TTCtr<--Norm.PCR#<--(S-b>b+sd and >200)<--pcr20	spotted PCR IGR		Top 10%	0.0116705	1.64539	0.223855	-0.645083	-0.225337	0.985967	-0.586504	-0.985822	-0.405364	-0.289893	0.951522
	sjzO16T	ChIP	SWI-SNF	Snf5	Null 25C	S288C (Snf5-TAP) / IgG	25˚C 15'<-- 25˚C; YPD	AB	Zanton	%Rank(TH)<--Median(2)<--TTCtr<--Norm.PCR#<--(S-b>b+sd and >200)<--pcr25	spotted PCR IGR		Top 10%	1.66639	-0.979514	0.039462	0.0640968	-0.951316	-0.689051	0.00587569	-0.415541	-0.322706	0.586799	0.00532902
	sjzO17T	ChIP	SAGA	Spt20	Null 25C	S288C (Spt20-TAP) / IgG	25˚C 15'<-- 25˚C; YPD	AB	Zanton	%Rank(TH)<--Median(2)<--TTCtr<--Norm.PCR#<--(S-b>b+sd and >200)<--pcr25	spotted PCR IGR		Top 10%	0.0419359	-1.47492	1.07584	-0.0629023	0.184581	-0.248132	0.389173	0.0305055	-0.027276	-0.220085	-0.066903
	sjzO18T	ChIP	SAGA	Spt8	Null 25C	S288C (Spt8-TAP) / IgG	25˚C 15'<-- 25˚C; YPD	AB	Zanton	%Rank(TH)<--Median(2)<--TTCtr<--Norm.PCR#<--(S-b>b+sd and >200)<--pcr25	spotted PCR IGR		Top 10%	0.813453	-1.87624	0.0695986	0.231239	0.302978	-0.244002	-0.0275466	0.139966	-0.960958	-0.00912029	-0.102934
	sjzO19T	ChIP	TFIIH	Ssl2 (IIH)	Null 25C	S288C (SSL2-TAP) / IgG	25˚C 15'<-- 25˚C; YPD	AB	Zanton	%Rank(TH)<--Median(2)<--TTCtr<--Norm.PCR#<--(S-b>b+sd and >200)<--pcr25	spotted PCR IGR		Top 10%	-0.0551975	-0.184173	0.0103045	-0.0420034	-0.156252	-0.0861175	0.313341	0.0966565	-0.666628	0.647125	0.38646
	sjzO2T	ChIP	SAGA, SLIK	Ada1	Null 25C	S288C (Ada1-TAP) / IgG	25˚C 15'<-- 25˚C; YPD	A	Zanton	%Rank<--TTCtr<--Norm.PCR#<--(S-b>b+sd and >200)<--pcr25	spotted PCR IGR	i4-080A-750720	Top 10%	0.242412	-0.998454	0.196223	-0.447676	-0.045128	-0.0932838	-0.325188	-0.338611	0.189578	0.475923	0.813883
	sjzO20T	ChIP	Chromatin remodelling	Swr1	Null 25C	S288C (SWR1-TAP) / IgG	25˚C 15'<-- 25˚C; YPD	AB	Zanton	%Rank(TH)<--Median(2)<--TTCtr<--Norm.PCR#<--(S-b>b+sd and >200)<--pcr25	spotted PCR IGR		Top 10%	0.918455	-0.501653	-0.060269	0.0210289	0.204488	-0.963341	0.175677	-1.02556	-0.519821	0.385338	0.154828
	sjzO21T	ChIP	TFIID/SAGA	Taf5	Hxk1 25C	S288C (Taf5-TAP) / IgG	25˚C 15'<-- 25˚C; YPD	AB	Zanton	%Rank(TH)<--Median(2)<--TTCtr<--Norm.PCR#<--(S-b>b+sd and >200)<--pcr20	spotted PCR IGR		Top 10%	0.23526	2.73787	-0.0232006	-0.528602	-1.82164	-0.574244	-0.631756	-1.3219	0.806503	1.30747	0.365582
	sjzO22T	ChIP	TFIID/SAGA	Taf6	Null 25C	S288C (Taf6-TAP) / IgG	25˚C 15'<-- 25˚C; YPD	AB	Zanton	%Rank(TH)<--Median(2)<--TTCtr<--Norm.PCR#<--(S-b>b+sd and >200)<--pcr25	spotted PCR IGR		Top 10%	-0.820498	-0.258121	0.344989	-0.0892542	-0.212105	-0.0423194	0.471564	-0.00199427	0.246391	0.385799	1.04441
	sjzO23T	ChIP	TFIID, SAGA, SLIK	Taf9	Null 25C	S288C (TAF9-TAP) / IgG	25˚C 15'<-- 25˚C; YPD	AB	Zanton	%Rank(TH)<--Median(2)<--TTCtr<--Norm.PCR#<--(S-b>b+sd and >200)<--pcr25	spotted PCR IGR		Top 10%	0.339648	-0.397337	0.28395	-1.1566	-0.105126	-0.364383	-0.530754	-0.276079	0.131157	1.11352	0.801708
	sjzO24T	ChIP	TFIIE	Tfa1	Null 25C	S288C (Tfa15-TAP) / IgG	25˚C 15'<-- 25˚C; YPD	AB	Zanton	%Rank(TH)<--Median(2)<--TTCtr<--Norm.PCR#<--(S-b>b+sd and >200)<--pcr25	spotted PCR IGR		Top 10%	1.01329	-1.08066	0.327395	-0.226059	-0.786817	-0.330983	0.252755	-0.573603	-0.15039	0.0245653	0.208823
	sjzO25T	ChIP	SAGA	Ubp8	Null 25C	S288C (UBP8-TAP) / IgG	25˚C 15'<-- 25˚C; YPD	AB	Zanton	%Rank(TH)<--Median(2)<--TTCtr<--Norm.PCR#<--(S-b>b+sd and >200)<--pcr25	spotted PCR IGR		Top 10%	-0.0257123	-1.59293	0.0540006	0.0062103	0.152044	-0.290636	0.609139	-0.132476	0.279306	0.00486643	0.402921
	sjzO26T	ChIP	YAP1	Yap1	Null 25C	S288C (YAP1-TAP) / IgG	25˚C 15'<-- 25˚C; YPD	AB	Zanton	%Rank(TH)<--Median(2)<--TTCtr<--Norm.PCR#<--(S-b>b+sd and >200)<--pcr25	spotted PCR IGR		Top 10%	0.322757	-1.2611	0.349953	0.346608	0.481712	-0.26852	-0.159226	-0.0999833	-0.57037	0.0605209	0.0858144
	sjzO27T	ChIP	ISWI	Isw2	Null 25C	S288C (Isw2-TAP) / IgG	25˚C 15'<-- 25˚C; YPD	ABC	Zanton	%Rank(TH)<--Median(2)<--TTCtr<--Norm.PCR#<--(S-b>b+sd and >200)<--pcr25	spotted PCR IGR		Top 10%	0.150107	-0.874531	0.569428	-0.0167493	-0.00190508	-0.413188	-0.552467	0.279619	0.0826932	0.172954	0.246612
	sjzO28T	ChIP	TFIIF	Tfg1	Null 25C	S288C (Tfg1-TAP) / IgG	25˚C 15'<-- 25˚C; YPD	ABC	Zanton	%Rank(TH)<--Median(2)<--TTCtr<--Norm.PCR#<--(S-b>b+sd and >200)<--pcr25	spotted PCR IGR		Top 10%	-0.233322	0.553606	0.478578	0.192856	-0.241708	-0.823458	0.203905	-0.241708	-0.102128	1.31004	-0.076085
	sjzO29T	ChIP	NuA4/Piccolo	Esa1	Hxk1 25C	S288C (Esa1-TAP) / IgG	25˚C 15'<-- 25˚C; YPD	ABCD	Zanton	%Rank(TH)<--Median(2)<--TTCtr<--Norm.PCR#<--(S-b>b+sd and >200)<--pcr20	spotted PCR IGR		Top 10%	0.635928	-0.0699591	0.108172	-0.224559	0.248742	-0.418735	-0.285198	-0.0699591	-0.158776	-0.055954	-0.239814
	sjzO3T	ChIP	SAGA, SLIK	Ada1	Null 25C	S288C (Ada1-TAP) / IgG	25˚C 15'<-- 25˚C; YPD	B	Zanton	%Rank<--TTCtr<--Norm.PCR#<--(S-b>b+sd and >200)<--pcr25	spotted PCR IGR	i4-080B-750720	Top 10%	0.106083	-1.25778	-0.0153599	0.226979	-0.445631	-0.739192	0.352179	-0.0300677	0.216998	0.00552585	1.17081
	sjzO30T	ChIP	Nucleosome	H3-AcK9,14	Hxk1 25C	BY4741 / H3-AcK9, 14	25˚C 15'<-- 25˚C; YPD	ABCD	Zanton	%Rank(TH)<--Median(2)<--TTCtr<--Norm.PCR#<--(S-b>b+sd and >200)<--pcr20	spotted PCR IGR		Top 10%	-0.571876	1.23436	0.162906	0.435078	-2.07435	0.0311686	0.0306334	-0.733754	0.77576	-0.198284	1.52655
	sjzO31T	ChIP	Mediator	Med2	Hxk1 25C	S288C (Med2-TAP) / IgG	25˚C 15'<-- 25˚C; YPD	ABCD	Zanton	%Rank(TH)<--Median(2)<--TTCtr<--Norm.PCR#<--(S-b>b+sd and >200)<--pcr20	spotted PCR IGR		Top 10%	0.0751904	-0.625175	0.255087	-0.240068	0.249328	-0.00666896	0.014799	0.572517	-0.500694	-0.0556369	0.0232777
	sjzO32T	ChIP	Mot1	Mot1	Null 25C	BY4741 (HA-Mot1) / HA	25˚C 15'<-- 25˚C; YPD	ABCD	Zanton	%Rank(TH)<--Median(2)<--TTCtr<--Norm.PCR#<--(S-b>b+sd and >200)<--pcr25	spotted PCR IGR		Top 10%	0.966027	0.763072	0.494196	0.343423	-1.79685	-0.180339	-1.02191	-2.18879	-0.739746	0.907762	0.474081
	sjzO33T	ChIP	MSN2,4	Msn2	Hxk1 25C	S288C (Msn2-TAP) / IgG	25˚C 15'<-- 25˚C; YPD	ABCD	Zanton	%Rank(TH)<--Median(2)<--TTCtr<--Norm.PCR#<--(S-b>b+sd and >200)<--pcr20	spotted PCR IGR		Top 10%	1.30313	-0.588246	0.160186	-0.329195	-0.24804	0.0930538	-0.641084	-0.264507	-0.82016	0.117899	0.160186
	sjzO34T	ChIP	Control	Null	Null 25C	BY4741 / HA	25˚C 15'<-- 25˚C; YPD	ABCD	Zanton	%Rank(TH)<--Median(2)<--TTCtr<--Norm.PCR#<--(S-b>b+sd and >200)<--pcr25	spotted PCR IGR		Top 10%	1.05358	-0.744456	-1.06214	-0.260162	0.322167	-0.0621402	0.299245	-0.228906	0.0781992	0.107882	-0.916017
	sjzO35T	ChIP	SWI-SNF	Snf2	Hxk1 25C	S288C (Snf2-TAP) / IgG	25˚C 15'<-- 25˚C; YPD	ABCD	Zanton	%Rank(TH)<--Median(2)<--TTCtr<--Norm.PCR#<--(S-b>b+sd and >200)<--pcr20	spotted PCR IGR		Top 10%	-0.339668	-2.92653	0.324503	-0.333394	0.139263	1.09936	1.57332	-0.0135133	-0.0847213	0.150137	-0.0249523
	sjzO36T	ChIP	SAGA	Spt3	Null 25C	BY4741 (HA-Spt3) / HA	25˚C 15'<-- 25˚C; YPD	ABCD	Zanton	%Rank(TH)<--Median(2)<--TTCtr<--Norm.PCR#<--(S-b>b+sd and >200)<--pcr25	spotted PCR IGR		Top 10%	-1.20256	-0.685375	-0.0447111	-0.242557	-0.536214	1.5339	0.399234	0.044457	0.636379	5.67358	-0.369
	sjzO37T	ChIP	SAGA	Spt7	Hxk1 25C	S288C (Spt7-TAP) / IgG	25˚C 15'<-- 25˚C; YPD	ABCD	Zanton	%Rank(TH)<--Median(2)<--TTCtr<--Norm.PCR#<--(S-b>b+sd and >200)<--pcr20	spotted PCR IGR		Top 10%	0.864268	-0.417219	-0.146404	0.343278	-0.169139	-0.143919	-0.48566	0.180388	-1.58571	0.109976	0.307365
	sjzO38T	ChIP	TFIIB	Sua7 (IIB)	Hxk1 25C	S288C (Sua7-TAP) / IgG	25˚C 15'<-- 25˚C; YPD	ABCD	Zanton	%Rank(TH)<--Median(2)<--TTCtr<--Norm.PCR#<--(S-b>b+sd and >200)<--pcr20	spotted PCR IGR		Top 10%	-0.0941417	0.941993	1.01746	-0.0538902	-1.28461	-0.176243	-0.476029	-1.33094	0.347999	1.66352	0.249062
	sjzO39T	ChIP	TFIID	Taf1	Null 25C	BY4741 (HA-TAF1) / HA	25˚C 15'<-- 25˚C; YPD	ABCD	Zanton	%Rank(TH)<--Median(2)<--TTCtr<--Norm.PCR#<--(S-b>b+sd and >200)<--pcr25	spotted PCR IGR		Top 10%	2.00772	1.0576	0.0580226	-0.0934073	-1.39532	-1.75744	-1.40473	-2.61854	0.566662	2.54527	-0.414906
	sjzO4T	ChIP	NC2	Bur6	Hxk1 25C	S288C (Bur6-TAP) / IgG	25˚C 15'<-- 25˚C; YPD	AB	Zanton	%Rank(TH)<--Median(2)<--TTCtr<--Norm.PCR#<--(S-b>b+sd and >200)<--pcr20	spotted PCR IGR		Top 10%	-1.50937	0.143476	0.858814	0.689843	-2.09012	1.97755	0.365787	-1.26238	-1.04793	1.59886	2.30531
	sjzO40T	ChIP	SSN6-TUP1	Tup1	Hxk1 25C	S288C (Tup1-TAP) / IgG	25˚C 15'<-- 25˚C; YPD	ABCD	Zanton	%Rank(TH)<--Median(2)<--TTCtr<--Norm.PCR#<--(S-b>b+sd and >200)<--pcr20	spotted PCR IGR		Top 10%	-0.610452	-0.0839792	-0.469683	-0.682083	0.228631	0.353536	2.52349	1.39385	-0.704502	0.10914	-0.368973
	sjzO41T	ChIP	TFIID	Bdf1	Null 25C	BY4741 (HA-Bdf1) / HA	25˚C 15'<-- 25˚C; YPD	ABCDAB	Zanton	%Rank(TH)<--Median(2)<--TTCtr<--Norm.PCR#<--(S-b>b+sd and >200)<--pcr25	spotted PCR IGR		Top 10%	2.84269	-0.0570747	-0.229968	0.503153	-2.24201	-1.18441	-1.04526	-1.54034	-0.333447	1.30757	0.267105
	sjzO42T	ChIP	RNA pol II	Rpo21 (Rpb1)	Null 25C	BY4741 / 8WG16	25˚C 15'<-- 25˚C; YPD	ABCDAB	Zanton	%Rank(TH)<--Median(2)<--TTCtr<--Norm.PCR#<--(S-b>b+sd and >200)<--pcr25	spotted PCR IGR		Top 10%	0.15968	0.0229396	0.541257	-0.121779	-0.382522	-0.311042	-0.14686	-0.399068	-0.314225	0.571729	0.475313
	sjzO43T	ChIP	TFIID/SAGA	Spt15 (TBP)	Null 25C	BY4741 (HA-TBP) / HA	25˚C 15'<-- 25˚C; YPD	ABCDAB	Zanton	%Rank(TH)<--Median(2)<--TTCtr<--Norm.PCR#<--(S-b>b+sd and >200)<--pcr25	spotted PCR IGR		Top 10%	-0.107914	-0.172563	-0.089709	0.116352	-0.240233	-0.326217	0.591529	-0.66353	1.08671	1.79219	-0.644713
	sjzO44T	ChIP	FHL1/CRF1, FHL1/IFH1	Fhl1	Null 25C	S288C (Fhl1-TAP) / IgG	25˚C 15'<-- 25˚C; YPD	AB	Zanton	%Rank(TH)<--Median(2)<--TTCtr<--Norm.PCR#<--(S-b>b+sd and >200)<--pcr25	spotted PCR IGR		Top 10%	0.685859	-0.317608	-0.195917	-0.556902	-0.239155	-0.137177	-0.0444784	0.0483174	0.000529585	0.00824908	0.0472611
	sjzO45T	ChIP	FHL1/IFH1	Ifh1	Null 25C	S288C (Ifh1-TAP) / IgG	25˚C 15'<-- 25˚C; YPD	AB	Zanton	%Rank(TH)<--Median(2)<--TTCtr<--Norm.PCR#<--(S-b>b+sd and >200)<--pcr25	spotted PCR IGR		Top 10%	0.229929	-0.548244	0.00554166	-0.533976	-0.450357	-0.052162	-0.35754	0.0573851	0.316437	0.364358	0.674628
	sjzO46T	ChIP	SAGA, SLIK	Chd1	Null 25C	S288C (Chd1-TAP) / IgG	25˚C 15'<-- 25˚C; YPD	AB	Zanton	%Rank(TH)<--Median(2)<--TTCtr<--Norm.PCR#<--(S-b>b+sd and >200)<--pcr25	spotted PCR IGR		Top 10%	0.15162	-0.67888	0.380707	-0.564721	0.151435	-0.672574	-0.292953	0.0826265	0.151435	0.726203	0.339758
	sjzO47T	ChIP	SIR	Sir3	Null 25C	S288C (Sir3-TAP) / IgG	25˚C 15'<-- 25˚C; YPD	AB	Zanton	%Rank(TH)<--Median(2)<--TTCtr<--Norm.PCR#<--(S-b>b+sd and >200)<--pcr25	spotted PCR IGR		Top 10%	0.620441	-0.872275	0.175144	-0.399215	0.487273	-0.172056	-0.373826	-0.0125495	-0.0245567	0.122393	-0.255365
	sjzO48T	ChIP	TFIIA	Toa2 (IIA)	Hxk1 25C	S288C (Toa2-TAP) / IgG	25˚C 15'<-- 25˚C; YPD	AB	Zanton	%Rank<--Median(2)<--TTCtr<--Norm.PCR#<--(S-b>b+sd and >200)<--pcr20	spotted PCR IGR		Top 10%	1.54153	0.218217	-0.128718	-0.039757	-0.468479	-0.695318	-0.441476	-0.747931	-0.0902198	0.00113988	0.00183637
	sjzO5T	ChIP	SAGA, SLIK, ADA	Gcn5	Null 25C	S288C (Gcn5-TAP) / IgG	25˚C 15'<-- 25˚C; YPD	AB	Zanton	%Rank(TH)<--Median(2)<--TTCtr<--Norm.PCR#<--(S-b>b+sd and >200)<--pcr25	spotted PCR IGR		Top 10%	0.334149	-1.17519	0.229554	-0.211211	0.140299	-0.0447113	-0.0500567	0.171886	-0.714385	0.040397	0.344065
	sjzO6T	ChIP	Nucleosome	Hhf1 (H4)	Hxk1 25C	S288C (Hhf1-TAP) / IgG	25˚C 15'<-- 25˚C; YPD	AB	Zanton	%Rank(TH)<--Median(2)<--TTCtr<--Norm.PCR#<--(S-b>b+sd and >200)<--pcr20	spotted PCR IGR		Top 10%	0.36232	-0.0123899	-0.0834344	-0.368024	0.156288	-0.34475	1.12289	-1.31022	-0.198124	-0.771922	0.45403
	sjzO7T	ChIP	Nucleosome	Hht2 (H3)	Hxk1 25C	S288C (Hht2-TAP) / IgG	25˚C 15'<-- 25˚C; YPD	AB	Zanton	%Rank(TH)<--Median(2)<--TTCtr<--Norm.PCR#<--(S-b>b+sd and >200)<--pcr20	spotted PCR IGR		Top 10%	0.358168	-0.142908	-0.0840581	0.711272	0.765591	-1.23475	0.307931	-1.28813	0.365578	-0.450355	-0.304748
	sjzO8T	ChIP	nucleosome	Hta2 (H2A)	Hxk1 25C	S288C (Hta2-TAP) / IgG	25˚C 15'<-- 25˚C; YPD	AB	Zanton	%Rank(TH)<--Median(2)<--TTCtr<--Norm.PCR#<--(S-b>b+sd and >200)<--pcr20	spotted PCR IGR		Top 10%	0.814575	-0.483593	-1.11338	0.0895436	-0.0644109	-0.0757928	0.167616	-1.00374	0.364558	-0.450899	0.282703
	sjzO9T	ChIP	nucleosome	Htb2	Null 25C	S288C (Htb2-TAP) / IgG	25˚C 15'<-- 25˚C; YPD	AB	Zanton	%Rank(TH)<--Median(2)<--TTCtr<--Norm.PCR#<--(S-b>b+sd and >200)<--pcr25	spotted PCR IGR		Top 10%	0.983535	-0.80948	-0.00961999	-0.177161	0.554413	-0.59214	0.141484	-0.140681	-0.239664	-0.255324	-0.399592

## Sheet: References
	Properties			ChIP			Rosetta			Expression			Groups and DNA Elements
	Reference #	Facility and Reference		Reference #	Facility and Reference		Reference #	Facility and Reference		Reference #	Facility and Reference		Reference #	Facility and Reference
	P2.5	SGD		C113	Schreiber		R001	Friend		E175v2	Brown		G7-1	SGD
	P3	SGD		C114	Schreiber		R002	Friend		E176v2	Brown		G7-2	SGD
	P4	SGD		C115	Schreiber		R003	Friend		E177v2	Brown		G7-3	SGD
	P6	SGD		C116	Schreiber		R004	Friend		E178v2	Brown		G7-4	SGD
	P8	Pugh		C117	Schreiber		R005	Friend		E398	Auble/Li		G7-5	SGD
	P11	Pugh		C118	Schreiber		R006	Friend		E180	Brown		G7-6	SGD
	P12	Pugh		C119	Schreiber		R007	Friend		E181	Brown		G7-7	SGD
	P13	Pugh		C120	Schreiber		R008	Friend		E182	Brown		G7-8	SGD
	P14	Jian		C121	Schreiber		R009	Friend		E183	Brown		G7-9	SGD
	P25	Brown		C122	Schreiber		R010	Friend		E184	Brown		G7-10	SGD
	P48	Young		C123	Brown		R011	Friend		E185	Brown		G7-11	SGD
	P56	Weissmann		C124	Brown		R012	Friend		E186	Brown		G7-12	SGD
	P57	Weissmann		C126	Brown		R013	Friend		E187	Brown		G7-13	SGD
				C127	Brown		R014	Friend		E188	Brown		G7-14	SGD
				C129	Brown		R015	Friend		E189	Brown		G7-15	SGD
				C130	Brown		R016	Friend		E190	Brown		G7-16	SGD
				C131	Brown		R017	Friend		E191	Brown		G9-1	Brown
				C132	Brown		R018	Friend		E192	Brown		G9-2	Brown
				C133	Brown		R019	Friend		E193	Brown		G10-1	Brown
				C134	Brown		R020	Friend		E194	Brown		G10-2	Brown
				C135	Brown		R021	Friend		E195	Brown		G10-3	Brown
				C136	Brown		R022	Friend		E197	Brown		G10-4	Brown
				C137	Cairns-Silver		R023	Friend		E198	Brown		G10-5	Brown
				C138	Cairns-Silver		R024	Friend		E201	Schreiber		G10-6	Brown
				C139	Cairns-Silver		R025	Friend		E202	Schreiber		G10-7	Brown
				C140	Cairns-Silver		R026	Friend		E203	Young		G11	Schreiber
				C141	Pugh		R027	Friend		E204	Young		G12-1	Young
				C143	Pugh		R028	Friend		E205	Young		G12-2	Young
				C145	Pugh		R029	Friend		E206	Brown		G13-1	Young
				C146	Pugh		R030	Friend		E207	Brown		G13-2	Young
				C147	Pugh		R031	Friend		E208	Schreiber		G14	Young
				C148	Iyer		R032	Friend		E209	Brown		G15-1	Young
				C149	Iyer		R033	Friend		E210	Young		G15-2	Young
				C150	Schreiber		R034	Friend		E211	Young		G15-3	Young
				C151	Schreiber		R035	Friend		E212	Young		G16	Young
				C152	Lieb		R036	Friend		E213	Young		G17-1	Young
				C153	Lieb		R037	Friend		E214	Young		G17-2	Young
				C154	Lieb		R038	Friend		E215	Brown		G18-1	Brown
				C155	Lieb		R039	Friend		E216	Schreiber		G18-2	Brown
				C156	Lieb		R040	Friend		E217	Schreiber		G18-3	Brown
				C157	Lieb		R041	Friend		E218	Schreiber		G19-1	Brown
				C158	Young		R042	Friend		E219	Schreiber		G19-2	Brown
				C159	Young		R043	Friend		E220	Schreiber		G19-3	Brown
				C160	Young		R044	Friend		E221	Schreiber		G19-4	Brown
				C161	Young		R045	Friend		E222	Schreiber		G19-5	Brown
				C162	Young		R046	Friend		E223	Schreiber		G20	Pugh
				C163	Young		R047	Friend		E224	Schreiber		G22-1	Brown
				C164	Young		R048	Friend		E225	Schreiber		G22-2	Brown
				C165	Young		R049	Friend		E226	Schreiber		G22-3	Brown
				C166	Young		R050	Friend		E227	Young		G22-4	Brown
				C167	Young		R051	Friend		E228	Pugh		G23-1	Jian
				C169	Young		R052	Friend		E229	Pugh		G23-2	Jian
				C171	Young		R053	Friend		E230	Young		G24	Jian
				C173	Young		R054	Friend		E231	Timmers		G25	Pugh
				C174	Grunstein		R055	Friend		E232	Auble		G26	Huisinga
				C175	Grunstein		R056	Friend		E233	Prelich		G27-1	Pugh
				C176	Grunstein		R057	Friend		E234	Prelich		G27-2	Pugh
				C177	Grunstein		R058	Friend		E235	Pugh		G27-3	Pugh
				C178	Grunstein		R059	Friend		E236	Pugh		G27-4	Pugh
				C179	Grunstein		R060	Friend		E237	Pugh		G30	Huisinga
				C180	Grunstein		R061	Friend		E238	Pugh		G32	Grunstein
				C181	Grunstein		R062	Friend		E239	Pugh		G33	Grunstein
				C182	Grunstein		R063	Friend		E240	Pugh		G36-1	Brown
				C183	Grunstein		R064	Friend		E241	Pugh		G36-2	Brown
				C184	Grunstein		R065	Friend		E242	Pugh		G36-3	Brown
				C185	Grunstein		R066	Friend		E243	Pugh		G37-1	Brown
				C186	Grunstein		R067	Friend		E244	Pugh		G37-2	Brown
				C187	Grunstein		R068	Friend		E245	Pugh		G38	SGD
				C188	Grunstein		R069	Friend		E246	Pugh		G39	SGD
				C189	Grunstein		R070	Friend		E247	Pugh		G40	Young**
				C190	Grunstein		R071	Friend		E248	Pugh		G41	Young*
				C191	Grunstein		R072	Friend		E249	Pugh		G42	Young**
				C192	Grunstein		R073	Friend		E250	Pugh		G43	Young*
				C193	Grunstein		R074	Friend		E251	Pugh		G44	Young*
				C194	Grunstein		R075	Friend		E249/E251	Pugh		G45	Young*
				C195	Grunstein		R076	Friend		E252	Pugh		G46	Young*
				C196	Struhl		R077	Friend		E253	Pugh		G47	Young*
				C197	Struhl		R078	Friend		E254	Pugh		G48	Young*
				sjz-dC1	Zanton- Pugh		R079	Friend		E255	Pugh		G49	Young*
				sjz-dC2	Zanton- Pugh		R080	Friend		E256	Pugh		G50	Young**
				sjz-dC3	Zanton- Pugh		R081	Friend		E257	Pugh		G51	Madhani
				sjz-dC4	Zanton- Pugh		R082	Friend		E258	Young		G53	Basehoar
				sjz-dC5	Zanton- Pugh		R083	Friend		E259	Pugh		G57-1	SGD
				sjz-dC6	Zanton- Pugh		R084	Friend		E260	Pugh		G57-2	SGD
				sjz-dC7	Zanton- Pugh		R085	Friend		E261	Pugh		G58	http://www-sequence.stanford.edu/group/yeast_deletion_project/downloads.html
				sjz-dC8	Zanton- Pugh		R086	Friend		E262	Pugh		G60-1	Pugh
				sjz-dC9	Zanton- Pugh		R087	Friend		E263	Pugh		G60-0	Pugh
				sjz-dC10	Zanton- Pugh		R088	Friend		E264	Pugh		G61	Brown
				sjz-dC11	Zanton- Pugh		R089	Friend		E265	Pugh		G62	Brown
				sjz-dC12	Zanton- Pugh		R090	Friend		E266	Pugh		G63	Brown
				sjz-dC13	Zanton- Pugh		R091	Friend		E265/6	Pugh		G64	Brown
				sjz-dC14	Zanton- Pugh		R092	Friend		E267	Pugh		G65	Brown
				sjz-dC15	Zanton- Pugh		R093	Friend		E268	Young		G66	Brown
				sjz-dC16	Zanton- Pugh		R094	Friend		E269	Young		G67	Pugh
				sjz-dC17	Zanton- Pugh		R095	Friend		E270	Young		G68	Pugh
				sjz-dC18	Zanton- Pugh		R096	Friend		E271	Young		G69	Pugh
				sjz-dC19	Zanton- Pugh		R097	Friend		E272	Young		G70	Pugh
				sjz-dC20	Zanton- Pugh		R098	Friend		E273	Young		D1	Kellis
				sjz-dC21	Zanton- Pugh		R099	Friend		E274	Young		D2	Kellis
				sjz-dC22	Zanton- Pugh		R100	Friend		E275	Young		D3	Kellis
				sjz-dC23	Zanton- Pugh		R101	Friend		E276	Tora		D4	Kellis
				sjz-dC24	Zanton- Pugh		R102	Friend		E277	Tora		D5	Kellis
				sjz-dC25	Zanton- Pugh		R103	Friend		E278	Tora		D6	Kellis
				sjz-dC26	Zanton- Pugh		R104	Friend		E279	Tora		D7	Kellis
				sjz-dC27	Zanton- Pugh		R105	Friend		E280	Tora		D8	Kellis
				sjz-dC28	Zanton- Pugh		R106	Friend		E281	Tora		D9	Kellis
				sjz-dC29	Zanton- Pugh		R107	Friend		E282	Tjian		D10	Kellis
				sjz-dC30	Zanton- Pugh		R108	Friend		E283	Tjian		D11	Kellis
				sjz-dC31	Zanton- Pugh		R109	Friend		E284	Tjian		D12	Kellis
				sjz-dC32	Zanton- Pugh		R110	Friend		E285	Young		D13	Kellis
				sjz-dC33	Zanton- Pugh		R111	Friend		E286	Young		D14	Kellis
				sjz-dC34	Zanton- Pugh		R112	Friend		E287	Young		D15	Kellis
				sjz-dC35	Zanton- Pugh		R113	Friend		E288	Young		D16	Kellis
				sjz-dC36	Zanton- Pugh		R114	Friend		E289	Young		D17	Kellis
				sjz-dC37	Zanton- Pugh		R115	Friend		E290	Young		D18	Kellis
				sjz-dC38	Zanton- Pugh		R116	Friend		E291	Brown		D19	Kellis
				sjz-dC39	Zanton- Pugh		R117	Friend		E292	Young		D20	Kellis
				sjz-dC40	Zanton- Pugh		R118	Friend		E293	Brown		D21	Kellis
				sjz-dC41	Zanton- Pugh		R119	Friend		E308	Brown		D22	Kellis
				sjz-dC42	Zanton- Pugh		R120	Friend		E309	Brown		D23	Kellis
				sjz-dC43	Zanton- Pugh		R121	Friend		E310	Brown		D24	Kellis
				sjz-dC44	Zanton- Pugh		R122	Friend		E311	Brown		D25	Kellis
				sjz-dC45	Zanton- Pugh		R123	Friend		E312	Brown		D26	Kellis
				sjz-dC46	Zanton- Pugh		R124	Friend		E313	Brown		D27	Kellis
				sjz-dC47	Zanton- Pugh		R125	Friend		E314	Brown		D28	Kellis
				sjz-dC48	Zanton- Pugh		R126	Friend		E315	Brown		D29	Kellis
				sjz-dC49	Zanton- Pugh		R127	Friend		E316	Brown		D30	Kellis
				sjz-dC50	Zanton- Pugh		R128	Friend		E317	Brown		D31	Kellis
				sjzO1	Zanton- Pugh		R129	Friend		E318	Brown		D32	Kellis
				sjzO2	Zanton- Pugh		R130	Friend		E319	Brown		D33	Kellis
				sjzO3	Zanton- Pugh		R131	Friend		E320	Cairns		D34	Kellis
				sjzO4	Zanton- Pugh		R132	Friend		E321	Cairns		D35	Kellis
				sjzO5	Zanton- Pugh		R133	Friend		E320/1	Cairns		D36	Kellis
				sjzO6	Zanton- Pugh		R134	Friend		E322	Cairns		D37	Kellis
				sjzO7	Zanton- Pugh		R135	Friend		E323	Cairns		D38	Kellis
				sjzO8	Zanton- Pugh		R136	Friend		E322/3	Cairns		D39	Kellis
				sjzO9	Zanton- Pugh		R137	Friend		E324	Morse		D40	Kellis
				sjzO10	Zanton- Pugh		R138	Friend		E325	Morse		D41	Kellis
				sjzO11	Zanton- Pugh		R139	Friend		E326	Madhani		D42	Kellis
				sjzO12	Zanton- Pugh		R140	Friend		E327	Madhani		D43	Kellis
				sjzO13	Zanton- Pugh		R141	Friend		E328	Madhani		D44	Kellis
				sjzO14	Zanton- Pugh		R142	Friend		E329	Madhani		D45	Kellis
				sjzO15	Zanton- Pugh		R143	Friend		E330	Madhani		D46	Kellis
				sjzO16	Zanton- Pugh		R144	Friend		E331	Kokubo		D47	Kellis
				sjzO17	Zanton- Pugh		R145	Friend		E332	Brown		D48	Kellis
				sjzO18	Zanton- Pugh		R146	Friend		E333	Brown		D49	Kellis
				sjzO19	Zanton- Pugh		R147	Friend		Durant-1	Pugh (Durrant)		D50	Kellis
				sjzO20	Zanton- Pugh		R148	Friend		Durant-2	Pugh (Durrant)		D51	Kellis
				sjzO21	Zanton- Pugh		R149	Friend		Durant-3	Pugh (Durrant)		D52	Kellis
				sjzO22	Zanton- Pugh		R150	Friend		Durant-4	Pugh (Durrant)		D53	Kellis
				sjzO23	Zanton- Pugh		R151	Friend		Durant-5	Pugh (Durrant)		D54	Kellis
				sjzO24	Zanton- Pugh		R152	Friend		Durant-6	Pugh (Durrant)		D55	Kellis
				sjzO25	Zanton- Pugh		R153	Friend		Durant-7	Pugh (Durrant)		D56	Kellis
				sjzO26	Zanton- Pugh		R154	Friend		Durant-8	Pugh (Durrant)		D57	Kellis
				sjzO27	Zanton- Pugh		R155	Friend		Durant-9	Pugh (Durrant)		D58	Kellis
				sjzO28	Zanton- Pugh		R156	Friend		Durant-10	Pugh (Durrant)		D59	Kellis
				sjzO29	Zanton- Pugh		R157	Friend		Durant-11	Pugh (Durrant)		D60	Kellis
				sjzO30	Zanton- Pugh		R158	Friend		Durant-12	Pugh (Durrant)		D61	Kellis
				sjzO31	Zanton- Pugh		R159	Friend		Durant-13	Pugh (Durrant)		D62	Kellis
				sjzO32	Zanton- Pugh		R160	Friend		Durant-14	Pugh (Durrant)		D63	Kellis
				sjzO33	Zanton- Pugh		R161	Friend		E402	Greenblatt		D64	Kellis
				sjzO34	Zanton- Pugh		R162	Friend		E399	Greenblatt		D65	Kellis
				sjzO35	Zanton- Pugh		R163	Friend		E400	Greenblatt		D66	Kellis
				sjzO36	Zanton- Pugh		R164	Friend		E401	Greenblatt		D67	Kellis
				sjzO37	Zanton- Pugh		R165	Friend					D68	Kellis
				sjzO38	Zanton- Pugh		R166	Friend					D69	Kellis
				sjzO39	Zanton- Pugh		R167	Friend					D70	Kellis
				sjzO40	Zanton- Pugh		R168	Friend					D71	Kellis
				sjzO41	Zanton- Pugh		R169	Friend
				sjzO42	Zanton- Pugh		R170	Friend
				sjzO43	Zanton- Pugh		R171	Friend
				sjzO44	Zanton- Pugh		R172	Friend
				sjzO45	Zanton- Pugh		R173	Friend
				sjzO46	Zanton- Pugh		R174	Friend
				sjzO47	Zanton- Pugh		R175	Friend
				sjzO48	Zanton- Pugh		R176	Friend
							R177	Friend
							R178	Friend
							R179	Friend
							R180	Friend
							R181	Friend
							R182	Friend
							R183	Friend
							R184	Friend
							R185	Friend
							R186	Friend
							R187	Friend
							R188	Friend
							R189	Friend
							R190	Friend
							R191	Friend
							R192	Friend
							R193	Friend
							R194	Friend
							R195	Friend
							R196	Friend
							R197	Friend
							R198	Friend
							R199	Friend
							R200	Friend
							R201	Friend
							R202	Friend
							R203	Friend
							R204	Friend
							R205	Friend
							R206	Friend
							R207	Friend
							R208	Friend
							R209	Friend
							R210	Friend
							R211	Friend
							R212	Friend
							R213	Friend
							R214	Friend
							R215	Friend
							R216	Friend
							R217	Friend
							R218	Friend
							R219	Friend
							R220	Friend
							R221	Friend
							R222	Friend
							R223	Friend
							R224	Friend
							R225	Friend
							R226	Friend
							R227	Friend
							R228	Friend
							R229	Friend
							R230	Friend
							R231	Friend
							R232	Friend
							R233	Friend
							R234	Friend
							R235	Friend
							R236	Friend
							R237	Friend
							R238	Friend
							R239	Friend
							R240	Friend
							R241	Friend
							R242	Friend
							R243	Friend
							R244	Friend
							R245	Friend
							R246	Friend
							R247	Friend
							R248	Friend
							R249	Friend
							R250	Friend
							R251	Friend
							R252	Friend
							R253	Friend
							R254	Friend
							R255	Friend
							R256	Friend
							R257	Friend
							R258	Friend
							R259	Friend
							R260	Friend
							R261	Friend
							R262	Friend
							R263	Friend
							R264	Friend
							R265	Friend
							R266	Friend
							R267	Friend
							R268	Friend
							R269	Friend
							R270	Friend
							R271	Friend
							R272	Friend
							R273	Friend
							R274	Friend
							R275	Friend
							R276	Friend
							R277	Friend
							R278	Friend
							R279	Friend
							R280	Friend
							R281	Friend
							R282	Friend
							R283	Friend
							R284	Friend
							R285	Friend
							R286	Friend
							R287	Friend
							R288	Friend
							R289	Friend
							R290	Friend
							R291	Friend
							R292	Friend
							R293	Friend
							R294	Friend
							R295	Friend
							R296	Friend
							R297	Friend
							R298	Friend
							R299	Friend
							R300	Friend
